# Supplementary material for: A novel IRF6 gene mutation impacting the regulation of TGFβ2-AS1 in the TGFβ pathway: A mechanism in the development of Van der Woude syndrome
Source: Front Genet. 2024 Jun 5;15:1397410. doi: 10.3389/fgene.2024.1397410 (PMC11188484; doi:10.3389/fgene.2024.1397410)
Supplement: Supplementary file 1 [file DataSheet1.xls]

## Sheet: proteinGroups
Protein IDs	Majority protein IDs	Peptide counts (all)	Peptide counts (razor+unique)	Peptide counts (unique)	Fasta headers	Number of proteins	Peptides	Razor + unique peptides	Unique peptides	Peptides MU	Peptides WT	Razor + unique peptides MU	Razor + unique peptides WT	Unique peptides MU	Unique peptides WT	Sequence coverage [%]	Unique + razor sequence coverage [%]	Unique sequence coverage [%]	Mol. weight [kDa]	Sequence length	Sequence lengths	Q-value	Score	Sequence coverage MU [%]	Sequence coverage WT [%]	Intensity	Intensity MU	Intensity WT	iBAQ	iBAQ MU	iBAQ WT	MS/MS count	Fasta headers	Reverse	Potential contaminant	id	Peptide IDs	Peptide is razor	Mod. peptide IDs	Evidence IDs	MS/MS IDs	Best MS/MS	Oxidation (M) site IDs	Oxidation (M) site positions
sp|O14896|IRF6_HUMAN	sp|O14896|IRF6_HUMAN	36	36	36	sp|O14896|IRF6_HUMAN Interferon regulatory factor 6 OS=Homo sapiens OX=9606 GN=IRF6 PE=1 SV=1	1	36	36	36	20	36	20	36	20	36	65.1	65.1	65.1	53.129	467	467	0	323.31	40.5	65.1	488590000000	111550000000	377050000000	23266000000	5311900000	17955000000	794	sp|O14896|IRF6_HUMAN Interferon regulatory factor 6 OS=Homo sapiens OX=9606 GN=IRF6 PE=1 SV=1			38	163;164;165;219;220;293;294;367;421;422;497;503;566;586;587;588;672;757;828;835;836;862;870;875;919;920;990;1128;1172;1173;1233;1234;1277;1489;1534;1535	True;True;True;True;True;True;True;True;True;True;True;True;True;True;True;True;True;True;True;True;True;True;True;True;True;True;True;True;True;True;True;True;True;True;True;True	167;168;169;224;225;300;301;302;303;380;381;439;440;516;517;523;587;608;609;610;698;699;700;787;859;860;867;868;869;870;896;904;909;910;954;955;1027;1028;1029;1178;1222;1223;1284;1285;1286;1330;1331;1551;1598;1599	247;248;249;250;251;252;253;254;255;256;257;258;259;260;261;262;263;264;265;342;343;344;345;346;347;348;349;350;351;454;455;456;457;458;459;460;461;462;463;464;465;466;467;468;469;470;471;472;473;474;475;476;477;478;479;480;481;482;483;484;485;486;487;488;489;490;491;492;493;494;598;599;600;601;602;603;604;605;606;607;608;609;610;611;612;613;614;615;616;617;618;619;620;621;622;623;702;703;704;705…	250;251;252;253;254;255;256;257;258;259;260;261;262;263;264;265;266;267;268;269;270;271;272;273;274;275;276;358;359;360;361;362;363;364;365;366;367;368;369;370;478;479;480;481;482;483;484;485;486;487;488;489;490;491;492;493;494;495;496;497;498;499;500;501;502;503;504;505;506;507;508;509;510;511;512;513;514;515;516;517;518;519;520;521;522;523;524;525;526;527;528;529;530;531;532;533;534;535;536;537…	260;267;273;359;370;491;552;702;784;815;918;991;1093;1167;1193;1195;1358;1506;1636;1648;1693;1743;1771;1797;1868;1888;2060;2356;2422;2432;2556;2564;2624;2952;3051;3057	11;12;13;14;15;16;17;18;19;20	96;105;223;241;259;298;401;405;452;458
sp|P78347|GTF2I_HUMAN;sp|Q9ESZ8|GTF2I_MOUSE;sp|Q86UP8|GTD2A_HUMAN;sp|Q6EKJ0|GTD2B_HUMAN	sp|P78347|GTF2I_HUMAN;sp|Q9ESZ8|GTF2I_MOUSE	29;23;1;1	29;23;1;1	29;23;1;1	sp|P78347|GTF2I_HUMAN General transcription factor II-I OS=Homo sapiens OX=9606 GN=GTF2I PE=1 SV=2;sp|Q9ESZ8|GTF2I_MOUSE General transcription factor II-I OS=Mus musculus OX=10090 GN=Gtf2i PE=1 SV=3	4	29	29	29	16	23	16	23	16	23	33	33	33	112.42	998	998;998;949;949	0	253.82	17.7	29.1	455510000	131490000	324020000	9489700	2739300	6750400	47	sp|P78347|GTF2I_HUMAN General transcription factor II-I OS=Homo sapiens OX=9606 GN=GTF2I PE=1 SV=2;sp|Q9ESZ8|GTF2I_MOUSE General transcription factor II-I OS=Mus musculus OX=10090 GN=Gtf2i PE=1 SV=3			242	97;109;115;235;274;295;356;375;377;387;400;533;582;654;746;750;762;763;767;768;1001;1132;1141;1144;1227;1228;1319;1440;1449	True;True;True;True;True;True;True;True;True;True;True;True;True;True;True;True;True;True;True;True;True;True;True;True;True;True;True;True;True	100;112;118;241;281;304;368;389;391;402;417;418;553;603;679;775;780;792;793;797;798;1040;1041;1182;1191;1194;1278;1279;1375;1501;1510	141;142;162;172;375;376;428;429;495;580;581;633;635;636;652;653;675;676;927;998;1152;1305;1306;1307;1315;1355;1356;1357;1358;1364;1365;1824;1825;1826;2029;2038;2039;2040;2041;2044;2045;2165;2166;2167;2322;2501;2511;2512	142;143;163;173;395;396;452;453;553;641;642;712;714;715;731;732;755;756;1049;1122;1311;1483;1484;1485;1493;1533;1534;1535;1536;1542;1543;2148;2149;2150;2366;2375;2376;2377;2378;2381;2382;2507;2508;2509;2686;2872;2882;2883	142;163;173;395;453;553;641;712;715;731;756;1049;1122;1311;1484;1493;1533;1536;1542;1543;2148;2366;2375;2382;2508;2509;2686;2872;2883	77;78	102;886
sp|P11021|BIP_HUMAN;sp|P20029|BIP_MOUSE;sp|P87047|HSP71_PARBA	sp|P11021|BIP_HUMAN;sp|P20029|BIP_MOUSE	24;23;1	23;22;0	22;21;0	sp|P11021|BIP_HUMAN Endoplasmic reticulum chaperone BiP OS=Homo sapiens OX=9606 GN=HSPA5 PE=1 SV=2;sp|P20029|BIP_MOUSE Endoplasmic reticulum chaperone BiP OS=Mus musculus OX=10090 GN=Hspa5 PE=1 SV=3	3	24	23	22	16	23	16	22	15	21	42	41	39.1	72.332	654	654;655;649	0	206.44	29.2	40.5	511430000	250010000	261420000	17048000	8333700	8713900	44	sp|P11021|BIP_HUMAN Endoplasmic reticulum chaperone BiP OS=Homo sapiens OX=9606 GN=HSPA5 PE=1 SV=2;sp|P20029|BIP_MOUSE Endoplasmic reticulum chaperone BiP OS=Mus musculus OX=10090 GN=Hspa5 PE=1 SV=3			93	177;218;323;390;627;649;713;715;755;769;861;971;993;1017;1027;1051;1159;1229;1251;1280;1353;1422;1467;1485	True;True;True;True;True;True;True;True;True;True;False;True;True;True;True;True;True;True;True;True;True;True;True;True	181;223;334;405;651;674;742;744;785;799;895;1007;1032;1060;1070;1098;1209;1280;1303;1334;1410;1483;1528;1547	283;284;341;533;534;659;1101;1102;1136;1137;1138;1139;1253;1254;1258;1259;1260;1261;1325;1326;1366;1367;1368;1369;1534;1739;1740;1815;1858;1859;1872;1908;1909;2067;2068;2168;2169;2225;2265;2373;2374;2472;2541;2542;2567;2568;2569	295;296;356;357;592;593;739;1258;1259;1294;1295;1296;1297;1430;1431;1435;1436;1437;1438;1503;1504;1544;1545;1546;1547;1736;1991;1992;2139;2185;2186;2199;2235;2236;2404;2405;2510;2511;2587;2627;2739;2740;2843;2912;2913;2938;2939;2940	295;356;593;739;1259;1295;1430;1437;1503;1545;1736;1992;2139;2185;2199;2236;2405;2510;2587;2627;2739;2843;2912;2938	42;43	153;332
sp|Q13085|ACACA_HUMAN;sp|O00763|ACACB_HUMAN	sp|Q13085|ACACA_HUMAN	26;5	26;5	26;5	sp|Q13085|ACACA_HUMAN Acetyl-CoA carboxylase 1 OS=Homo sapiens OX=9606 GN=ACACA PE=1 SV=2	2	26	26	26	14	18	14	18	14	18	14.1	14.1	14.1	265.55	2346	2346;2458	0	196.63	6.8	10.7	142610000	55411000	87201000	1188400	461760	726670	32	sp|Q13085|ACACA_HUMAN Acetyl-CoA carboxylase 1 OS=Homo sapiens OX=9606 GN=ACACA PE=1 SV=2			264	70;168;170;192;267;286;435;516;539;637;641;653;668;696;717;731;774;852;1062;1148;1215;1299;1345;1373;1446;1455	True;True;True;True;True;True;True;True;True;True;True;True;True;True;True;True;True;True;True;True;True;True;True;True;True;True	72;172;174;197;274;293;453;536;559;661;665;678;694;725;746;760;804;886;1111;1198;1266;1355;1402;1431;1507;1516	101;102;269;270;271;273;306;419;445;446;739;905;934;1118;1123;1151;1173;1231;1263;1284;1374;1519;1520;1927;2053;2054;2149;2150;2291;2360;2405;2508;2521;2522	102;103;280;281;282;284;319;442;469;470;831;1027;1056;1275;1280;1310;1332;1408;1440;1461;1552;1721;1722;2255;2390;2391;2491;2492;2654;2725;2773;2879;2892;2893	102;281;284;319;442;470;831;1027;1056;1275;1280;1310;1332;1408;1440;1461;1552;1722;2255;2390;2492;2654;2725;2773;2879;2892
sp|Q9Y490|TLN1_HUMAN	sp|Q9Y490|TLN1_HUMAN	24	24	24	sp|Q9Y490|TLN1_HUMAN Talin-1 OS=Homo sapiens OX=9606 GN=TLN1 PE=1 SV=3	1	24	24	24	14	17	14	17	14	17	12.8	12.8	12.8	269.76	2541	2541	0	186.18	6.5	10.1	95879000	35645000	60234000	720890	268010	452890	35	sp|Q9Y490|TLN1_HUMAN Talin-1 OS=Homo sapiens OX=9606 GN=TLN1 PE=1 SV=3			396	24;76;78;81;89;130;144;231;346;499;537;636;662;742;771;790;899;1036;1178;1219;1254;1314;1357;1436	True;True;True;True;True;True;True;True;True;True;True;True;True;True;True;True;True;True;True;True;True;True;True;True	24;79;81;84;92;133;147;237;358;519;557;660;688;771;801;820;934;1079;1229;1270;1307;1370;1414;1497	35;113;114;116;117;121;131;132;191;210;368;369;370;371;568;828;932;1116;1117;1165;1299;1300;1371;1400;1401;1615;1616;1886;2099;2154;2231;2316;2379;2495;2496	35;114;115;117;118;122;132;133;193;213;388;389;390;391;628;922;1054;1273;1274;1324;1477;1478;1549;1578;1579;1841;1842;1843;2213;2440;2496;2593;2680;2745;2866;2867	35;114;117;122;132;193;213;390;628;922;1054;1274;1324;1477;1549;1578;1841;2213;2440;2496;2593;2680;2745;2866	103	1606
sp|P38646|GRP75_HUMAN;sp|Q0BW82|DNAK_GRABC	sp|P38646|GRP75_HUMAN	20;1	20;1	20;1	sp|P38646|GRP75_HUMAN Stress-70 protein, mitochondrial OS=Homo sapiens OX=9606 GN=HSPA9 PE=1 SV=2	2	20	20	20	12	15	12	15	12	15	35.2	35.2	35.2	73.68	679	679;632	0	159.58	22.2	27.2	221870000	120790000	101080000	5838800	3178700	2660100	29	sp|P38646|GRP75_HUMAN Stress-70 protein, mitochondrial OS=Homo sapiens OX=9606 GN=HSPA9 PE=1 SV=2			160	112;127;175;221;351;352;357;741;884;974;1013;1092;1096;1151;1160;1231;1337;1375;1425;1457	True;True;True;True;True;True;True;True;True;True;True;True;True;True;True;True;True;True;True;True	115;130;179;226;363;364;369;770;919;1010;1056;1141;1145;1201;1210;1282;1394;1433;1434;1486;1518	166;188;278;279;352;575;576;582;1297;1298;1596;1743;1853;1854;1963;1967;2057;2058;2069;2176;2349;2407;2408;2409;2475;2476;2524;2525	167;190;289;290;371;635;636;637;643;1475;1476;1821;1995;2180;2181;2291;2295;2394;2395;2406;2518;2713;2775;2776;2777;2846;2847;2895;2896	167;190;290;371;635;637;643;1476;1821;1995;2180;2291;2295;2395;2406;2518;2713;2776;2846;2895	65;66	389;584
sp|P63017|HSP7C_MOUSE;sp|P11142|HSP7C_HUMAN;sp|P54652|HSP72_HUMAN;sp|Q92260|HSP70_PENCI;sp|Q96W30|HSP72_PARBA;sp|P40918|HSP70_DAVTA	sp|P63017|HSP7C_MOUSE;sp|P11142|HSP7C_HUMAN	27;27;9;4;3;1	22;22;5;2;2;1	18;18;3;1;1;1	sp|P63017|HSP7C_MOUSE Heat shock cognate 71 kDa protein OS=Mus musculus OX=10090 GN=Hspa8 PE=1 SV=1;sp|P11142|HSP7C_HUMAN Heat shock cognate 71 kDa protein OS=Homo sapiens OX=9606 GN=HSPA8 PE=1 SV=1	6	27	22	18	22	21	19	17	16	15	42.9	37.3	29.4	70.87	646	646;646;639;503;654;643	0	323.31	33.3	35.4	1980700000	1471700000	509080000	60023000	44596000	15427000	73	sp|P63017|HSP7C_MOUSE Heat shock cognate 71 kDa protein OS=Mus musculus OX=10090 GN=Hspa8 PE=1 SV=1;sp|P11142|HSP7C_HUMAN Heat shock cognate 71 kDa protein OS=Homo sapiens OX=9606 GN=HSPA8 PE=1 SV=1			94	119;176;222;285;386;389;598;599;711;712;807;861;889;932;992;1006;1007;1053;1057;1114;1123;1176;1189;1230;1246;1338;1351	True;True;True;True;True;True;True;True;False;False;True;False;True;True;True;True;False;True;True;True;True;True;True;True;True;False;True	122;180;227;292;400;401;404;620;621;622;623;740;741;838;895;924;967;1031;1047;1048;1049;1100;1101;1105;1106;1163;1172;1173;1226;1227;1240;1281;1298;1395;1408	177;178;179;180;280;281;282;353;443;444;649;650;651;656;657;658;1053;1054;1055;1056;1057;1058;1059;1060;1250;1251;1252;1426;1427;1428;1429;1430;1431;1534;1605;1686;1814;1834;1835;1836;1837;1838;1839;1840;1913;1914;1915;1919;1920;1921;1922;1992;2008;2009;2010;2011;2012;2013;2095;2096;2097;2112;2170;2171;2172;2173;2174;2175;2215;2216;2217;2218;2350;2351;2352;2367;2368;2369;2370	178;179;180;181;182;291;292;293;294;372;467;468;728;729;730;735;736;737;738;1207;1208;1209;1210;1211;1212;1213;1214;1215;1216;1427;1428;1429;1604;1605;1606;1607;1608;1609;1736;1831;1938;2138;2159;2160;2161;2162;2163;2164;2165;2241;2242;2243;2247;2248;2249;2250;2321;2337;2338;2339;2340;2341;2342;2436;2437;2438;2453;2512;2513;2514;2515;2516;2517;2577;2578;2579;2580;2714;2715;2716;2717;2732;2733;273…	180;293;372;467;729;736;1207;1209;1427;1429;1604;1736;1831;1938;2138;2161;2165;2241;2249;2321;2337;2437;2453;2516;2580;2716;2733	39;44;45;46;47;48;49;50	61;87;93;122;127;237;518;549
sp|P0DMV8|HS71A_HUMAN;sp|P0DMV9|HS71B_HUMAN;sp|P34931|HS71L_HUMAN	sp|P0DMV8|HS71A_HUMAN;sp|P0DMV9|HS71B_HUMAN	28;28;12	28;28;12	19;19;5	sp|P0DMV8|HS71A_HUMAN Heat shock 70 kDa protein 1A OS=Homo sapiens OX=9606 GN=HSPA1A PE=1 SV=1;sp|P0DMV9|HS71B_HUMAN Heat shock 70 kDa protein 1B OS=Homo sapiens OX=9606 GN=HSPA1B PE=1 SV=1	3	28	28	19	24	21	24	21	17	13	37.3	37.3	25	70.051	641	641;641;641	0	323.31	34.2	32.1	5205600000	4267900000	937720000	162670000	133370000	29304000	76	sp|P0DMV8|HS71A_HUMAN Heat shock 70 kDa protein 1A OS=Homo sapiens OX=9606 GN=HSPA1A PE=1 SV=1;sp|P0DMV9|HS71B_HUMAN Heat shock 70 kDa protein 1B OS=Homo sapiens OX=9606 GN=HSPA1B PE=1 SV=1			90	37;51;113;134;178;223;399;484;600;601;650;711;712;749;806;861;890;959;960;1007;1008;1012;1052;1139;1158;1338;1458;1521	True;True;True;True;True;True;True;True;True;True;True;True;True;True;True;True;True;True;True;True;True;True;True;True;True;True;True;True	38;52;53;116;137;182;228;415;416;503;624;625;675;740;741;778;779;837;895;925;994;995;1049;1050;1054;1055;1099;1189;1208;1395;1519;1584	54;73;74;75;76;167;168;169;170;196;197;198;199;285;286;354;355;673;674;805;1061;1062;1063;1064;1065;1066;1067;1140;1141;1142;1143;1250;1251;1252;1310;1311;1312;1313;1314;1421;1422;1423;1424;1425;1534;1606;1721;1722;1723;1724;1725;1726;1840;1841;1847;1848;1849;1850;1851;1852;1910;1911;1912;2036;2066;2350;2351;2352;2526;2527;2528;2629;2630;2631	54;74;75;76;77;168;169;170;171;198;199;200;201;297;298;373;374;375;753;754;899;1217;1218;1219;1220;1221;1222;1223;1224;1298;1299;1300;1301;1302;1427;1428;1429;1488;1489;1490;1491;1492;1599;1600;1601;1602;1603;1736;1832;1973;1974;1975;1976;1977;1978;2165;2166;2172;2173;2174;2175;2176;2177;2178;2179;2237;2238;2239;2240;2373;2403;2714;2715;2716;2717;2897;2898;2899;3000;3001;3002	54;76;170;199;297;375;753;899;1218;1219;1298;1427;1429;1492;1603;1736;1832;1974;1978;2165;2166;2176;2238;2373;2403;2716;2897;3001	37;38;39;40	87;122;518;549
sp|Q96RQ3|MCCA_HUMAN;sp|Q99MR8|MCCA_MOUSE	sp|Q96RQ3|MCCA_HUMAN	15;4	15;4	15;4	sp|Q96RQ3|MCCA_HUMAN Methylcrotonoyl-CoA carboxylase subunit alpha, mitochondrial OS=Homo sapiens OX=9606 GN=MCCC1 PE=1 SV=3	2	15	15	15	5	13	5	13	5	13	35.6	35.6	35.6	80.472	725	725;717	0	131.26	9	32.7	99773000	15738000	84034000	3023400	476920	2546500	19	sp|Q96RQ3|MCCA_HUMAN Methylcrotonoyl-CoA carboxylase subunit alpha, mitochondrial OS=Homo sapiens OX=9606 GN=MCCC1 PE=1 SV=3			349	95;302;592;593;646;691;728;770;842;854;929;1058;1099;1168;1523	True;True;True;True;True;True;True;True;True;True;True;True;True;True;True	98;311;614;615;671;720;757;800;876;888;964;1107;1148;1218;1586	139;504;1046;1047;1132;1133;1222;1223;1224;1281;1370;1503;1523;1683;1923;1970;1971;2079;2633	140;562;1200;1201;1290;1291;1399;1400;1401;1458;1548;1704;1725;1935;2251;2298;2299;2416;3004	140;562;1200;1201;1290;1399;1458;1548;1704;1725;1935;2251;2298;2416;3004
sp|P04843|RPN1_HUMAN	sp|P04843|RPN1_HUMAN	14	14	14	sp|P04843|RPN1_HUMAN Dolichyl-diphosphooligosaccharide--protein glycosyltransferase subunit 1 OS=Homo sapiens OX=9606 GN=RPN1 PE=1 SV=1	1	14	14	14	6	13	6	13	6	13	29.7	29.7	29.7	68.569	607	607	0	108.44	12	27.5	133750000	31347000	102400000	3614800	847220	2767500	21	sp|P04843|RPN1_HUMAN Dolichyl-diphosphooligosaccharide--protein glycosyltransferase subunit 1 OS=Homo sapiens OX=9606 GN=RPN1 PE=1 SV=1			69	91;139;200;244;250;431;457;611;1021;1041;1163;1298;1408;1464	True;True;True;True;True;True;True;True;True;True;True;True;True;True	94;142;205;250;257;449;475;635;1064;1084;1213;1354;1469;1525	134;204;318;388;389;398;735;767;768;1079;1864;1865;1892;2072;2073;2290;2453;2535;2536;2537;2538	135;206;332;408;409;420;827;860;861;1236;2191;2192;2219;2409;2410;2653;2823;2906;2907;2908;2909	135;206;332;408;420;827;860;1236;2191;2219;2409;2653;2823;2907
sp|P23396|RS3_HUMAN;sp|Q06559|RS3_DROME	sp|P23396|RS3_HUMAN	14;2	14;2	14;2	sp|P23396|RS3_HUMAN 40S ribosomal protein S3 OS=Homo sapiens OX=9606 GN=RPS3 PE=1 SV=2	2	14	14	14	8	13	8	13	8	13	62.1	62.1	62.1	26.688	243	243;246	0	94.813	36.6	58.4	275160000	96254000	178900000	14482000	5066000	9415900	23	sp|P23396|RS3_HUMAN 40S ribosomal protein S3 OS=Homo sapiens OX=9606 GN=RPS3 PE=1 SV=2			126	43;186;316;336;401;410;430;480;676;764;765;883;1276;1325	True;True;True;True;True;True;True;True;True;True;True;True;True;True	44;190;326;348;419;428;448;498;499;704;794;795;918;1329;1381	61;62;295;296;523;524;556;557;677;690;734;800;801;1200;1359;1360;1361;1362;1594;1595;2260;2333	61;62;308;309;582;583;616;617;757;770;825;826;893;894;895;1377;1537;1538;1539;1540;1819;1820;2622;2697	61;308;582;616;757;770;826;894;1377;1537;1540;1819;2622;2697	57	236
sp|P23246|SFPQ_HUMAN	sp|P23246|SFPQ_HUMAN	19	19	18	sp|P23246|SFPQ_HUMAN Splicing factor, proline- and glutamine-rich OS=Homo sapiens OX=9606 GN=SFPQ PE=1 SV=2	1	19	19	18	12	13	12	13	11	12	30.4	30.4	29.3	76.149	707	707	0	161.3	18	20.9	410710000	163460000	247250000	13690000	5448500	8241800	25	sp|P23246|SFPQ_HUMAN Splicing factor, proline- and glutamine-rich OS=Homo sapiens OX=9606 GN=SFPQ PE=1 SV=2			124	41;100;161;180;205;283;378;384;404;492;493;512;702;830;1078;1089;1137;1225;1508	True;True;True;True;True;True;True;True;True;True;True;True;True;True;True;True;True;True;True	42;103;165;184;210;290;392;398;422;511;512;532;731;862;1127;1138;1187;1276;1570	59;145;146;241;242;288;324;325;439;637;645;646;647;681;682;817;818;819;901;1238;1460;1945;1960;2034;2162;2610;2611	59;146;147;244;245;300;338;339;463;716;724;725;726;761;762;911;912;913;1023;1415;1638;1639;2273;2288;2371;2504;2981;2982	59;147;244;300;338;463;716;725;761;912;913;1023;1415;1638;2273;2288;2371;2504;2981	54;55	579;683
sp|P08670|VIME_HUMAN;sp|Q5R1W8|VIME_PANTR;sp|P31001|DESM_MOUSE;sp|P17661|DESM_HUMAN;sp|P41219|PERI_HUMAN;sp|Q16352|AINX_HUMAN;sp|P07196|NFL_HUMAN;sp|P07197|NFM_HUMAN;sp|P12036|NFH_HUMAN;sp|P16884|NFH_RAT	sp|P08670|VIME_HUMAN;sp|Q5R1W8|VIME_PANTR	18;16;3;3;2;1;1;1;1;1	18;16;3;3;2;1;1;1;1;1	16;14;1;1;1;0;0;0;0;0	sp|P08670|VIME_HUMAN Vimentin OS=Homo sapiens OX=9606 GN=VIM PE=1 SV=4;sp|Q5R1W8|VIME_PANTR Vimentin OS=Pan troglodytes OX=9598 GN=VIM PE=2 SV=4	10	18	18	16	9	14	9	14	8	12	38.8	38.8	35.2	53.651	466	466;466;469;470;470;499;543;916;1026;1072	0	125.52	22.3	31.3	187660000	64426000	123240000	5519500	1894900	3624600	26	sp|P08670|VIME_HUMAN Vimentin OS=Homo sapiens OX=9606 GN=VIM PE=1 SV=4;sp|Q5R1W8|VIME_PANTR Vimentin OS=Pan troglodytes OX=9598 GN=VIM PE=2 SV=4			84	195;281;361;372;374;665;666;773;878;915;916;917;985;1039;1098;1115;1217;1381	True;True;True;True;True;True;True;True;True;True;True;True;True;True;True;True;True;True	200;288;373;386;388;691;692;803;913;950;951;952;1021;1022;1082;1147;1164;1268;1441	310;311;312;437;587;588;629;630;632;1169;1170;1171;1373;1586;1635;1636;1637;1755;1756;1757;1889;1890;1969;1993;2152;2421	323;324;325;461;648;649;708;709;711;1328;1329;1330;1551;1811;1862;1863;1864;2007;2008;2009;2216;2217;2297;2322;2494;2790	325;461;649;708;711;1328;1329;1551;1811;1862;1863;1864;2007;2216;2297;2322;2494;2790	34;35	14;372
sp|A5A6H5|ATPA_PANTR;sp|P25705|ATPA_HUMAN;sp|Q0BQE6|ATPA_GRABC;sp|A7ZC35|ATPA_CAMC1;sp|Q83G89|ATPA_TROWT;sp|Q6FYM1|ATPA_BARQU;sp|Q6G1W7|ATPA_BARHE;sp|B4RD45|ATPA_PHEZH;sp|A7H019|ATPA_CAMC5;sp|A7I175|ATPA_CAMHC;sp|Q1J7G1|ATPA_STRPF;sp|Q8E074|ATPA_STRA5;sp|B9KES1|ATPA_CAMLR;sp|Q6A8C5|ATPA_CUTAK;sp|Q4JUJ8|ATPA_CORJK;sp|Q8G7B1|ATPA_BIFLO;sp|A7H1H9|ATPA_CAMJD;sp|A0Q8E1|ATPA_FRATN;sp|Q1JHN7|ATPA_STRPD;…	sp|A5A6H5|ATPA_PANTR;sp|P25705|ATPA_HUMAN	13;13;3;2;2;2;2;2;2;2;1;1;1;1;1;1;1;1;1;1;1;1;1;1;1;1;1	13;13;3;2;2;2;2;2;2;2;1;1;1;1;1;1;1;1;1;1;1;1;1;1;1;1;1	13;13;3;2;2;2;2;2;2;2;1;1;1;1;1;1;1;1;1;1;1;1;1;1;1;1;1	sp|A5A6H5|ATPA_PANTR ATP synthase subunit alpha, mitochondrial OS=Pan troglodytes OX=9598 GN=ATP5F1A PE=2 SV=1;sp|P25705|ATPA_HUMAN ATP synthase subunit alpha, mitochondrial OS=Homo sapiens OX=9606 GN=ATP5F1A PE=1 SV=1	27	13	13	13	10	12	10	12	10	12	27.7	27.7	27.7	59.75	553	553;553;511;505;542;511;511;510;505;505;502;501;501;545;545;543;501;513;501;503;501;502;509;502;501;502;500	0	102.1	19.7	26.2	309870000	103090000	206770000	9995700	3325600	6670100	24	sp|A5A6H5|ATPA_PANTR ATP synthase subunit alpha, mitochondrial OS=Pan troglodytes OX=9598 GN=ATP5F1A PE=2 SV=1;sp|P25705|ATPA_HUMAN ATP synthase subunit alpha, mitochondrial OS=Homo sapiens OX=9606 GN=ATP5F1A PE=1 SV=1			18	104;150;269;345;393;561;563;663;819;1287;1290;1432;1474	True;True;True;True;True;True;True;True;True;True;True;True;True	107;153;276;357;409;582;584;689;850;1341;1345;1346;1493;1536	150;151;221;222;421;567;663;664;964;966;967;1166;1167;1445;1446;2273;2274;2278;2279;2280;2488;2489;2551;2552	151;152;224;225;444;627;743;744;1086;1088;1089;1325;1326;1623;1624;2635;2636;2640;2641;2642;2859;2860;2922;2923	151;224;444;627;743;1086;1088;1325;1624;2635;2640;2859;2922	8	51
sp|Q15233|NONO_HUMAN	sp|Q15233|NONO_HUMAN	13	12	12	sp|Q15233|NONO_HUMAN Non-POU domain-containing octamer-binding protein OS=Homo sapiens OX=9606 GN=NONO PE=1 SV=4	1	13	12	12	6	13	5	12	5	12	37.2	35.5	35.5	54.231	471	471	0	104.83	11.5	37.2	204530000	49872000	154660000	9739700	2374900	7364800	21	sp|Q15233|NONO_HUMAN Non-POU domain-containing octamer-binding protein OS=Homo sapiens OX=9606 GN=NONO PE=1 SV=4			289	12;13;161;379;403;444;494;831;981;988;1090;1138;1380	True;True;False;True;True;True;True;True;True;True;True;True;True	12;13;165;393;421;462;513;863;1017;1025;1139;1188;1439;1440	16;17;18;19;241;242;638;639;679;680;750;820;1461;1462;1750;1751;1761;1961;2035;2418;2419;2420	16;17;18;19;244;245;717;718;759;760;843;914;1640;1641;1642;2002;2003;2013;2289;2372;2787;2788;2789	16;19;244;717;760;843;914;1642;2002;2013;2289;2372;2787	85	132
sp|P06733|ENOA_HUMAN;sp|Q9XSJ4|ENOA_BOVIN;sp|P17182|ENOA_MOUSE;sp|I0J1J1|ENOA_THUAL;sp|P21550|ENOB_MOUSE;sp|P17183|ENOG_MOUSE;sp|P13929|ENOB_HUMAN;sp|P09104|ENOG_HUMAN;sp|B5DGQ7|ENOB_SALSA;sp|Q9LEJ0|ENO1_HEVBR;sp|Q8IJN7|ENO_PLAF7;sp|Q27727|ENO_PLAFA	sp|P06733|ENOA_HUMAN;sp|Q9XSJ4|ENOA_BOVIN;sp|P17182|ENOA_MOUSE	12;6;6;3;1;1;1;1;1;1;1;1	12;6;6;3;1;1;1;1;1;1;1;1	12;6;6;3;1;1;1;1;1;1;1;1	sp|P06733|ENOA_HUMAN Alpha-enolase OS=Homo sapiens OX=9606 GN=ENO1 PE=1 SV=2;sp|Q9XSJ4|ENOA_BOVIN Alpha-enolase OS=Bos taurus OX=9913 GN=ENO1 PE=1 SV=4;sp|P17182|ENOA_MOUSE Alpha-enolase OS=Mus musculus OX=10090 GN=Eno1 PE=1 SV=3	12	12	12	12	3	11	3	11	3	11	37.6	37.6	37.6	47.168	434	434;434;434;432;434;434;434;434;434;445;446;446	0	98.346	9.7	34.6	137670000	13711000	123960000	6257800	623210	5634600	15	sp|P06733|ENOA_HUMAN Alpha-enolase OS=Homo sapiens OX=9606 GN=ENO1 PE=1 SV=2;sp|Q9XSJ4|ENOA_BOVIN Alpha-enolase OS=Bos taurus OX=9913 GN=ENO1 PE=1 SV=4;sp|P17182|ENOA_MOUSE Alpha-enolase OS=Mus musculus OX=10090 GN=Eno1 PE=1 SV=3			75	21;183;184;518;572;618;632;759;786;894;1183;1520	True;True;True;True;True;True;True;True;True;True;True;True	21;187;188;538;593;642;656;789;816;929;1234;1583	30;31;291;292;293;908;978;1089;1107;1108;1352;1395;1610;2104;2628	30;31;303;304;305;306;1030;1101;1246;1264;1265;1530;1573;1836;2445;2999	30;304;306;1030;1101;1246;1264;1530;1573;1836;2445;2999
sp|P05023|AT1A1_HUMAN;sp|P13637|AT1A3_HUMAN;sp|P50993|AT1A2_HUMAN;sp|Q13733|AT1A4_HUMAN;sp|P20648|ATP4A_HUMAN	sp|P05023|AT1A1_HUMAN	17;6;5;2;2	17;6;5;2;2	16;5;4;1;1	sp|P05023|AT1A1_HUMAN Sodium/potassium-transporting ATPase subunit alpha-1 OS=Homo sapiens OX=9606 GN=ATP1A1 PE=1 SV=1	5	17	17	16	15	10	15	10	14	10	21.3	21.3	20	112.89	1023	1023;1013;1020;1029;1035	0	184.99	16.7	14.9	199900000	94690000	105210000	4442300	2104200	2338100	26	sp|P05023|AT1A1_HUMAN Sodium/potassium-transporting ATPase subunit alpha-1 OS=Homo sapiens OX=9606 GN=ATP1A1 PE=1 SV=1			71	146;207;217;495;554;721;733;934;1004;1044;1103;1223;1329;1371;1413;1502;1513	True;True;True;True;True;True;True;True;True;True;True;True;True;True;True;True;True	149;212;222;514;575;750;762;969;1045;1090;1091;1152;1274;1385;1429;1474;1564;1575	215;327;328;340;821;953;954;1269;1286;1287;1689;1831;1832;1899;1900;1977;2159;2160;2337;2338;2402;2403;2461;2603;2616;2617	218;341;342;355;915;1075;1076;1446;1463;1464;1941;2156;2157;2226;2227;2305;2501;2502;2701;2702;2770;2771;2832;2974;2987;2988	218;342;355;915;1075;1446;1463;1941;2156;2227;2305;2501;2701;2770;2832;2974;2987	25	164
sp|P07900|HS90A_HUMAN;sp|A5A6K9|HS90A_PANTR;sp|P07901|HS90A_MOUSE;sp|P30946|HS90A_RABIT;sp|Q90474|H90A1_DANRE;sp|Q14568|HS902_HUMAN;sp|Q58FG0|HS905_HUMAN	sp|P07900|HS90A_HUMAN;sp|A5A6K9|HS90A_PANTR;sp|P07901|HS90A_MOUSE;sp|P30946|HS90A_RABIT	26;25;21;20;12;6;4	26;25;21;20;12;6;4	14;14;10;12;6;2;2	sp|P07900|HS90A_HUMAN Heat shock protein HSP 90-alpha OS=Homo sapiens OX=9606 GN=HSP90AA1 PE=1 SV=5;sp|A5A6K9|HS90A_PANTR Heat shock protein HSP 90-alpha OS=Pan troglodytes OX=9598 GN=HSP90AA1 PE=2 SV=1;sp|P07901|HS90A_MOUSE Heat shock protein HSP 90-alpha	7	26	26	14	19	21	19	21	12	10	36.2	36.2	21.4	84.659	732	732;733;733;694;725;343;334	0	258.81	24.5	32.5	1797600000	762230000	1035300000	54472000	23098000	31374000	58	sp|P07900|HS90A_HUMAN Heat shock protein HSP 90-alpha OS=Homo sapiens OX=9606 GN=HSP90AA1 PE=1 SV=5;sp|A5A6K9|HS90A_PANTR Heat shock protein HSP 90-alpha OS=Pan troglodytes OX=9598 GN=HSP90AA1 PE=2 SV=1;sp|P07901|HS90A_MOUSE Heat shock protein HSP 90-alpha			79	29;102;224;237;275;300;301;325;326;330;331;567;574;577;580;589;700;849;851;1119;1211;1412;1503;1504;1516;1545	True;True;True;True;True;True;True;True;True;True;True;True;True;True;True;True;True;True;True;True;True;True;True;True;True;True	29;105;229;230;243;282;309;310;336;337;341;342;588;595;598;601;611;729;883;885;1168;1262;1473;1565;1566;1579;1609	41;42;148;356;357;358;359;378;379;430;501;502;503;537;538;539;545;546;547;548;971;980;981;987;988;989;990;993;994;995;996;1042;1043;1235;1236;1513;1514;1518;1998;1999;2000;2001;2141;2142;2143;2144;2457;2458;2459;2460;2604;2605;2606;2622;2623;2681	41;42;149;376;377;378;379;398;399;454;559;560;561;596;597;598;604;605;606;607;608;1094;1103;1104;1110;1111;1112;1113;1114;1117;1118;1119;1120;1196;1197;1412;1413;1715;1716;1720;2327;2328;2329;2330;2483;2484;2485;2486;2827;2828;2829;2830;2831;2975;2976;2977;2993;2994;3072	41;149;377;398;454;560;561;596;598;604;607;1094;1104;1112;1118;1197;1412;1715;1720;2329;2485;2829;2975;2977;2993;3072	31;32	474;625
sp|P11498|PYC_HUMAN	sp|P11498|PYC_HUMAN	13	13	13	sp|P11498|PYC_HUMAN Pyruvate carboxylase, mitochondrial OS=Homo sapiens OX=9606 GN=PC PE=1 SV=2	1	13	13	13	5	10	5	10	5	10	15.5	15.5	15.5	129.63	1178	1178	0	88.592	5.3	12.2	42978000	13986000	28992000	728440	237050	491390	16	sp|P11498|PYC_HUMAN Pyruvate carboxylase, mitochondrial OS=Homo sapiens OX=9606 GN=PC PE=1 SV=2			97	32;128;179;191;344;408;445;545;1175;1331;1378;1391;1479	True;True;True;True;True;True;True;True;True;True;True;True;True	33;131;183;196;356;426;463;565;1225;1387;1437;1452;1541	46;189;287;305;566;687;688;751;940;2094;2340;2413;2433;2558;2559;2560	46;191;299;318;626;767;768;844;1062;2435;2704;2781;2802;2929;2930;2931	46;191;299;318;626;767;844;1062;2435;2704;2781;2802;2931
sp|Q9BQE3|TBA1C_HUMAN;sp|Q71U36|TBA1A_HUMAN;sp|P68363|TBA1B_HUMAN;sp|A5A6J1|TBA1A_PANTR;sp|P0DPH8|TBA3D_HUMAN;sp|P0DPH7|TBA3C_HUMAN;sp|P68366|TBA4A_HUMAN;sp|Q9NY65|TBA8_HUMAN;sp|Q9JJZ2|TBA8_MOUSE;sp|Q8WQ47|TBA_LEPDS;sp|Q52PV9|TBA_TYRPU;sp|Q6PEY2|TBA3E_HUMAN;sp|A6NHL2|TBAL3_HUMAN;sp|P14642|TBA_PLAFK	sp|Q9BQE3|TBA1C_HUMAN;sp|Q71U36|TBA1A_HUMAN;sp|P68363|TBA1B_HUMAN;sp|A5A6J1|TBA1A_PANTR;sp|P0DPH8|TBA3D_HUMAN;sp|P0DPH7|TBA3C_HUMAN;sp|P68366|TBA4A_HUMAN;sp|Q9NY65|TBA8_HUMAN;sp|Q9JJZ2|TBA8_MOUSE;sp|Q8WQ47|TBA_LEPDS;sp|Q52PV9|TBA_TYRPU;sp|Q6PEY2|TBA3E_HUMAN	12;12;12;12;10;10;8;7;7;7;7;6;2;2	12;12;12;12;10;10;8;7;7;7;7;6;2;2	12;12;12;12;10;10;8;7;7;7;7;6;2;2	sp|Q9BQE3|TBA1C_HUMAN Tubulin alpha-1C chain OS=Homo sapiens OX=9606 GN=TUBA1C PE=1 SV=1;sp|Q71U36|TBA1A_HUMAN Tubulin alpha-1A chain OS=Homo sapiens OX=9606 GN=TUBA1A PE=1 SV=1;sp|P68363|TBA1B_HUMAN Tubulin alpha-1B chain OS=Homo sapiens OX=9606 GN=TUBA1B	14	12	12	12	5	10	5	10	5	10	34.3	34.3	34.3	49.895	449	449;451;451;451;450;450;448;449;449;450;450;450;446;453	0	175.47	13.6	32.1	352000000	55356000	296640000	16762000	2636000	14126000	23	sp|Q9BQE3|TBA1C_HUMAN Tubulin alpha-1C chain OS=Homo sapiens OX=9606 GN=TUBA1C PE=1 SV=1;sp|Q71U36|TBA1A_HUMAN Tubulin alpha-1A chain OS=Homo sapiens OX=9606 GN=TUBA1A PE=1 SV=1;sp|P68363|TBA1B_HUMAN Tubulin alpha-1B chain OS=Homo sapiens OX=9606 GN=TUBA1B			19	50;153;248;270;309;642;804;1033;1107;1108;1295;1400	True;True;True;True;True;True;True;True;True;True;True;True	51;156;255;277;318;666;835;1076;1156;1157;1351;1461	71;72;228;396;422;423;513;1124;1125;1126;1419;1880;1881;1882;1883;1983;1984;2287;2445	71;72;73;231;418;445;446;447;572;1281;1282;1283;1284;1597;2207;2208;2209;2210;2311;2312;2649;2650;2814	72;231;418;445;572;1283;1597;2208;2311;2312;2649;2814
sp|P12268|IMDH2_HUMAN;sp|P12269|IMDH2_CRIGR;sp|B0UXP9|IMDH2_DANRE;sp|Q5RGV1|IMDH3_DANRE;sp|P20839|IMDH1_HUMAN;sp|Q6GMG5|IMDH1_DANRE	sp|P12268|IMDH2_HUMAN;sp|P12269|IMDH2_CRIGR	11;8;4;1;1;1	11;8;4;1;1;1	11;8;4;1;1;1	sp|P12268|IMDH2_HUMAN Inosine-5-monophosphate dehydrogenase 2 OS=Homo sapiens OX=9606 GN=IMPDH2 PE=1 SV=2;sp|P12269|IMDH2_CRIGR Inosine-5-monophosphate dehydrogenase 2 OS=Cricetulus griseus OX=10029 GN=IMPDH2 PE=1 SV=1	6	11	11	11	4	10	4	10	4	10	26.7	26.7	26.7	55.804	514	514;514;514;514;514;544	0	83.458	8	24.5	124270000	40555000	83716000	5648700	1843400	3805300	16	sp|P12268|IMDH2_HUMAN Inosine-5-monophosphate dehydrogenase 2 OS=Homo sapiens OX=9606 GN=IMPDH2 PE=1 SV=2;sp|P12269|IMDH2_CRIGR Inosine-5-monophosphate dehydrogenase 2 OS=Cricetulus griseus OX=10029 GN=IMPDH2 PE=1 SV=1			102	208;262;498;513;778;907;955;1038;1120;1125;1361	True;True;True;True;True;True;True;True;True;True;True	213;269;518;533;808;942;990;1081;1169;1175;1418	329;412;413;826;827;902;1380;1626;1714;1715;1888;2002;2003;2004;2005;2015;2387	343;435;436;920;921;1024;1558;1853;1966;1967;2215;2331;2332;2333;2334;2344;2754	343;436;921;1024;1558;1853;1966;2215;2334;2344;2754
sp|P49411|EFTU_HUMAN	sp|P49411|EFTU_HUMAN	11	11	11	sp|P49411|EFTU_HUMAN Elongation factor Tu, mitochondrial OS=Homo sapiens OX=9606 GN=TUFM PE=1 SV=2	1	11	11	11	7	10	7	10	7	10	30.8	30.8	30.8	49.541	452	452	0	128.26	16.4	30.5	225470000	52064000	173400000	7515600	1735500	5780100	23	sp|P49411|EFTU_HUMAN Elongation factor Tu, mitochondrial OS=Homo sapiens OX=9606 GN=TUFM PE=1 SV=2			184	35;206;209;318;491;549;777;874;1297;1352;1497	True;True;True;True;True;True;True;True;True;True;True	36;211;214;328;329;510;569;807;908;1353;1409;1559	50;51;326;330;526;527;528;813;814;815;816;945;946;1378;1379;1566;1567;2289;2371;2372;2595;2596	50;51;340;344;345;585;586;587;907;908;909;910;1067;1068;1556;1557;1778;1779;2652;2737;2738;2966;2967	51;340;345;587;908;1067;1557;1778;2652;2738;2966	69	399
sp|P10809|CH60_HUMAN;sp|O02649|CH60A_DROME;sp|O60008|HSP60_PARBA	sp|P10809|CH60_HUMAN	12;3;1	12;3;1	12;3;1	sp|P10809|CH60_HUMAN 60 kDa heat shock protein, mitochondrial OS=Homo sapiens OX=9606 GN=HSPD1 PE=1 SV=2	3	12	12	12	4	9	4	9	4	9	27.6	27.6	27.6	61.054	573	573;573;592	0	158.57	7.2	22.5	56607000	15902000	40705000	1769000	496950	1272000	13	sp|P10809|CH60_HUMAN 60 kDa heat shock protein, mitochondrial OS=Homo sapiens OX=9606 GN=HSPD1 PE=1 SV=2			92	103;446;560;692;707;965;1309;1347;1398;1399;1402;1465	True;True;True;True;True;True;True;True;True;True;True;True	106;464;581;721;736;1000;1365;1404;1459;1460;1463;1526	149;752;963;1225;1244;1731;2308;2362;2363;2443;2444;2447;2539	150;845;1085;1402;1421;1983;2671;2727;2728;2812;2813;2816;2910	150;845;1085;1402;1421;1983;2671;2727;2812;2813;2816;2910
sp|P26640|SYVC_HUMAN	sp|P26640|SYVC_HUMAN	12	12	12	sp|P26640|SYVC_HUMAN Valine--tRNA ligase OS=Homo sapiens OX=9606 GN=VARS PE=1 SV=4	1	12	12	12	6	9	6	9	6	9	13.7	13.7	13.7	140.47	1264	1264	0	80.481	7.4	10	37946000	16583000	21362000	643150	281070	362070	14	sp|P26640|SYVC_HUMAN Valine--tRNA ligase OS=Homo sapiens OX=9606 GN=VARS PE=1 SV=4			131	228;471;624;669;714;926;1194;1235;1250;1450;1453;1507	True;True;True;True;True;True;True;True;True;True;True;True	234;489;648;695;743;961;1245;1287;1302;1511;1514;1569	364;788;1096;1174;1255;1256;1257;1679;2118;2203;2223;2224;2513;2517;2518;2609	384;881;1253;1333;1432;1433;1434;1931;2459;2565;2585;2586;2884;2888;2889;2980	384;881;1253;1333;1432;1931;2459;2565;2585;2884;2888;2980
sp|P46940|IQGA1_HUMAN	sp|P46940|IQGA1_HUMAN	12	12	12	sp|P46940|IQGA1_HUMAN Ras GTPase-activating-like protein IQGAP1 OS=Homo sapiens OX=9606 GN=IQGAP1 PE=1 SV=1	1	12	12	12	7	9	7	9	7	9	9.3	9.3	9.3	189.25	1657	1657	0	86.955	5.3	7.5	47000000	16847000	30153000	566270	202980	363290	16	sp|P46940|IQGA1_HUMAN Ras GTPase-activating-like protein IQGAP1 OS=Homo sapiens OX=9606 GN=IQGAP1 PE=1 SV=1			176	88;136;288;350;661;818;911;927;944;1035;1152;1511	True;True;True;True;True;True;True;True;True;True;True;True	91;139;295;362;687;849;946;962;979;1078;1202;1573	130;201;448;449;573;574;1163;1164;1444;1630;1631;1680;1681;1702;1885;2059;2614	131;203;472;473;633;634;1322;1323;1622;1857;1858;1932;1933;1954;2212;2396;2985	131;203;473;633;1322;1622;1857;1933;1954;2212;2396;2985
sp|Q14008|CKAP5_HUMAN;sp|A2AGT5|CKAP5_MOUSE	sp|Q14008|CKAP5_HUMAN;sp|A2AGT5|CKAP5_MOUSE	11;7	11;7	11;7	sp|Q14008|CKAP5_HUMAN Cytoskeleton-associated protein 5 OS=Homo sapiens OX=9606 GN=CKAP5 PE=1 SV=3;sp|A2AGT5|CKAP5_MOUSE Cytoskeleton-associated protein 5 OS=Mus musculus OX=10090 GN=Ckap5 PE=1 SV=1	2	11	11	11	3	9	3	9	3	9	6.8	6.8	6.8	225.49	2032	2032;2032	0	69.109	1.9	5.5	23095000	7135400	15959000	217880	67315	150560	12	sp|Q14008|CKAP5_HUMAN Cytoskeleton-associated protein 5 OS=Homo sapiens OX=9606 GN=CKAP5 PE=1 SV=3;sp|A2AGT5|CKAP5_MOUSE Cytoskeleton-associated protein 5 OS=Mus musculus OX=10090 GN=Ckap5 PE=1 SV=1			272	171;181;238;452;573;800;998;1073;1328;1332;1537	True;True;True;True;True;True;True;True;True;True;True	175;185;244;470;594;831;1037;1122;1384;1388;1601	274;289;380;761;979;1415;1821;1939;2336;2341;2342;2671	285;301;400;854;1102;1593;2145;2267;2700;2705;2706;3062	285;301;400;854;1102;1593;2145;2267;2700;2706;3062
sp|P11499|HS90B_MOUSE;sp|P08238|HS90B_HUMAN;sp|P30947|HS90B_RABIT;sp|Q58FF7|H90B3_HUMAN;sp|Q58FF6|H90B4_HUMAN;sp|Q58FG1|HS904_HUMAN;sp|A7H4M0|HTPG_CAMJD;sp|A7I226|HTPG_CAMHC;sp|Q9ZMM2|HTPG_HELPJ	sp|P11499|HS90B_MOUSE;sp|P08238|HS90B_HUMAN;sp|P30947|HS90B_RABIT;sp|Q58FF7|H90B3_HUMAN	26;26;25;13;6;1;1;1;1	14;14;13;5;0;0;1;1;1	10;10;9;4;0;0;0;0;0	sp|P11499|HS90B_MOUSE Heat shock protein HSP 90-beta OS=Mus musculus OX=10090 GN=Hsp90ab1 PE=1 SV=3;sp|P08238|HS90B_HUMAN Heat shock protein HSP 90-beta OS=Homo sapiens OX=9606 GN=HSP90AB1 PE=1 SV=4;sp|P30947|HS90B_RABIT Heat shock protein HSP 90-beta OS=O	9	26	14	10	18	24	11	13	9	9	36.2	21.3	17	83.28	724	724;724;726;597;505;418;608;612;621	0	151.62	28.3	34.7	627530000	275760000	351770000	19016000	8356300	10660000	31	sp|P11499|HS90B_MOUSE Heat shock protein HSP 90-beta OS=Mus musculus OX=10090 GN=Hsp90ab1 PE=1 SV=3;sp|P08238|HS90B_HUMAN Heat shock protein HSP 90-beta OS=Homo sapiens OX=9606 GN=HSP90AB1 PE=1 SV=4;sp|P30947|HS90B_RABIT Heat shock protein HSP 90-beta OS=O			80	26;29;225;275;300;301;328;329;355;567;576;580;612;700;850;1046;1118;1192;1211;1216;1313;1412;1503;1504;1515;1516	True;False;True;False;False;False;True;True;True;False;True;False;True;False;True;True;True;True;False;True;True;False;False;False;True;False	26;29;231;282;309;310;339;340;367;588;597;601;636;729;884;1093;1167;1243;1262;1267;1369;1473;1565;1566;1577;1578;1579	37;38;41;42;360;430;501;502;503;541;542;543;544;579;971;983;984;985;986;993;994;995;996;1080;1081;1235;1236;1515;1516;1517;1902;1903;1996;1997;2115;2116;2141;2142;2143;2144;2151;2312;2313;2314;2315;2457;2458;2459;2460;2604;2605;2606;2620;2621;2622;2623	37;38;41;42;380;454;559;560;561;600;601;602;603;640;1094;1106;1107;1108;1109;1117;1118;1119;1120;1237;1238;1412;1413;1717;1718;1719;2229;2230;2325;2326;2456;2457;2483;2484;2485;2486;2493;2675;2676;2677;2678;2679;2827;2828;2829;2830;2831;2975;2976;2977;2991;2992;2993;2994	38;41;380;454;560;561;600;602;640;1094;1107;1118;1238;1412;1717;2230;2325;2456;2485;2493;2675;2829;2975;2977;2991;2993	33	466
sp|P17987|TCPA_HUMAN;sp|P11983|TCPA_MOUSE	sp|P17987|TCPA_HUMAN;sp|P11983|TCPA_MOUSE	10;7	10;7	10;7	sp|P17987|TCPA_HUMAN T-complex protein 1 subunit alpha OS=Homo sapiens OX=9606 GN=TCP1 PE=1 SV=1;sp|P11983|TCPA_MOUSE T-complex protein 1 subunit alpha OS=Mus musculus OX=10090 GN=Tcp1 PE=1 SV=3	2	10	10	10	5	9	5	9	5	9	22.1	22.1	22.1	60.343	556	556;556	0	70.043	10.3	19.4	105240000	56448000	48792000	3394800	1820900	1573900	15	sp|P17987|TCPA_HUMAN T-complex protein 1 subunit alpha OS=Homo sapiens OX=9606 GN=TCP1 PE=1 SV=1;sp|P11983|TCPA_MOUSE T-complex protein 1 subunit alpha OS=Mus musculus OX=10090 GN=Tcp1 PE=1 SV=3			113	47;349;569;881;982;1009;1206;1242;1519;1533	True;True;True;True;True;True;True;True;True;True	48;361;590;916;1018;1051;1257;1294;1582;1597	66;67;68;571;572;973;1590;1591;1592;1752;1842;2135;2210;2627;2650;2651	66;67;68;631;632;1096;1815;1816;1817;2004;2167;2477;2572;2998;3021;3022	68;631;1096;1815;2004;2167;2477;2572;2998;3022
sp|P33176|KINH_HUMAN;sp|O60282|KIF5C_HUMAN;sp|Q12840|KIF5A_HUMAN	sp|P33176|KINH_HUMAN	12;3;3	12;3;3	12;3;3	sp|P33176|KINH_HUMAN Kinesin-1 heavy chain OS=Homo sapiens OX=9606 GN=KIF5B PE=1 SV=1	3	12	12	12	6	8	6	8	6	8	17.4	17.4	17.4	109.68	963	963;957;1032	0	88.403	7.9	11.9	67653000	27878000	39774000	1127500	464640	662900	13	sp|P33176|KINH_HUMAN Kinesin-1 heavy chain OS=Homo sapiens OX=9606 GN=KIF5B PE=1 SV=1			144	8;99;185;232;472;704;833;866;973;1154;1157;1286	True;True;True;True;True;True;True;True;True;True;True;True	8;102;189;238;490;733;865;900;1009;1204;1207;1340	11;144;294;372;789;1240;1464;1553;1554;1742;2061;2065;2271;2272	11;145;307;392;882;1417;1644;1765;1766;1994;2398;2402;2633;2634	11;145;307;392;882;1417;1644;1765;1994;2398;2402;2633	59	470
sp|Q9Y3I0|RTCB_HUMAN;sp|Q6NZS4|RTCB_DANRE	sp|Q9Y3I0|RTCB_HUMAN	10;4	10;4	10;4	sp|Q9Y3I0|RTCB_HUMAN tRNA-splicing ligase RtcB homolog OS=Homo sapiens OX=9606 GN=RTCB PE=1 SV=1	2	10	10	10	4	8	4	8	4	8	28.9	28.9	28.9	55.21	505	505;505	0	66.045	8.7	25	68763000	13550000	55213000	2865100	564590	2300500	14	sp|Q9Y3I0|RTCB_HUMAN tRNA-splicing ligase RtcB homolog OS=Homo sapiens OX=9606 GN=RTCB PE=1 SV=1			394	204;502;511;608;958;1104;1262;1318;1384;1394	True;True;True;True;True;True;True;True;True;True	209;522;531;632;993;1153;1315;1374;1444;1455	323;833;834;899;900;1075;1719;1720;1978;2241;2321;2424;2437;2438	337;927;928;1021;1022;1232;1971;1972;2306;2603;2685;2793;2806;2807	337;928;1021;1232;1972;2306;2603;2685;2793;2806
sp|Q13263|TIF1B_HUMAN	sp|Q13263|TIF1B_HUMAN	8	8	8	sp|Q13263|TIF1B_HUMAN Transcription intermediary factor 1-beta OS=Homo sapiens OX=9606 GN=TRIM28 PE=1 SV=5	1	8	8	8	3	8	3	8	3	8	15.4	15.4	15.4	88.549	835	835	0	72.073	8	15.4	53304000	10001000	43303000	1665800	312540	1353200	11	sp|Q13263|TIF1B_HUMAN Transcription intermediary factor 1-beta OS=Homo sapiens OX=9606 GN=TRIM28 PE=1 SV=5			265	15;383;583;720;938;996;1180;1395	True;True;True;True;True;True;True;True	15;397;604;749;973;1035;1231;1456	21;22;644;999;1267;1268;1693;1694;1819;2101;2439	21;22;723;1123;1444;1445;1945;1946;2143;2442;2808	21;723;1123;1444;1945;2143;2442;2808	81	482
sp|O43242|PSMD3_HUMAN	sp|O43242|PSMD3_HUMAN	11	11	11	sp|O43242|PSMD3_HUMAN 26S proteasome non-ATPase regulatory subunit 3 OS=Homo sapiens OX=9606 GN=PSMD3 PE=1 SV=2	1	11	11	11	6	7	6	7	6	7	23.8	23.8	23.8	60.977	534	534	0	69.562	12.4	17.4	33948000	15429000	18519000	998460	453790	544660	13	sp|O43242|PSMD3_HUMAN 26S proteasome non-ATPase regulatory subunit 3 OS=Homo sapiens OX=9606 GN=PSMD3 PE=1 SV=2			42	72;196;279;320;321;417;701;921;1070;1207;1255	True;True;True;True;True;True;True;True;True;True;True	75;201;286;331;332;435;730;956;1119;1258;1308	107;108;313;434;530;531;697;698;1237;1672;1935;2136;2232	108;109;326;458;589;590;777;778;1414;1924;2263;2478;2594	109;326;458;589;590;778;1414;1924;2263;2478;2594
sp|P22234|PUR6_HUMAN	sp|P22234|PUR6_HUMAN	9	9	9	sp|P22234|PUR6_HUMAN Multifunctional protein ADE2 OS=Homo sapiens OX=9606 GN=PAICS PE=1 SV=3	1	9	9	9	6	7	6	7	6	7	21.4	21.4	21.4	47.079	425	425	0	61.484	10.8	17.9	51799000	33501000	18298000	2726300	1763200	963050	12	sp|P22234|PUR6_HUMAN Multifunctional protein ADE2 OS=Homo sapiens OX=9606 GN=PAICS PE=1 SV=3			121	125;133;313;371;521;609;659;1018;1302	True;True;True;True;True;True;True;True;True	128;136;323;385;541;633;685;1061;1358	186;194;195;520;627;628;911;1076;1161;1860;1861;2296;2297;2298	188;196;197;579;706;707;1033;1233;1320;2187;2188;2659;2660;2661	188;197;579;707;1033;1233;1320;2187;2659
sp|Q07065|CKAP4_HUMAN	sp|Q07065|CKAP4_HUMAN	7	7	7	sp|Q07065|CKAP4_HUMAN Cytoskeleton-associated protein 4 OS=Homo sapiens OX=9606 GN=CKAP4 PE=1 SV=2	1	7	7	7	4	7	4	7	4	7	14.1	14.1	14.1	66.022	602	602	0	47.38	8.6	14.1	23079000	8470700	14609000	607350	222910	384440	11	sp|Q07065|CKAP4_HUMAN Cytoskeleton-associated protein 4 OS=Homo sapiens OX=9606 GN=CKAP4 PE=1 SV=2			258	131;625;785;817;1136;1267;1363	True;True;True;True;True;True;True	134;649;815;848;1186;1320;1420	192;1097;1098;1393;1394;1442;1443;2033;2247;2248;2389	194;1254;1255;1571;1572;1620;1621;2370;2609;2610;2756	194;1255;1571;1620;2370;2609;2756
sp|P14625|ENPL_HUMAN;sp|Q58FF3|ENPLL_HUMAN	sp|P14625|ENPL_HUMAN	13;2	11;2	11;2	sp|P14625|ENPL_HUMAN Endoplasmin OS=Homo sapiens OX=9606 GN=HSP90B1 PE=1 SV=1	2	13	11	11	10	8	9	6	9	6	18.3	16.6	16.6	92.468	803	803;399	0	79.234	14.4	11.1	44227000	25215000	19012000	1105700	630380	475290	13	sp|P14625|ENPL_HUMAN Endoplasmin OS=Homo sapiens OX=9606 GN=HSP90B1 PE=1 SV=1			106	201;257;282;291;328;329;376;425;556;853;935;1188;1281	True;True;True;True;False;False;True;True;True;True;True;True;True	206;264;289;298;339;340;390;443;577;887;970;1239;1335	319;320;405;438;452;541;542;543;544;634;729;957;958;1521;1522;1690;2110;2111;2266	333;334;428;462;476;600;601;602;603;713;820;1079;1080;1723;1724;1942;2451;2452;2628	333;428;462;476;600;602;713;820;1079;1724;1942;2451;2628
sp|P49368|TCPG_HUMAN	sp|P49368|TCPG_HUMAN	11	11	11	sp|P49368|TCPG_HUMAN T-complex protein 1 subunit gamma OS=Homo sapiens OX=9606 GN=CCT3 PE=1 SV=4	1	11	11	11	9	6	9	6	9	6	19.1	19.1	19.1	60.533	545	545	0	72.222	14.9	12.1	58285000	35805000	22479000	1880200	1155000	725140	16	sp|P49368|TCPG_HUMAN T-complex protein 1 subunit gamma OS=Homo sapiens OX=9606 GN=CCT3 PE=1 SV=4			183	96;98;147;463;490;610;723;724;752;776;1268	True;True;True;True;True;True;True;True;True;True;True	99;101;150;481;509;634;752;753;782;806;1321	140;143;216;776;812;1077;1078;1271;1272;1273;1317;1318;1319;1377;2249;2250	141;144;219;869;906;1234;1235;1448;1449;1450;1495;1496;1497;1555;2611;2612	141;144;219;869;906;1235;1449;1450;1495;1555;2611	68	429
sp|P19338|NUCL_HUMAN	sp|P19338|NUCL_HUMAN	9	9	9	sp|P19338|NUCL_HUMAN Nucleolin OS=Homo sapiens OX=9606 GN=NCL PE=1 SV=3	1	9	9	9	4	6	4	6	4	6	13.1	13.1	13.1	76.613	710	710	0	57.887	5.2	9.3	41124000	16257000	24868000	1175000	464480	710500	11	sp|P19338|NUCL_HUMAN Nucleolin OS=Homo sapiens OX=9606 GN=NCL PE=1 SV=3			117	93;365;406;466;508;509;1015;1191;1366	True;True;True;True;True;True;True;True;True	96;378;424;484;528;529;1058;1242;1424	137;595;596;685;780;895;896;897;1856;2114;2394	138;656;657;765;873;1017;1018;1019;2183;2455;2762	138;656;765;873;1017;1019;2183;2455;2762
sp|P26641|EF1G_HUMAN	sp|P26641|EF1G_HUMAN	8	8	8	sp|P26641|EF1G_HUMAN Elongation factor 1-gamma OS=Homo sapiens OX=9606 GN=EEF1G PE=1 SV=3	1	8	8	8	5	6	5	6	5	6	20.1	20.1	20.1	50.118	437	437	0	58.666	12.8	16.7	110370000	44101000	66273000	4598900	1837600	2761400	14	sp|P26641|EF1G_HUMAN Elongation factor 1-gamma OS=Homo sapiens OX=9606 GN=EEF1G PE=1 SV=3			132	10;82;747;756;1093;1248;1283;1431	True;True;True;True;True;True;True;True	10;85;776;786;1142;1300;1337;1492	13;14;122;123;1308;1327;1964;2221;2268;2483;2484;2485;2486;2487	13;14;123;124;1486;1505;2292;2583;2630;2854;2855;2856;2857;2858	13;123;1486;1505;2292;2583;2630;2856
sp|P62269|RS18_HUMAN;sp|Q8JGS9|RS18_DANRE;sp|P41094|RS18_DROME	sp|P62269|RS18_HUMAN;sp|Q8JGS9|RS18_DANRE	7;5;1	7;5;1	7;5;1	sp|P62269|RS18_HUMAN 40S ribosomal protein S18 OS=Homo sapiens OX=9606 GN=RPS18 PE=1 SV=3;sp|Q8JGS9|RS18_DANRE 40S ribosomal protein S18 OS=Danio rerio OX=7955 GN=rps18 PE=2 SV=1	3	7	7	7	4	6	4	6	4	6	42.1	42.1	42.1	17.718	152	152;152;152	0	50.699	27	34.9	133670000	68005000	65670000	14853000	7556100	7296700	9	sp|P62269|RS18_HUMAN 40S ribosomal protein S18 OS=Homo sapiens OX=9606 GN=RPS18 PE=1 SV=3;sp|Q8JGS9|RS18_DANRE 40S ribosomal protein S18 OS=Danio rerio OX=7955 GN=rps18 PE=2 SV=1			225	53;689;732;1214;1414;1429;1539	True;True;True;True;True;True;True	55;718;761;1265;1475;1490;1603	78;1220;1285;2148;2462;2463;2480;2481;2673;2674	79;1397;1462;2490;2833;2834;2851;2852;3064;3065	79;1397;1462;2490;2833;2852;3064
sp|O00231|PSD11_HUMAN;sp|F1QGH9|PS11B_DANRE;sp|F6P3G4|PS11A_DANRE	sp|O00231|PSD11_HUMAN;sp|F1QGH9|PS11B_DANRE	6;4;2	6;4;2	6;4;2	sp|O00231|PSD11_HUMAN 26S proteasome non-ATPase regulatory subunit 11 OS=Homo sapiens OX=9606 GN=PSMD11 PE=1 SV=3;sp|F1QGH9|PS11B_DANRE 26S proteasome non-ATPase regulatory subunit 11B OS=Danio rerio OX=7955 GN=psmd11b PE=2 SV=1	3	6	6	6	4	6	4	6	4	6	15.9	15.9	15.9	47.463	422	422;422;421	0	38.264	10	15.9	40813000	17921000	22891000	1511600	663750	847830	10	sp|O00231|PSD11_HUMAN 26S proteasome non-ATPase regulatory subunit 11 OS=Homo sapiens OX=9606 GN=PSMD11 PE=1 SV=3;sp|F1QGH9|PS11B_DANRE 26S proteasome non-ATPase regulatory subunit 11B OS=Danio rerio OX=7955 GN=psmd11b PE=2 SV=1			31	3;199;353;970;1454;1475	True;True;True;True;True;True	3;204;365;1006;1515;1537	3;4;316;317;577;1738;2519;2520;2553;2554	3;4;330;331;638;1990;2890;2891;2924;2925	3;330;638;1990;2890;2925
sp|O76094|SRP72_HUMAN	sp|O76094|SRP72_HUMAN	6	6	6	sp|O76094|SRP72_HUMAN Signal recognition particle subunit SRP72 OS=Homo sapiens OX=9606 GN=SRP72 PE=1 SV=3	1	6	6	6	3	6	3	6	3	6	13	13	13	74.605	671	671	0	42.183	5.5	13	37136000	8312300	28824000	1125300	251890	873440	9	sp|O76094|SRP72_HUMAN Signal recognition particle subunit SRP72 OS=Homo sapiens OX=9606 GN=SRP72 PE=1 SV=3			55	68;123;260;339;546;1417	True;True;True;True;True;True	70;126;267;351;566;1478	99;184;410;560;561;941;942;2466;2467	100;186;433;620;621;1063;1064;2837;2838	100;186;433;620;1063;2838
sp|Q96C36|P5CR2_HUMAN	sp|Q96C36|P5CR2_HUMAN	6	6	6	sp|Q96C36|P5CR2_HUMAN Pyrroline-5-carboxylate reductase 2 OS=Homo sapiens OX=9606 GN=PYCR2 PE=1 SV=1	1	6	6	6	3	6	3	6	3	6	24.4	24.4	24.4	33.637	320	320	0	101.34	14.1	24.4	47707000	11717000	35990000	2981700	732330	2249300	10	sp|Q96C36|P5CR2_HUMAN Pyrroline-5-carboxylate reductase 2 OS=Homo sapiens OX=9606 GN=PYCR2 PE=1 SV=1			345	469;644;758;823;989;1256	True;True;True;True;True;True	487;668;669;788;854;1026;1309	784;785;1128;1129;1130;1351;1450;1451;1762;2233	877;878;1286;1287;1288;1529;1628;1629;2014;2595	877;1286;1529;1629;2014;2595	100	37
sp|P49756|RBM25_HUMAN	sp|P49756|RBM25_HUMAN	8	8	8	sp|P49756|RBM25_HUMAN RNA-binding protein 25 OS=Homo sapiens OX=9606 GN=RBM25 PE=1 SV=3	1	8	8	8	6	5	6	5	6	5	13	13	13	100.18	843	843	0	62.68	9.6	7.6	36988000	15190000	21798000	1120800	460300	660530	11	sp|P49756|RBM25_HUMAN RNA-binding protein 25 OS=Homo sapiens OX=9606 GN=RBM25 PE=1 SV=3			186	373;388;840;873;886;964;1077;1127	True;True;True;True;True;True;True;True	387;403;874;907;921;999;1126;1177	631;654;655;1500;1564;1565;1598;1599;1730;1944;2018	710;733;734;1701;1776;1777;1823;1824;1982;2272;2348	710;733;1701;1776;1823;1982;2272;2348
sp|Q15459|SF3A1_HUMAN	sp|Q15459|SF3A1_HUMAN	8	8	8	sp|Q15459|SF3A1_HUMAN Splicing factor 3A subunit 1 OS=Homo sapiens OX=9606 GN=SF3A1 PE=1 SV=1	1	8	8	8	5	5	5	5	5	5	14.8	14.8	14.8	88.885	793	793	0	60.283	8.3	9.7	63882000	35653000	28228000	1558100	869600	688490	11	sp|Q15459|SF3A1_HUMAN Splicing factor 3A subunit 1 OS=Homo sapiens OX=9606 GN=SF3A1 PE=1 SV=1			292	276;416;634;945;1071;1147;1438;1451	True;True;True;True;True;True;True;True	283;434;658;980;1120;1197;1499;1512	431;696;1111;1112;1113;1703;1936;2049;2050;2051;2052;2499;2514	455;776;1268;1269;1270;1955;2264;2386;2387;2388;2389;2870;2885	455;776;1270;1955;2264;2386;2870;2885
sp|Q9UHB9|SRP68_HUMAN	sp|Q9UHB9|SRP68_HUMAN	8	8	8	sp|Q9UHB9|SRP68_HUMAN Signal recognition particle subunit SRP68 OS=Homo sapiens OX=9606 GN=SRP68 PE=1 SV=2	1	8	8	8	5	5	5	5	5	5	19.6	19.6	19.6	70.729	627	627	0	67.656	12.1	10.8	46114000	21090000	25024000	1356300	620290	736000	9	sp|Q9UHB9|SRP68_HUMAN Signal recognition particle subunit SRP68 OS=Homo sapiens OX=9606 GN=SRP68 PE=1 SV=2			377	84;212;252;630;792;1117;1377;1493	True;True;True;True;True;True;True;True	87;217;259;654;822;1166;1436;1555	125;126;335;400;1105;1403;1995;2411;2412;2587	126;127;350;422;1262;1581;2324;2779;2780;2958	126;350;422;1262;1581;2324;2779;2958
sp|P63261|ACTG_HUMAN;sp|P60710|ACTB_MOUSE;sp|P60709|ACTB_HUMAN;sp|P86700|ACT_CHIOP;sp|Q6S8J3|POTEE_HUMAN;sp|A5A3E0|POTEF_HUMAN;sp|P0CG38|POTEI_HUMAN;sp|Q9BYX7|ACTBM_HUMAN;sp|Q562R1|ACTBL_HUMAN;sp|P0CG39|POTEJ_HUMAN;sp|Q8ILW9|ACT2_PLAF7;sp|Q8I4X0|ACT1_PLAF7	sp|P63261|ACTG_HUMAN;sp|P60710|ACTB_MOUSE;sp|P60709|ACTB_HUMAN	15;15;15;6;6;6;5;3;3;3;1;1	15;15;15;6;6;6;5;3;3;3;1;1	6;6;6;1;1;1;1;1;0;1;0;0	sp|P63261|ACTG_HUMAN Actin, cytoplasmic 2 OS=Homo sapiens OX=9606 GN=ACTG1 PE=1 SV=1;sp|P60710|ACTB_MOUSE Actin, cytoplasmic 1 OS=Mus musculus OX=10090 GN=Actb PE=1 SV=1;sp|P60709|ACTB_HUMAN Actin, cytoplasmic 1 OS=Homo sapiens OX=9606 GN=ACTB PE=1 SV=1	12	15	15	6	11	13	11	13	3	5	48.3	48.3	24.8	41.792	375	375;375;375;192;1075;1075;1075;375;376;1038;376;376	0	167.23	32.5	45.6	1415600000	469520000	946130000	70782000	23476000	47306000	36	sp|P63261|ACTG_HUMAN Actin, cytoplasmic 2 OS=Homo sapiens OX=9606 GN=ACTG1 PE=1 SV=1;sp|P60710|ACTB_MOUSE Actin, cytoplasmic 1 OS=Mus musculus OX=10090 GN=Actb PE=1 SV=1;sp|P60709|ACTB_HUMAN Actin, cytoplasmic 1 OS=Homo sapiens OX=9606 GN=ACTB PE=1 SV=1			212	54;151;152;215;241;312;562;584;643;727;740;1101;1260;1333;1360	True;True;True;True;True;True;True;True;True;True;True;True;True;True;True	56;154;155;220;247;321;322;583;605;606;667;756;769;1150;1313;1389;1390;1417	79;80;223;224;225;226;227;338;384;385;517;518;519;965;1000;1001;1127;1277;1278;1279;1280;1296;1973;1974;1975;2238;2239;2343;2344;2345;2383;2384;2385;2386	80;81;226;227;228;229;230;353;404;405;576;577;578;1087;1124;1125;1285;1454;1455;1456;1457;1473;1474;2301;2302;2303;2600;2601;2707;2708;2709;2749;2750;2751;2752;2753	80;226;230;353;404;576;1087;1124;1285;1455;1473;2303;2600;2709;2752	71;72;73;74	47;153;305;325
sp|P22695|QCR2_HUMAN	sp|P22695|QCR2_HUMAN	6	6	6	sp|P22695|QCR2_HUMAN Cytochrome b-c1 complex subunit 2, mitochondrial OS=Homo sapiens OX=9606 GN=UQCRC2 PE=1 SV=3	1	6	6	6	4	5	4	5	4	5	20.1	20.1	20.1	48.442	453	453	0	56.631	13	18.3	69126000	20076000	49050000	3638200	1056600	2581600	13	sp|P22695|QCR2_HUMAN Cytochrome b-c1 complex subunit 2, mitochondrial OS=Homo sapiens OX=9606 GN=UQCRC2 PE=1 SV=3			123	145;952;976;1293;1471;1496	True;True;True;True;True;True	148;987;1012;1349;1533;1558	211;212;213;214;1710;1745;2283;2284;2547;2548;2592;2593;2594	214;215;216;217;1962;1997;2645;2646;2918;2919;2963;2964;2965	215;1962;1997;2645;2918;2963
sp|O43175|SERA_HUMAN;sp|A5A6P1|SERA_PANTR	sp|O43175|SERA_HUMAN;sp|A5A6P1|SERA_PANTR	5;5	5;5	5;5	sp|O43175|SERA_HUMAN D-3-phosphoglycerate dehydrogenase OS=Homo sapiens OX=9606 GN=PHGDH PE=1 SV=4;sp|A5A6P1|SERA_PANTR D-3-phosphoglycerate dehydrogenase OS=Pan troglodytes OX=9598 GN=PHGDH PE=2 SV=1	2	5	5	5	3	5	3	5	3	5	11.6	11.6	11.6	56.65	533	533;533	0	30.387	7.1	11.6	38246000	19364000	18883000	1593600	806820	786780	8	sp|O43175|SERA_HUMAN D-3-phosphoglycerate dehydrogenase OS=Homo sapiens OX=9606 GN=PHGDH PE=1 SV=4;sp|A5A6P1|SERA_PANTR D-3-phosphoglycerate dehydrogenase OS=Pan troglodytes OX=9598 GN=PHGDH PE=2 SV=1			22	65;479;543;670;1463	True;True;True;True;True	67;497;563;696;1524	94;95;799;938;1175;1176;2533;2534	95;96;892;1060;1334;1335;2904;2905	95;892;1060;1335;2904
sp|O14776|TCRG1_HUMAN	sp|O14776|TCRG1_HUMAN	5	5	5	sp|O14776|TCRG1_HUMAN Transcription elongation regulator 1 OS=Homo sapiens OX=9606 GN=TCERG1 PE=1 SV=2	1	5	5	5	2	5	2	5	2	5	5.8	5.8	5.8	123.9	1098	1098	0	32.088	2.2	5.8	22883000	5245800	17637000	558110	127950	430160	7	sp|O14776|TCRG1_HUMAN Transcription elongation regulator 1 OS=Homo sapiens OX=9606 GN=TCERG1 PE=1 SV=2			36	261;528;660;868;1392	True;True;True;True;True	268;548;686;902;1453	411;920;921;1162;1556;1557;2434	434;1042;1043;1321;1768;1769;2803	434;1042;1321;1768;2803
sp|P06748|NPM_HUMAN	sp|P06748|NPM_HUMAN	5	5	5	sp|P06748|NPM_HUMAN Nucleophosmin OS=Homo sapiens OX=9606 GN=NPM1 PE=1 SV=2	1	5	5	5	1	5	1	5	1	5	25.5	25.5	25.5	32.575	294	294	0	102.41	4.4	25.5	164370000	41649000	122720000	13698000	3470800	10227000	12	sp|P06748|NPM_HUMAN Nucleophosmin OS=Homo sapiens OX=9606 GN=NPM1 PE=1 SV=2			76	27;187;1002;1003;1370	True;True;True;True;True	27;191;1042;1043;1044;1428	39;297;298;1827;1828;1829;1830;2398;2399;2400;2401	39;310;311;2151;2152;2153;2154;2155;2766;2767;2768;2769	39;310;2151;2154;2767	26	278
sp|P48047|ATPO_HUMAN;sp|Q24439|ATPO_DROME	sp|P48047|ATPO_HUMAN	5;1	5;1	5;1	sp|P48047|ATPO_HUMAN ATP synthase subunit O, mitochondrial OS=Homo sapiens OX=9606 GN=ATP5PO PE=1 SV=1	2	5	5	5	2	5	2	5	2	5	30.5	30.5	30.5	23.277	213	213;209	0	37.974	9.9	30.5	74335000	10031000	64304000	6194600	835910	5358700	8	sp|P48047|ATPO_HUMAN ATP synthase subunit O, mitochondrial OS=Homo sapiens OX=9606 GN=ATP5PO PE=1 SV=1			178	936;967;1174;1355;1494	True;True;True;True;True	971;1003;1224;1412;1556	1691;1734;1735;2092;2093;2376;2588;2589	1943;1986;1987;2433;2434;2742;2959;2960	1943;1986;2434;2742;2959
sp|P52701|MSH6_HUMAN	sp|P52701|MSH6_HUMAN	5	5	5	sp|P52701|MSH6_HUMAN DNA mismatch repair protein Msh6 OS=Homo sapiens OX=9606 GN=MSH6 PE=1 SV=2	1	5	5	5	1	5	1	5	1	5	5.7	5.7	5.7	152.78	1360	1360	0	30.271	0.8	5.7	12878000	2750100	10128000	181380	38734	142640	6	sp|P52701|MSH6_HUMAN DNA mismatch repair protein Msh6 OS=Homo sapiens OX=9606 GN=MSH6 PE=1 SV=2			200	1;645;647;787;1386	True;True;True;True;True	1;670;672;817;1446	1;1131;1134;1396;1397;2426	1;1289;1292;1574;1575;2795	1;1289;1292;1575;2795
sp|Q8IYB3|SRRM1_HUMAN	sp|Q8IYB3|SRRM1_HUMAN	5	5	5	sp|Q8IYB3|SRRM1_HUMAN Serine/arginine repetitive matrix protein 1 OS=Homo sapiens OX=9606 GN=SRRM1 PE=1 SV=2	1	5	5	5	1	5	1	5	1	5	9.8	9.8	9.8	102.33	904	904	0	42.21	1.8	9.8	16268000	1822700	14445000	396770	44456	352320	9	sp|Q8IYB3|SRRM1_HUMAN Serine/arginine repetitive matrix protein 1 OS=Homo sapiens OX=9606 GN=SRRM1 PE=1 SV=2			327	142;745;975;1415;1445	True;True;True;True;True	145;774;1011;1476;1506	207;208;1303;1304;1744;2464;2506;2507	209;210;211;1481;1482;1996;2835;2877;2878	209;1482;1996;2835;2877
sp|P09874|PARP1_HUMAN	sp|P09874|PARP1_HUMAN	11	11	11	sp|P09874|PARP1_HUMAN Poly [ADP-ribose] polymerase 1 OS=Homo sapiens OX=9606 GN=PARP1 PE=1 SV=4	1	11	11	11	9	4	9	4	9	4	12.9	12.9	12.9	113.08	1014	1014	0	67.629	10.2	5.1	46847000	33805000	13042000	918570	662840	255730	12	sp|P09874|PARP1_HUMAN Poly [ADP-ribose] polymerase 1 OS=Homo sapiens OX=9606 GN=PARP1 PE=1 SV=4			88	44;229;239;467;606;751;1054;1306;1336;1407;1481	True;True;True;True;True;True;True;True;True;True;True	45;235;245;485;630;781;1102;1362;1393;1468;1543	63;365;381;382;781;1073;1316;1916;2305;2348;2452;2562;2563	63;385;401;402;874;1230;1494;2244;2668;2712;2822;2933;2934	63;385;401;874;1230;1494;2244;2668;2712;2822;2933
sp|P27824|CALX_HUMAN;sp|P35565|CALX_RAT;sp|P35564|CALX_MOUSE	sp|P27824|CALX_HUMAN;sp|P35565|CALX_RAT	6;3;2	6;3;2	6;3;2	sp|P27824|CALX_HUMAN Calnexin OS=Homo sapiens OX=9606 GN=CANX PE=1 SV=2;sp|P35565|CALX_RAT Calnexin OS=Rattus norvegicus OX=10116 GN=Canx PE=1 SV=1	3	6	6	6	2	4	2	4	2	4	12.7	12.7	12.7	67.567	592	592;591;591	0	44.009	4.7	7.9	12481000	4350800	8130000	390020	135960	254060	6	sp|P27824|CALX_HUMAN Calnexin OS=Homo sapiens OX=9606 GN=CANX PE=1 SV=2;sp|P35565|CALX_RAT Calnexin OS=Rattus norvegicus OX=10116 GN=Canx PE=1 SV=1			135	40;544;687;754;761;1321	True;True;True;True;True;True	41;564;716;784;791;1377	58;939;1218;1324;1354;2325	58;1061;1395;1502;1532;2689	58;1061;1395;1502;1532;2689
sp|P32322|P5CR1_HUMAN	sp|P32322|P5CR1_HUMAN	6	6	6	sp|P32322|P5CR1_HUMAN Pyrroline-5-carboxylate reductase 1, mitochondrial OS=Homo sapiens OX=9606 GN=PYCR1 PE=1 SV=2	1	6	6	6	4	4	4	4	4	4	30.7	30.7	30.7	33.36	319	319	0	64.243	18.2	21.6	41343000	23843000	17499000	2756200	1589600	1166600	9	sp|P32322|P5CR1_HUMAN Pyrroline-5-carboxylate reductase 1, mitochondrial OS=Homo sapiens OX=9606 GN=PYCR1 PE=1 SV=2			142	226;297;334;470;673;839	True;True;True;True;True;True	232;306;345;346;488;701;873	361;362;497;498;552;553;786;787;1197;1499	381;382;555;556;612;613;879;880;1374;1700	382;556;612;879;1374;1700	58	271
sp|P39019|RS19_HUMAN	sp|P39019|RS19_HUMAN	6	6	6	sp|P39019|RS19_HUMAN 40S ribosomal protein S19 OS=Homo sapiens OX=9606 GN=RPS19 PE=1 SV=2	1	6	6	6	2	4	2	4	2	4	42.1	42.1	42.1	16.06	145	145	0	36.523	12.4	29.7	38151000	20536000	17615000	3815100	2053600	1761500	5	sp|P39019|RS19_HUMAN 40S ribosomal protein S19 OS=Homo sapiens OX=9606 GN=RPS19 PE=1 SV=2			161	75;249;575;604;871;1430	True;True;True;True;True;True	78;256;596;628;905;1491	112;397;982;1070;1561;2482	113;419;1105;1227;1773;2853	113;419;1105;1227;1773;2853
sp|P41110|IF4G1_RABIT;sp|Q04637|IF4G1_HUMAN	sp|P41110|IF4G1_RABIT;sp|Q04637|IF4G1_HUMAN	6;6	6;6	6;6	sp|P41110|IF4G1_RABIT Eukaryotic translation initiation factor 4 gamma 1 OS=Oryctolagus cuniculus OX=9986 GN=EIF4G1 PE=1 SV=1;sp|Q04637|IF4G1_HUMAN Eukaryotic translation initiation factor 4 gamma 1 OS=Homo sapiens OX=9606 GN=EIF4G1 PE=1 SV=4	2	6	6	6	2	4	2	4	2	4	5.3	5.3	5.3	154.05	1402	1402;1599	0	39.675	1.8	3.6	30659000	11924000	18735000	486650	189260	297380	5	sp|P41110|IF4G1_RABIT Eukaryotic translation initiation factor 4 gamma 1 OS=Oryctolagus cuniculus OX=9986 GN=EIF4G1 PE=1 SV=1;sp|Q04637|IF4G1_HUMAN Eukaryotic translation initiation factor 4 gamma 1 OS=Homo sapiens OX=9606 GN=EIF4G1 PE=1 SV=4			165	268;340;426;481;507;949	True;True;True;True;True;True	275;352;444;500;527;984	420;562;730;802;894;1707	443;622;821;896;1016;1959	443;622;821;896;1016;1959
sp|P62826|RAN_HUMAN;sp|P62825|RAN_CANLF	sp|P62826|RAN_HUMAN;sp|P62825|RAN_CANLF	6;6	6;6	6;6	sp|P62826|RAN_HUMAN GTP-binding nuclear protein Ran OS=Homo sapiens OX=9606 GN=RAN PE=1 SV=3;sp|P62825|RAN_CANLF GTP-binding nuclear protein Ran OS=Canis lupus familiaris OX=9615 GN=RAN PE=1 SV=3	2	6	6	6	3	4	3	4	3	4	27.3	27.3	27.3	24.423	216	216;216	0	47.211	13.9	18.5	80477000	36594000	43884000	7316100	3326700	3989400	8	sp|P62826|RAN_HUMAN GTP-binding nuclear protein Ran OS=Homo sapiens OX=9606 GN=RAN PE=1 SV=3;sp|P62825|RAN_CANLF GTP-binding nuclear protein Ran OS=Canis lupus familiaris OX=9615 GN=RAN PE=1 SV=3			234	14;418;523;579;957;1220	True;True;True;True;True;True	14;436;543;600;992;1271	20;699;913;992;1717;1718;2155;2156	20;779;1035;1116;1969;1970;2497;2498	20;779;1035;1116;1969;2498
sp|Q15008|PSMD6_HUMAN	sp|Q15008|PSMD6_HUMAN	6	6	6	sp|Q15008|PSMD6_HUMAN 26S proteasome non-ATPase regulatory subunit 6 OS=Homo sapiens OX=9606 GN=PSMD6 PE=1 SV=1	1	6	6	6	2	4	2	4	2	4	19.3	19.3	19.3	45.531	389	389	0	36.52	6.2	13.1	11722000	1894400	9828100	468900	75775	393120	6	sp|Q15008|PSMD6_HUMAN 26S proteasome non-ATPase regulatory subunit 6 OS=Homo sapiens OX=9606 GN=PSMD6 PE=1 SV=1			287	441;638;1082;1133;1203;1441	True;True;True;True;True;True	459;662;1131;1183;1254;1502	746;1119;1952;2030;2131;2502	839;1276;2280;2367;2473;2873	839;1276;2280;2367;2473;2873
sp|Q96A33|CCD47_HUMAN	sp|Q96A33|CCD47_HUMAN	6	6	6	sp|Q96A33|CCD47_HUMAN Coiled-coil domain-containing protein 47 OS=Homo sapiens OX=9606 GN=CCDC47 PE=1 SV=1	1	6	6	6	3	4	3	4	3	4	11.6	11.6	11.6	55.873	483	483	0	39.065	5.6	9.5	19052000	4568400	14484000	907250	217540	689710	7	sp|Q96A33|CCD47_HUMAN Coiled-coil domain-containing protein 47 OS=Homo sapiens OX=9606 GN=CCDC47 PE=1 SV=1			343	680;791;815;1135;1146;1469	True;True;True;True;True;True	709;821;846;1185;1196;1530	1208;1402;1439;2032;2047;2048;2544	1385;1580;1617;2369;2384;2385;2915	1385;1580;1617;2369;2385;2915
sp|O75400|PR40A_HUMAN	sp|O75400|PR40A_HUMAN	5	5	5	sp|O75400|PR40A_HUMAN Pre-mRNA-processing factor 40 homolog A OS=Homo sapiens OX=9606 GN=PRPF40A PE=1 SV=2	1	5	5	5	1	4	1	4	1	4	8.3	8.3	8.3	108.8	957	957	0	32.748	0.9	7.3	13657000	2203100	11454000	413860	66759	347100	4	sp|O75400|PR40A_HUMAN Pre-mRNA-processing factor 40 homolog A OS=Homo sapiens OX=9606 GN=PRPF40A PE=1 SV=2			51	322;434;735;783;1091	True;True;True;True;True	333;452;764;813;1140	532;738;1290;1388;1962	591;830;1467;1566;2290	591;830;1467;1566;2290
sp|P08621|RU17_HUMAN;sp|Q62376|RU17_MOUSE	sp|P08621|RU17_HUMAN;sp|Q62376|RU17_MOUSE	5;4	5;4	5;4	sp|P08621|RU17_HUMAN U1 small nuclear ribonucleoprotein 70 kDa OS=Homo sapiens OX=9606 GN=SNRNP70 PE=1 SV=2;sp|Q62376|RU17_MOUSE U1 small nuclear ribonucleoprotein 70 kDa OS=Mus musculus OX=10090 GN=Snrnp70 PE=1 SV=2	2	5	5	5	3	4	3	4	3	4	12.8	12.8	12.8	51.556	437	437;448	0	31.724	8.7	8.7	21817000	12845000	8971300	1283300	755620	527720	7	sp|P08621|RU17_HUMAN U1 small nuclear ribonucleoprotein 70 kDa OS=Homo sapiens OX=9606 GN=SNRNP70 PE=1 SV=2;sp|Q62376|RU17_MOUSE U1 small nuclear ribonucleoprotein 70 kDa OS=Mus musculus OX=10090 GN=Snrnp70 PE=1 SV=2			83	230;476;848;1129;1448	True;True;True;True;True	236;494;882;1179;1509	366;367;795;1511;1512;2025;2510	386;387;888;1713;1714;2362;2881	386;888;1714;2362;2881
sp|P29966|MARCS_HUMAN	sp|P29966|MARCS_HUMAN	5	5	5	sp|P29966|MARCS_HUMAN Myristoylated alanine-rich C-kinase substrate OS=Homo sapiens OX=9606 GN=MARCKS PE=1 SV=4	1	5	5	5	5	4	5	4	5	4	30.4	30.4	30.4	31.554	332	332	0	55.673	30.4	24.7	48491000	22982000	25509000	3463700	1641600	1822100	9	sp|P29966|MARCS_HUMAN Myristoylated alanine-rich C-kinase substrate OS=Homo sapiens OX=9606 GN=MARCKS PE=1 SV=4			138	38;259;263;456;462	True;True;True;True;True	39;266;270;474;480	55;56;408;409;414;415;766;774;775	55;56;431;432;437;438;859;867;868	55;431;437;859;868
sp|P35637|FUS_HUMAN	sp|P35637|FUS_HUMAN	5	5	5	sp|P35637|FUS_HUMAN RNA-binding protein FUS OS=Homo sapiens OX=9606 GN=FUS PE=1 SV=1	1	5	5	5	3	4	3	4	3	4	8.6	8.6	8.6	53.425	526	526	0	51.098	6.8	8.6	93047000	19001000	74046000	7157500	1461600	5695900	10	sp|P35637|FUS_HUMAN RNA-binding protein FUS OS=Homo sapiens OX=9606 GN=FUS PE=1 SV=1			156	107;296;772;1074;1289	True;True;True;True;True	110;305;802;1123;1343;1344	156;157;158;159;160;496;1372;1940;2276;2277	157;158;159;160;161;554;1550;2268;2638;2639	159;554;1550;2268;2638	64	321
sp|P48735|IDHP_HUMAN	sp|P48735|IDHP_HUMAN	5	5	5	sp|P48735|IDHP_HUMAN Isocitrate dehydrogenase [NADP], mitochondrial OS=Homo sapiens OX=9606 GN=IDH2 PE=1 SV=2	1	5	5	5	2	4	2	4	2	4	15.5	15.5	15.5	50.909	452	452	0	30.919	6.6	11.7	16570000	3904900	12665000	720430	169780	550660	5	sp|P48735|IDHP_HUMAN Isocitrate dehydrogenase [NADP], mitochondrial OS=Homo sapiens OX=9606 GN=IDH2 PE=1 SV=2			182	236;857;900;963;1294	True;True;True;True;True	242;891;935;998;1350	377;1528;1617;1729;2285;2286	397;1730;1844;1981;2647;2648	397;1730;1844;1981;2647
sp|P52272|HNRPM_HUMAN	sp|P52272|HNRPM_HUMAN	5	5	5	sp|P52272|HNRPM_HUMAN Heterogeneous nuclear ribonucleoprotein M OS=Homo sapiens OX=9606 GN=HNRNPM PE=1 SV=3	1	5	5	5	2	4	2	4	2	4	10	10	10	77.515	730	730	0	33.31	2.6	8.6	33513000	8830300	24683000	713040	187880	525160	7	sp|P52272|HNRPM_HUMAN Heterogeneous nuclear ribonucleoprotein M OS=Homo sapiens OX=9606 GN=HNRNPM PE=1 SV=3			197	11;395;515;681;987	True;True;True;True;True	11;411;535;710;1024	15;666;667;904;1209;1759;1760	15;746;747;1026;1386;2011;2012	15;747;1026;1386;2011
sp|Q7JJU6|TBB5_PANTR;sp|P07437|TBB5_HUMAN;sp|Q9ERD7|TBB3_MOUSE;sp|Q13509|TBB3_HUMAN;sp|A6NNZ2|TBB8L_HUMAN;sp|P24637|TBB_PNECA;sp|Q9H4B7|TBB1_HUMAN;CON__ENSEMBL:ENSBTAP00000025008;sp|Q7KQL5|TBB_PLAF7	sp|Q7JJU6|TBB5_PANTR;sp|P07437|TBB5_HUMAN	15;15;7;7;3;2;2;2;1	15;15;7;7;3;2;2;2;1	4;4;0;0;0;0;0;0;0	sp|Q7JJU6|TBB5_PANTR Tubulin beta chain OS=Pan troglodytes OX=9598 GN=TUBB PE=3 SV=1;sp|P07437|TBB5_HUMAN Tubulin beta chain OS=Homo sapiens OX=9606 GN=TUBB PE=1 SV=2	9	15	15	4	8	14	8	14	2	4	49.8	49.8	16	49.67	444	444;444;450;450;444;442;451;536;445	0	140.71	21.4	47.5	567670000	129220000	438450000	28383000	6461000	21922000	33	sp|Q7JJU6|TBB5_PANTR Tubulin beta chain OS=Pan troglodytes OX=9598 GN=TUBB PE=3 SV=1;sp|P07437|TBB5_HUMAN Tubulin beta chain OS=Homo sapiens OX=9606 GN=TUBB PE=1 SV=2			78	71;92;364;423;437;488;678;703;709;798;855;977;1060;1185;1524	True;True;True;True;True;True;True;True;True;True;True;True;True;True;True	73;74;95;376;377;441;455;507;706;707;732;738;828;829;889;1013;1109;1236;1587	103;104;105;106;135;136;592;593;594;727;741;810;1202;1203;1204;1205;1239;1246;1247;1409;1410;1411;1412;1413;1524;1525;1746;1925;2106;2107;2634;2635	104;105;106;107;136;137;653;654;655;817;833;834;904;1379;1380;1381;1382;1416;1423;1424;1587;1588;1589;1590;1591;1726;1727;1998;2253;2447;2448;3005;3006	104;136;655;817;834;904;1381;1416;1424;1590;1726;1998;2253;2447;3006	27;28;29;30	73;164;257;330
sp|P42167|LAP2B_HUMAN	sp|P42167|LAP2B_HUMAN	11	11	4	sp|P42167|LAP2B_HUMAN Lamina-associated polypeptide 2, isoforms beta/gamma OS=Homo sapiens OX=9606 GN=TMPO PE=1 SV=2	1	11	11	4	6	9	6	9	2	4	33.3	33.3	12.3	50.67	454	454	0	99.25	15	30.6	98073000	44106000	53967000	4457900	2004800	2453000	16	sp|P42167|LAP2B_HUMAN Lamina-associated polypeptide 2, isoforms beta/gamma OS=Homo sapiens OX=9606 GN=TMPO PE=1 SV=2			168	526;527;565;1056;1075;1081;1149;1167;1245;1389;1514	True;True;True;True;True;True;True;True;True;True;True	546;547;586;1104;1124;1130;1199;1217;1297;1450;1576	918;919;969;1918;1941;1950;1951;2055;2077;2078;2214;2430;2431;2618;2619	1040;1041;1091;1092;2246;2269;2278;2279;2392;2414;2415;2576;2799;2800;2989;2990	1040;1041;1092;2246;2269;2279;2392;2415;2576;2800;2989
sp|O75822|EIF3J_HUMAN	sp|O75822|EIF3J_HUMAN	4	4	4	sp|O75822|EIF3J_HUMAN Eukaryotic translation initiation factor 3 subunit J OS=Homo sapiens OX=9606 GN=EIF3J PE=1 SV=2	1	4	4	4	2	4	2	4	2	4	17.1	17.1	17.1	29.062	258	258	0	24.855	8.5	17.1	13446000	4697600	8748300	960420	335550	624880	6	sp|O75822|EIF3J_HUMAN Eukaryotic translation initiation factor 3 subunit J OS=Homo sapiens OX=9606 GN=EIF3J PE=1 SV=2			54	359;918;1433;1434	True;True;True;True	371;953;1494;1495	584;1638;1639;2490;2491;2492	645;1865;1866;2861;2862;2863	645;1866;2861;2863
sp|P06576|ATPB_HUMAN;sp|P00829|ATPB_BOVIN;sp|Q4L7Y4|ATPB_STAHJ;sp|A6L4L7|ATPB_BACV8;sp|Q8A9V4|ATPB_BACTN;sp|Q05825|ATPB_DROME;sp|A6L8P2|ATPB_PARD8;sp|B9E8E6|ATPB_MACCJ;sp|P85446|ATPB_PENGL;sp|Q180W5|ATPB_PEPD6;sp|C0MH17|ATPB_STRS7;sp|Q1J7F9|ATPB_STRPF;sp|Q1JCL3|ATPB_STRPB;sp|Q1JHN5|ATPB_STRPD;sp|Q1JMI9|ATPB_STRPC;sp|Q8E072|ATPB_STRA5;sp|C0M720|ATPB_STRE4	sp|P06576|ATPB_HUMAN;sp|P00829|ATPB_BOVIN	4;3;1;1;1;1;1;1;1;1;1;1;1;1;1;1;1	4;3;1;1;1;1;1;1;1;1;1;1;1;1;1;1;1	4;3;1;1;1;1;1;1;1;1;1;1;1;1;1;1;1	sp|P06576|ATPB_HUMAN ATP synthase subunit beta, mitochondrial OS=Homo sapiens OX=9606 GN=ATP5F1B PE=1 SV=3;sp|P00829|ATPB_BOVIN ATP synthase subunit beta, mitochondrial OS=Bos taurus OX=9913 GN=ATP5F1B PE=1 SV=2	17	4	4	4	1	4	1	4	1	4	11.3	11.3	11.3	56.559	529	529;528;470;511;505;505;505;471;114;464;468;468;468;468;468;468;468	0	29.587	2.3	11.3	13817000	1238800	12578000	476440	42718	433720	5	sp|P06576|ATPB_HUMAN ATP synthase subunit beta, mitochondrial OS=Homo sapiens OX=9606 GN=ATP5F1B PE=1 SV=3;sp|P00829|ATPB_BOVIN ATP synthase subunit beta, mitochondrial OS=Bos taurus OX=9913 GN=ATP5F1B PE=1 SV=2			74	413;429;674;679	True;True;True;True	431;447;702;708	693;733;1198;1206;1207	773;824;1375;1383;1384	773;824;1375;1383
sp|P23284|PPIB_HUMAN	sp|P23284|PPIB_HUMAN	4	4	4	sp|P23284|PPIB_HUMAN Peptidyl-prolyl cis-trans isomerase B OS=Homo sapiens OX=9606 GN=PPIB PE=1 SV=2	1	4	4	4	2	4	2	4	2	4	19.9	19.9	19.9	23.742	216	216	0	24.411	8.8	19.9	28838000	5517500	23320000	2403200	459790	1943400	8	sp|P23284|PPIB_HUMAN Peptidyl-prolyl cis-trans isomerase B OS=Homo sapiens OX=9606 GN=PPIB PE=1 SV=2			125	190;626;633;1344	True;True;True;True	194;195;650;657;1401	302;303;304;1099;1100;1109;1110;2359	315;316;317;1256;1257;1266;1267;2724	315;1256;1266;2724	56	101
sp|P36542|ATPG_HUMAN	sp|P36542|ATPG_HUMAN	4	4	4	sp|P36542|ATPG_HUMAN ATP synthase subunit gamma, mitochondrial OS=Homo sapiens OX=9606 GN=ATP5F1C PE=1 SV=1	1	4	4	4	1	4	1	4	1	4	15.4	15.4	15.4	32.996	298	298	0	23.631	3.7	15.4	45250000	13890000	31360000	3480800	1068500	2412300	5	sp|P36542|ATPG_HUMAN ATP synthase subunit gamma, mitochondrial OS=Homo sapiens OX=9606 GN=ATP5F1C PE=1 SV=1			157	327;578;730;1170	True;True;True;True	338;599;759;1220	540;991;1283;2081;2082	599;1115;1460;2418;2419	599;1115;1460;2419
sp|Q9QY36|NAA10_MOUSE;sp|P41227|NAA10_HUMAN;sp|Q3UX61|NAA11_MOUSE;sp|Q4V8K3|NAA11_RAT;sp|Q9BSU3|NAA11_HUMAN	sp|Q9QY36|NAA10_MOUSE;sp|P41227|NAA10_HUMAN;sp|Q3UX61|NAA11_MOUSE;sp|Q4V8K3|NAA11_RAT	4;4;2;2;1	4;4;2;2;1	4;4;2;2;1	sp|Q9QY36|NAA10_MOUSE N-alpha-acetyltransferase 10 OS=Mus musculus OX=10090 GN=Naa10 PE=1 SV=1;sp|P41227|NAA10_HUMAN N-alpha-acetyltransferase 10 OS=Homo sapiens OX=9606 GN=NAA10 PE=1 SV=1;sp|Q3UX61|NAA11_MOUSE N-alpha-acetyltransferase 11 OS=Mus musculus	5	4	4	4	0	4	0	4	0	4	23.8	23.8	23.8	26.519	235	235;235;218;246;229	0	35.308	0	23.8	28002000	0	28002000	1866800	0	1866800	4	sp|Q9QY36|NAA10_MOUSE N-alpha-acetyltransferase 10 OS=Mus musculus OX=10090 GN=Naa10 PE=1 SV=1;sp|P41227|NAA10_HUMAN N-alpha-acetyltransferase 10 OS=Homo sapiens OX=9606 GN=NAA10 PE=1 SV=1;sp|Q3UX61|NAA11_MOUSE N-alpha-acetyltransferase 11 OS=Mus musculus			166	213;214;980;1543	True;True;True;True	218;219;1016;1607	336;337;1749;2679	351;352;2001;3070	351;352;2001;3070
sp|P46978|STT3A_MOUSE;sp|P46977|STT3A_HUMAN	sp|P46978|STT3A_MOUSE;sp|P46977|STT3A_HUMAN	4;4	4;4	4;4	sp|P46978|STT3A_MOUSE Dolichyl-diphosphooligosaccharide--protein glycosyltransferase subunit STT3A OS=Mus musculus OX=10090 GN=Stt3a PE=1 SV=1;sp|P46977|STT3A_HUMAN Dolichyl-diphosphooligosaccharide--protein glycosyltransferase subunit STT3A OS=Homo sapien	2	4	4	4	1	4	1	4	1	4	6.1	6.1	6.1	80.597	705	705;705	0	23.157	1.3	6.1	19679000	6276200	13403000	678600	216420	462180	5	sp|P46978|STT3A_MOUSE Dolichyl-diphosphooligosaccharide--protein glycosyltransferase subunit STT3A OS=Mus musculus OX=10090 GN=Stt3a PE=1 SV=1;sp|P46977|STT3A_HUMAN Dolichyl-diphosphooligosaccharide--protein glycosyltransferase subunit STT3A OS=Homo sapien			177	341;405;439;1404	True;True;True;True	353;423;457;1465	563;683;684;744;2449	623;763;764;837;2818	623;764;837;2818
sp|P56192|SYMC_HUMAN	sp|P56192|SYMC_HUMAN	4	4	4	sp|P56192|SYMC_HUMAN Methionine--tRNA ligase, cytoplasmic OS=Homo sapiens OX=9606 GN=MARS PE=1 SV=2	1	4	4	4	0	4	0	4	0	4	7	7	7	101.11	900	900	0	22.509	0	7	12158000	0	12158000	296530	0	296530	4	sp|P56192|SYMC_HUMAN Methionine--tRNA ligase, cytoplasmic OS=Homo sapiens OX=9606 GN=MARS PE=1 SV=2			209	397;501;716;1047	True;True;True;True	413;521;745;1094	670;832;1262;1904	750;926;1439;2231	750;926;1439;2231
sp|P62244|RS15A_HUMAN;sp|Q6Q420|RS15A_DANRE;sp|P48149|RS15A_DROME	sp|P62244|RS15A_HUMAN;sp|Q6Q420|RS15A_DANRE;sp|P48149|RS15A_DROME	4;4;2	4;4;2	4;4;2	sp|P62244|RS15A_HUMAN 40S ribosomal protein S15a OS=Homo sapiens OX=9606 GN=RPS15A PE=1 SV=2;sp|Q6Q420|RS15A_DANRE 40S ribosomal protein S15a OS=Danio rerio OX=7955 GN=rps15a PE=2 SV=1;sp|P48149|RS15A_DROME 40S ribosomal protein S15Aa OS=Drosophila melanog	3	4	4	4	3	4	3	4	3	4	30.8	30.8	30.8	14.839	130	130;130;130	0	30.276	23.8	30.8	63875000	7548900	56326000	7984400	943610	7040700	8	sp|P62244|RS15A_HUMAN 40S ribosomal protein S15a OS=Homo sapiens OX=9606 GN=RPS15A PE=1 SV=2;sp|Q6Q420|RS15A_DANRE 40S ribosomal protein S15a OS=Danio rerio OX=7955 GN=rps15a PE=2 SV=1;sp|P48149|RS15A_DROME 40S ribosomal protein S15Aa OS=Drosophila melanog			222	571;726;997;1491	True;True;True;True	592;755;1036;1553	975;976;977;1275;1276;1820;2584;2585	1098;1099;1100;1452;1453;2144;2955;2956	1098;1452;2144;2955
sp|Q15006|EMC2_HUMAN	sp|Q15006|EMC2_HUMAN	4	4	4	sp|Q15006|EMC2_HUMAN ER membrane protein complex subunit 2 OS=Homo sapiens OX=9606 GN=EMC2 PE=1 SV=1	1	4	4	4	2	4	2	4	2	4	16.2	16.2	16.2	34.833	297	297	0	26.592	7.4	16.2	17419000	7140500	10278000	1244200	510030	734160	6	sp|Q15006|EMC2_HUMAN ER membrane protein complex subunit 2 OS=Homo sapiens OX=9606 GN=EMC2 PE=1 SV=1			286	671;1460;1495;1541	True;True;True;True	697;1521;1557;1605	1177;1178;2530;2590;2591;2676	1336;1337;2901;2961;2962;3067	1337;2901;2962;3067
sp|Q8WXF1|PSPC1_HUMAN	sp|Q8WXF1|PSPC1_HUMAN	4	4	4	sp|Q8WXF1|PSPC1_HUMAN Paraspeckle component 1 OS=Homo sapiens OX=9606 GN=PSPC1 PE=1 SV=1	1	4	4	4	0	4	0	4	0	4	9.9	9.9	9.9	58.743	523	523	0	23.883	0	9.9	10299000	0	10299000	514930	0	514930	4	sp|Q8WXF1|PSPC1_HUMAN Paraspeckle component 1 OS=Homo sapiens OX=9606 GN=PSPC1 PE=1 SV=1			338	380;385;832;1509	True;True;True;True	394;399;864;1571	640;648;1463;2612	719;727;1643;2983	719;727;1643;2983
sp|Q9UBS4|DJB11_HUMAN	sp|Q9UBS4|DJB11_HUMAN	4	4	4	sp|Q9UBS4|DJB11_HUMAN DnaJ homolog subfamily B member 11 OS=Homo sapiens OX=9606 GN=DNAJB11 PE=1 SV=1	1	4	4	4	1	4	1	4	1	4	16.2	16.2	16.2	40.513	358	358	0	28.371	3.1	16.2	14069000	991940	13077000	879290	61996	817290	6	sp|Q9UBS4|DJB11_HUMAN DnaJ homolog subfamily B member 11 OS=Homo sapiens OX=9606 GN=DNAJB11 PE=1 SV=1			375	193;424;1305;1339	True;True;True;True	198;442;1361;1396	307;728;2303;2304;2353	320;818;819;2666;2667;2718	320;818;2666;2718
sp|P27816|MAP4_HUMAN	sp|P27816|MAP4_HUMAN	7	7	7	sp|P27816|MAP4_HUMAN Microtubule-associated protein 4 OS=Homo sapiens OX=9606 GN=MAP4 PE=1 SV=3	1	7	7	7	5	3	5	3	5	3	8.1	8.1	8.1	121	1152	1152	0	43.334	5.2	4.2	15150000	7552000	7597900	236720	118000	118720	7	sp|P27816|MAP4_HUMAN Microtubule-associated protein 4 OS=Homo sapiens OX=9606 GN=MAP4 PE=1 SV=3			134	85;216;766;797;1069;1340;1341	True;True;True;True;True;True;True	88;221;796;827;1118;1397;1398	127;339;1363;1408;1934;2354;2355;2356	128;354;1541;1586;2262;2719;2720;2721	128;354;1541;1586;2262;2720;2721
sp|P50990|TCPQ_HUMAN	sp|P50990|TCPQ_HUMAN	6	6	6	sp|P50990|TCPQ_HUMAN T-complex protein 1 subunit theta OS=Homo sapiens OX=9606 GN=CCT8 PE=1 SV=4	1	6	6	6	4	3	4	3	4	3	12.6	12.6	12.6	59.62	548	548	0	34.559	7.8	6.6	17177000	7978500	9198300	464240	215640	248600	5	sp|P50990|TCPQ_HUMAN T-complex protein 1 subunit theta OS=Homo sapiens OX=9606 GN=CCT8 PE=1 SV=4			189	67;149;271;834;962;1530	True;True;True;True;True;True	69;152;278;866;997;1593	98;219;220;424;1465;1728;2643	99;222;223;448;1645;1980;3014	99;223;448;1645;1980;3014
sp|P09651|ROA1_HUMAN;sp|A5A6H4|ROA1_PANTR;sp|Q32P51|RA1L2_HUMAN	sp|P09651|ROA1_HUMAN;sp|A5A6H4|ROA1_PANTR;sp|Q32P51|RA1L2_HUMAN	5;5;3	5;5;3	5;5;3	sp|P09651|ROA1_HUMAN Heterogeneous nuclear ribonucleoprotein A1 OS=Homo sapiens OX=9606 GN=HNRNPA1 PE=1 SV=5;sp|A5A6H4|ROA1_PANTR Heterogeneous nuclear ribonucleoprotein A1 OS=Pan troglodytes OX=9598 GN=HNRNPA1 PE=2 SV=1;sp|Q32P51|RA1L2_HUMAN Heterogeneous	3	5	5	5	2	3	2	3	2	3	16.9	16.9	16.9	38.746	372	372;320;320	0	37.959	9.1	11.6	23307000	9361400	13946000	1294800	520080	774770	5	sp|P09651|ROA1_HUMAN Heterogeneous nuclear ribonucleoprotein A1 OS=Homo sapiens OX=9606 GN=HNRNPA1 PE=1 SV=5;sp|A5A6H4|ROA1_PANTR Heterogeneous nuclear ribonucleoprotein A1 OS=Pan troglodytes OX=9598 GN=HNRNPA1 PE=2 SV=1;sp|Q32P51|RA1L2_HUMAN Heterogeneous			17	277;825;1050;1238;1239	True;True;True;True;True	284;856;1097;1290;1291	432;1453;1907;2206;2207	456;1631;2234;2568;2569	456;1631;2234;2568;2569
sp|P46782|RS5_HUMAN;sp|Q24186|RS5A_DROME	sp|P46782|RS5_HUMAN;sp|Q24186|RS5A_DROME	5;3	5;3	5;3	sp|P46782|RS5_HUMAN 40S ribosomal protein S5 OS=Homo sapiens OX=9606 GN=RPS5 PE=1 SV=4;sp|Q24186|RS5A_DROME 40S ribosomal protein S5a OS=Drosophila melanogaster OX=7227 GN=RpS5a PE=1 SV=1	2	5	5	5	2	3	2	3	2	3	22.5	22.5	22.5	22.876	204	204;228	0	36.672	4.9	17.6	34448000	8743700	25704000	3444800	874370	2570400	5	sp|P46782|RS5_HUMAN 40S ribosomal protein S5 OS=Homo sapiens OX=9606 GN=RPS5 PE=1 SV=4;sp|Q24186|RS5A_DROME 40S ribosomal protein S5a OS=Drosophila melanogaster OX=7227 GN=RpS5a PE=1 SV=1			174	538;947;1095;1145;1279	True;True;True;True;True	558;982;1144;1195;1333	933;1705;1966;2046;2264	1055;1957;2294;2383;2626	1055;1957;2294;2383;2626
sp|P46783|RS10_HUMAN;sp|Q9NQ39|RS10L_HUMAN;sp|Q15149|PLEC_HUMAN;sp|P30427|PLEC_RAT	sp|P46783|RS10_HUMAN;sp|Q9NQ39|RS10L_HUMAN	5;4;1;1	5;4;1;1	5;4;1;1	sp|P46783|RS10_HUMAN 40S ribosomal protein S10 OS=Homo sapiens OX=9606 GN=RPS10 PE=1 SV=1;sp|Q9NQ39|RS10L_HUMAN Putative 40S ribosomal protein S10-like OS=Homo sapiens OX=9606 GN=RPS10P5 PE=5 SV=1	4	5	5	5	3	3	3	3	3	3	26.7	26.7	26.7	18.898	165	165;176;4684;4687	0	42.566	17	18.2	34590000	14883000	19707000	4323800	1860400	2463400	7	sp|P46783|RS10_HUMAN 40S ribosomal protein S10 OS=Homo sapiens OX=9606 GN=RPS10 PE=1 SV=1;sp|Q9NQ39|RS10L_HUMAN Putative 40S ribosomal protein S10-like OS=Homo sapiens OX=9606 GN=RPS10P5 PE=5 SV=1			175	34;254;304;581;734	True;True;True;True;True	35;261;313;602;763	48;49;402;506;997;1288;1289	48;49;424;425;564;1121;1465;1466	49;424;564;1121;1466
sp|P50991|TCPD_HUMAN	sp|P50991|TCPD_HUMAN	5	5	5	sp|P50991|TCPD_HUMAN T-complex protein 1 subunit delta OS=Homo sapiens OX=9606 GN=CCT4 PE=1 SV=4	1	5	5	5	3	3	3	3	3	3	14.3	14.3	14.3	57.924	539	539	0	29.753	7.6	9.3	12260000	5841900	6417800	371510	177030	194480	6	sp|P50991|TCPD_HUMAN T-complex protein 1 subunit delta OS=Homo sapiens OX=9606 GN=CCT4 PE=1 SV=4			190	46;143;360;455;1410	True;True;True;True;True	47;146;372;473;1471	65;209;585;586;765;2455	65;212;646;647;858;2825	65;212;646;858;2825
sp|Q15019|SEPT2_HUMAN;sp|P42207|SEPT1_DROME	sp|Q15019|SEPT2_HUMAN	5;1	5;1	5;1	sp|Q15019|SEPT2_HUMAN Septin-2 OS=Homo sapiens OX=9606 GN=SEPTIN2 PE=1 SV=1	2	5	5	5	2	3	2	3	2	3	22.7	22.7	22.7	41.487	361	361;361	0	36.026	5.3	17.5	22477000	3926000	18551000	1070300	186950	883380	8	sp|Q15019|SEPT2_HUMAN Septin-2 OS=Homo sapiens OX=9606 GN=SEPTIN2 PE=1 SV=1			288	1111;1315;1349;1444;1522	True;True;True;True;True	1160;1371;1406;1505;1585	1988;1989;2317;2318;2365;2505;2632	2316;2317;2318;2681;2682;2730;2876;3003	2318;2682;2730;2876;3003
sp|Q92499|DDX1_HUMAN	sp|Q92499|DDX1_HUMAN	5	5	5	sp|Q92499|DDX1_HUMAN ATP-dependent RNA helicase DDX1 OS=Homo sapiens OX=9606 GN=DDX1 PE=1 SV=2	1	5	5	5	3	3	3	3	3	3	10.3	10.3	10.3	82.431	740	740	0	34.47	5.3	7.6	18959000	7307400	11652000	486130	187370	298760	5	sp|Q92499|DDX1_HUMAN ATP-dependent RNA helicase DDX1 OS=Homo sapiens OX=9606 GN=DDX1 PE=1 SV=2			339	265;317;459;489;801	True;True;True;True;True	272;327;477;508;832	417;525;770;771;811;1416	440;584;863;864;905;1594	440;584;863;905;1594
sp|O60884|DNJA2_HUMAN	sp|O60884|DNJA2_HUMAN	4	4	4	sp|O60884|DNJA2_HUMAN DnaJ homolog subfamily A member 2 OS=Homo sapiens OX=9606 GN=DNAJA2 PE=1 SV=1	1	4	4	4	1	3	1	3	1	3	9.5	9.5	9.5	45.745	412	412	0	24.15	1.7	7.8	12038000	1957200	10081000	547200	88963	458240	3	sp|O60884|DNJA2_HUMAN DnaJ homolog subfamily A member 2 OS=Homo sapiens OX=9606 GN=DNAJA2 PE=1 SV=1			47	101;311;460;1462	True;True;True;True	104;320;478;1523	147;516;772;2532	148;575;865;2903	148;575;865;2903
sp|P23443|KS6B1_HUMAN	sp|P23443|KS6B1_HUMAN	4	4	4	sp|P23443|KS6B1_HUMAN Ribosomal protein S6 kinase beta-1 OS=Homo sapiens OX=9606 GN=RPS6KB1 PE=1 SV=2	1	4	4	4	2	3	2	3	2	3	9.3	9.3	9.3	59.139	525	525	0	35.701	5.5	9.3	83683000	15189000	68494000	4184200	759470	3424700	7	sp|P23443|KS6B1_HUMAN Ribosomal protein S6 kinase beta-1 OS=Homo sapiens OX=9606 GN=RPS6KB1 PE=1 SV=2			127	1083;1126;1383;1396	True;True;True;True	1132;1176;1443;1457	1953;2016;2017;2423;2440;2441	2281;2345;2346;2347;2792;2809;2810	2281;2346;2792;2809
sp|P60660|MYL6_HUMAN	sp|P60660|MYL6_HUMAN	4	4	4	sp|P60660|MYL6_HUMAN Myosin light polypeptide 6 OS=Homo sapiens OX=9606 GN=MYL6 PE=1 SV=2	1	4	4	4	2	3	2	3	2	3	25.8	25.8	25.8	16.93	151	151	0	24.834	13.9	25.8	20762000	5335300	15427000	2076200	533530	1542700	4	sp|P60660|MYL6_HUMAN Myosin light polypeptide 6 OS=Homo sapiens OX=9606 GN=MYL6 PE=1 SV=2			211	233;258;1026;1421	True;True;True;True	239;265;1069;1482	373;406;407;1871;2471	393;429;430;2198;2842	393;429;2198;2842
sp|P61979|HNRPK_MOUSE;sp|P61978|HNRPK_HUMAN	sp|P61979|HNRPK_MOUSE;sp|P61978|HNRPK_HUMAN	4;4	4;4	4;4	sp|P61979|HNRPK_MOUSE Heterogeneous nuclear ribonucleoprotein K OS=Mus musculus OX=10090 GN=Hnrnpk PE=1 SV=1;sp|P61978|HNRPK_HUMAN Heterogeneous nuclear ribonucleoprotein K OS=Homo sapiens OX=9606 GN=HNRNPK PE=1 SV=1	2	4	4	4	1	3	1	3	1	3	15.3	15.3	15.3	50.976	463	463;463	0	26.316	3.7	11.7	6044100	2471800	3572300	262790	107470	155320	4	sp|P61979|HNRPK_MOUSE Heterogeneous nuclear ribonucleoprotein K OS=Mus musculus OX=10090 GN=Hnrnpk PE=1 SV=1;sp|P61978|HNRPK_HUMAN Heterogeneous nuclear ribonucleoprotein K OS=Homo sapiens OX=9606 GN=HNRNPK PE=1 SV=1			220	540;648;657;1274	True;True;True;True	560;673;683;1327	935;1135;1158;2258	1057;1293;1317;2620	1057;1293;1317;2620
sp|Q01844|EWS_HUMAN	sp|Q01844|EWS_HUMAN	4	4	4	sp|Q01844|EWS_HUMAN RNA-binding protein EWS OS=Homo sapiens OX=9606 GN=EWSR1 PE=1 SV=1	1	4	4	4	2	3	2	3	2	3	8.1	8.1	8.1	68.477	656	656	0	23.292	3.5	8.1	33068000	16449000	16619000	1945200	967580	977580	5	sp|Q01844|EWS_HUMAN RNA-binding protein EWS OS=Homo sapiens OX=9606 GN=EWSR1 PE=1 SV=1			252	18;19;451;1097	True;True;True;True	18;19;469;1146	27;28;759;760;1968	27;28;852;853;2296	27;28;853;2296
sp|Q13895|BYST_HUMAN	sp|Q13895|BYST_HUMAN	4	4	4	sp|Q13895|BYST_HUMAN Bystin OS=Homo sapiens OX=9606 GN=BYSL PE=1 SV=3	1	4	4	4	3	3	3	3	3	3	11	11	11	49.601	437	437	0	24.299	7.6	8	18769000	10369000	8399800	750770	414780	335990	6	sp|Q13895|BYST_HUMAN Bystin OS=Homo sapiens OX=9606 GN=BYSL PE=1 SV=3			271	333;541;564;924	True;True;True;True	344;561;585;959	550;551;936;968;1675;1676	610;611;1058;1090;1927;1928	610;1058;1090;1927
sp|Q16181|SEPT7_HUMAN;sp|Q6ZU15|SEP14_HUMAN	sp|Q16181|SEPT7_HUMAN	4;1	4;1	4;1	sp|Q16181|SEPT7_HUMAN Septin-7 OS=Homo sapiens OX=9606 GN=SEPTIN7 PE=1 SV=2	2	4	4	4	1	3	1	3	1	3	13.3	13.3	13.3	50.679	437	437;432	0	23.689	3.2	10.1	15684000	2646300	13037000	681900	115050	566850	4	sp|Q16181|SEPT7_HUMAN Septin-7 OS=Homo sapiens OX=9606 GN=SEPTIN7 PE=1 SV=2			294	251;729;1249;1442	True;True;True;True	258;758;1301;1503	399;1282;2222;2503	421;1459;2584;2874	421;1459;2584;2874
sp|Q9BY77|PDIP3_HUMAN	sp|Q9BY77|PDIP3_HUMAN	4	4	4	sp|Q9BY77|PDIP3_HUMAN Polymerase delta-interacting protein 3 OS=Homo sapiens OX=9606 GN=POLDIP3 PE=1 SV=2	1	4	4	4	1	3	1	3	1	3	12.4	12.4	12.4	46.089	421	421	0	24.327	3.1	9.3	13187000	1321800	11865000	549440	55076	494360	4	sp|Q9BY77|PDIP3_HUMAN Polymerase delta-interacting protein 3 OS=Homo sapiens OX=9606 GN=POLDIP3 PE=1 SV=2			355	639;956;1243;1401	True;True;True;True	663;991;1295;1462	1120;1716;2211;2446	1277;1968;2573;2815	1277;1968;2573;2815
sp|P51881|ADT2_MOUSE;sp|P05141|ADT2_HUMAN;sp|P48962|ADT1_MOUSE;sp|Q9H0C2|ADT4_HUMAN;sp|Q3V132|ADT4_MOUSE;sp|P18239|ADT2_YEAST	sp|P51881|ADT2_MOUSE;sp|P05141|ADT2_HUMAN;sp|P48962|ADT1_MOUSE	9;9;5;3;3;1	9;9;5;3;3;1	3;3;0;0;0;0	sp|P51881|ADT2_MOUSE ADP/ATP translocase 2 OS=Mus musculus OX=10090 GN=Slc25a5 PE=1 SV=3;sp|P05141|ADT2_HUMAN ADP/ATP translocase 2 OS=Homo sapiens OX=9606 GN=SLC25A5 PE=1 SV=7;sp|P48962|ADT1_MOUSE ADP/ATP translocase 1 OS=Mus musculus OX=10090 GN=Slc25a4	6	9	9	3	6	9	6	9	2	3	29.5	29.5	11.1	32.931	298	298;298;298;315;320;318	0	58.063	18.1	29.5	682740000	212920000	469810000	34137000	10646000	23491000	18	sp|P51881|ADT2_MOUSE ADP/ATP translocase 2 OS=Mus musculus OX=10090 GN=Slc25a5 PE=1 SV=3;sp|P05141|ADT2_HUMAN ADP/ATP translocase 2 OS=Homo sapiens OX=9606 GN=SLC25A5 PE=1 SV=7;sp|P48962|ADT1_MOUSE ADP/ATP translocase 1 OS=Mus musculus OX=10090 GN=Slc25a4			72	23;188;347;449;517;887;1266;1270;1505	True;True;True;True;True;True;True;True;True	23;192;359;467;537;922;1319;1323;1567	33;34;299;569;756;757;906;907;1600;1601;1602;1603;2245;2246;2252;2253;2254;2607	33;34;312;629;849;850;1028;1029;1825;1826;1827;1828;1829;2607;2608;2614;2615;2616;2978	33;312;629;849;1028;1828;2607;2614;2978
sp|O00148|DX39A_HUMAN;sp|Q9Z1N5|DX39B_MOUSE;sp|Q13838|DX39B_HUMAN;sp|P60024|DX39B_PANTR;sp|P0CQ97|SUB2_CRYNB;sp|P0CQ96|SUB2_CRYNJ;sp|Q1DI07|SUB2_COCIM	sp|O00148|DX39A_HUMAN;sp|Q9Z1N5|DX39B_MOUSE;sp|Q13838|DX39B_HUMAN;sp|P60024|DX39B_PANTR	3;2;2;2;1;1;1	3;2;2;2;1;1;1	3;2;2;2;1;1;1	sp|O00148|DX39A_HUMAN ATP-dependent RNA helicase DDX39A OS=Homo sapiens OX=9606 GN=DDX39A PE=1 SV=2;sp|Q9Z1N5|DX39B_MOUSE Spliceosome RNA helicase Ddx39b OS=Mus musculus OX=10090 GN=Ddx39b PE=1 SV=1;sp|Q13838|DX39B_HUMAN Spliceosome RNA helicase DDX39B OS=	7	3	3	3	1	3	1	3	1	3	10.1	10.1	10.1	49.129	427	427;428;428;428;442;442;443	0	19.892	3.3	10.1	21216000	999980	20216000	1116600	52630	1064000	5	sp|O00148|DX39A_HUMAN ATP-dependent RNA helicase DDX39A OS=Homo sapiens OX=9606 GN=DDX39A PE=1 SV=2;sp|Q9Z1N5|DX39B_MOUSE Spliceosome RNA helicase Ddx39b OS=Mus musculus OX=10090 GN=Ddx39b PE=1 SV=1;sp|Q13838|DX39B_HUMAN Spliceosome RNA helicase DDX39B OS=			30	189;500;1443	True;True;True	193;520;1504	300;301;829;830;831;2504	313;314;923;924;925;2875	314;923;2875
sp|P47814|IF1A_RABIT;sp|P47813|IF1AX_HUMAN;sp|O14602|IF1AY_HUMAN	sp|P47814|IF1A_RABIT;sp|P47813|IF1AX_HUMAN;sp|O14602|IF1AY_HUMAN	3;3;3	3;3;3	3;3;3	sp|P47814|IF1A_RABIT Eukaryotic translation initiation factor 1A OS=Oryctolagus cuniculus OX=9986 GN=EIF1A PE=1 SV=2;sp|P47813|IF1AX_HUMAN Eukaryotic translation initiation factor 1A, X-chromosomal OS=Homo sapiens OX=9606 GN=EIF1AX PE=1 SV=2;sp|O14602|IF1A	3	3	3	3	2	3	2	3	2	3	18.1	18.1	18.1	16.528	144	144;144;144	0	31.515	14.6	18.1	23818000	16935000	6882400	3402500	2419300	983200	5	sp|P47814|IF1A_RABIT Eukaryotic translation initiation factor 1A OS=Oryctolagus cuniculus OX=9986 GN=EIF1A PE=1 SV=2;sp|P47813|IF1AX_HUMAN Eukaryotic translation initiation factor 1A, X-chromosomal OS=Homo sapiens OX=9606 GN=EIF1AX PE=1 SV=2;sp|O14602|IF1A			35	167;272;338	True;True;True	171;279;350	267;268;425;426;559	278;279;449;450;619	278;450;619
sp|O75489|NDUS3_HUMAN	sp|O75489|NDUS3_HUMAN	3	3	3	sp|O75489|NDUS3_HUMAN NADH dehydrogenase [ubiquinone] iron-sulfur protein 3, mitochondrial OS=Homo sapiens OX=9606 GN=NDUFS3 PE=1 SV=1	1	3	3	3	1	3	1	3	1	3	15.5	15.5	15.5	30.241	264	264	0	18.787	4.9	15.5	6911100	528260	6382900	406540	31074	375460	4	sp|O75489|NDUS3_HUMAN NADH dehydrogenase [ubiquinone] iron-sulfur protein 3, mitochondrial OS=Homo sapiens OX=9606 GN=NDUFS3 PE=1 SV=1			52	748;1212;1473	True;True;True	777;1263;1535	1309;2145;2146;2550	1487;2487;2488;2921	1487;2487;2921
sp|O95202|LETM1_HUMAN;sp|Q1LY46|LETM1_DANRE	sp|O95202|LETM1_HUMAN	3;1	3;1	3;1	sp|O95202|LETM1_HUMAN Mitochondrial proton/calcium exchanger protein OS=Homo sapiens OX=9606 GN=LETM1 PE=1 SV=1	2	3	3	3	2	3	2	3	2	3	5.3	5.3	5.3	83.353	739	739;757	0	24.029	3.4	5.3	6462500	1892400	4570100	165710	48523	117180	5	sp|O95202|LETM1_HUMAN Mitochondrial proton/calcium exchanger protein OS=Homo sapiens OX=9606 GN=LETM1 PE=1 SV=1			58	856;879;1356	True;True;True	890;914;1413	1526;1527;1587;2377;2378	1728;1729;1812;2743;2744	1728;1812;2743
sp|P20020|AT2B1_HUMAN;sp|Q64542|AT2B4_RAT;sp|P23634|AT2B4_HUMAN;sp|Q16720|AT2B3_HUMAN	sp|P20020|AT2B1_HUMAN;sp|Q64542|AT2B4_RAT;sp|P23634|AT2B4_HUMAN	3;2;2;1	3;2;2;1	3;2;2;1	sp|P20020|AT2B1_HUMAN Plasma membrane calcium-transporting ATPase 1 OS=Homo sapiens OX=9606 GN=ATP2B1 PE=1 SV=4;sp|Q64542|AT2B4_RAT Plasma membrane calcium-transporting ATPase 4 OS=Rattus norvegicus OX=10116 GN=Atp2b4 PE=1 SV=1;sp|P23634|AT2B4_HUMAN Plasma	4	3	3	3	0	3	0	3	0	3	4.5	4.5	4.5	134.68	1220	1220;1203;1241;1220	0	18.33	0	4.5	4905700	0	4905700	98114	0	98114	3	sp|P20020|AT2B1_HUMAN Plasma membrane calcium-transporting ATPase 1 OS=Homo sapiens OX=9606 GN=ATP2B1 PE=1 SV=4;sp|Q64542|AT2B4_RAT Plasma membrane calcium-transporting ATPase 4 OS=Rattus norvegicus OX=10116 GN=Atp2b4 PE=1 SV=1;sp|P23634|AT2B4_HUMAN Plasma			118	266;287;1506	True;True;True	273;294;1568	418;447;2608	441;471;2979	441;471;2979
sp|P30050|RL12_HUMAN	sp|P30050|RL12_HUMAN	3	3	3	sp|P30050|RL12_HUMAN 60S ribosomal protein L12 OS=Homo sapiens OX=9606 GN=RPL12 PE=1 SV=1	1	3	3	3	1	3	1	3	1	3	24.2	24.2	24.2	17.818	165	165	0	21.229	5.5	24.2	41948000	11071000	30878000	4660900	1230100	3430800	5	sp|P30050|RL12_HUMAN 60S ribosomal protein L12 OS=Homo sapiens OX=9606 GN=RPL12 PE=1 SV=1			139	585;640;1094	True;True;True	607;664;1143	1002;1003;1121;1122;1965	1126;1127;1278;1279;2293	1127;1278;2293
sp|P31689|DNJA1_HUMAN;sp|P63036|DNJA1_RAT	sp|P31689|DNJA1_HUMAN;sp|P63036|DNJA1_RAT	3;2	3;2	3;2	sp|P31689|DNJA1_HUMAN DnaJ homolog subfamily A member 1 OS=Homo sapiens OX=9606 GN=DNAJA1 PE=1 SV=2;sp|P63036|DNJA1_RAT DnaJ homolog subfamily A member 1 OS=Rattus norvegicus OX=10116 GN=Dnaja1 PE=1 SV=1	2	3	3	3	2	3	2	3	2	3	8.3	8.3	8.3	44.868	397	397;397	0	17.543	6.5	8.3	18639000	5181500	13458000	887580	246740	640840	5	sp|P31689|DNJA1_HUMAN DnaJ homolog subfamily A member 1 OS=Homo sapiens OX=9606 GN=DNAJA1 PE=1 SV=2;sp|P63036|DNJA1_RAT DnaJ homolog subfamily A member 1 OS=Rattus norvegicus OX=10116 GN=Dnaja1 PE=1 SV=1			141	542;1106;1301	True;True;True	562;1155;1357	937;1981;1982;2294;2295	1059;2309;2310;2657;2658	1059;2309;2658
sp|P62249|RS16_HUMAN	sp|P62249|RS16_HUMAN	3	3	3	sp|P62249|RS16_HUMAN 40S ribosomal protein S16 OS=Homo sapiens OX=9606 GN=RPS16 PE=1 SV=2	1	3	3	3	2	3	2	3	2	3	21.9	21.9	21.9	16.445	146	146	0	21.011	14.4	21.9	54636000	18699000	35937000	4966900	1699900	3267000	6	sp|P62249|RS16_HUMAN 40S ribosomal protein S16 OS=Homo sapiens OX=9606 GN=RPS16 PE=1 SV=2			223	310;525;880	True;True;True	319;545;915	514;515;916;917;1588;1589	573;574;1038;1039;1813;1814	574;1039;1813
sp|P62263|RS14_HUMAN;sp|C0HKA0|RS14A_DROME	sp|P62263|RS14_HUMAN;sp|C0HKA0|RS14A_DROME	3;2	3;2	3;2	sp|P62263|RS14_HUMAN 40S ribosomal protein S14 OS=Homo sapiens OX=9606 GN=RPS14 PE=1 SV=3;sp|C0HKA0|RS14A_DROME 40S ribosomal protein S14a OS=Drosophila melanogaster OX=7227 GN=RpS14a PE=1 SV=1	2	3	3	3	2	3	2	3	2	3	29.8	29.8	29.8	16.273	151	151;151	0	29.623	15.9	29.8	42092000	16897000	25195000	10523000	4224100	6298800	5	sp|P62263|RS14_HUMAN 40S ribosomal protein S14 OS=Homo sapiens OX=9606 GN=RPS14 PE=1 SV=3;sp|C0HKA0|RS14A_DROME 40S ribosomal protein S14a OS=Drosophila melanogaster OX=7227 GN=RpS14a PE=1 SV=1			224	31;617;1322	True;True;True	32;641;1378	45;1087;1088;2326;2327	45;1244;1245;2690;2691	45;1244;2690
sp|Q02978|M2OM_HUMAN;sp|P22292|M2OM_BOVIN	sp|Q02978|M2OM_HUMAN	3;1	3;1	3;1	sp|Q02978|M2OM_HUMAN Mitochondrial 2-oxoglutarate/malate carrier protein OS=Homo sapiens OX=9606 GN=SLC25A11 PE=1 SV=3	2	3	3	3	3	3	3	3	3	3	10.2	10.2	10.2	34.061	314	314;314	0	45.51	10.2	10.2	34782000	4437600	30344000	2046000	261030	1785000	8	sp|Q02978|M2OM_HUMAN Mitochondrial 2-oxoglutarate/malate carrier protein OS=Homo sapiens OX=9606 GN=SLC25A11 PE=1 SV=3			254	16;17;162	True;True;True	16;17;166	23;24;25;26;243;244;245;246	23;24;25;26;246;247;248;249	24;26;246
sp|Q12874|SF3A3_HUMAN	sp|Q12874|SF3A3_HUMAN	3	3	3	sp|Q12874|SF3A3_HUMAN Splicing factor 3A subunit 3 OS=Homo sapiens OX=9606 GN=SF3A3 PE=1 SV=1	1	3	3	3	0	3	0	3	0	3	8.2	8.2	8.2	58.848	501	501	0	18.429	0	8.2	12732000	0	12732000	530480	0	530480	3	sp|Q12874|SF3A3_HUMAN Splicing factor 3A subunit 3 OS=Homo sapiens OX=9606 GN=SF3A3 PE=1 SV=1			262	743;1416;1527	True;True;True	772;1477;1590	1301;2465;2640	1479;2836;3011	1479;2836;3011
sp|Q8N684|CPSF7_HUMAN	sp|Q8N684|CPSF7_HUMAN	3	3	3	sp|Q8N684|CPSF7_HUMAN Cleavage and polyadenylation specificity factor subunit 7 OS=Homo sapiens OX=9606 GN=CPSF7 PE=1 SV=1	1	3	3	3	2	3	2	3	2	3	7.6	7.6	7.6	52.049	471	471	0	18.386	4.9	7.6	14520000	4243900	10276000	764220	223370	540860	5	sp|Q8N684|CPSF7_HUMAN Cleavage and polyadenylation specificity factor subunit 7 OS=Homo sapiens OX=9606 GN=CPSF7 PE=1 SV=1			330	138;1244;1320	True;True;True	141;1296;1376	203;2212;2213;2323;2324	205;2574;2575;2687;2688	205;2575;2687
sp|Q96AG4|LRC59_HUMAN	sp|Q96AG4|LRC59_HUMAN	3	3	3	sp|Q96AG4|LRC59_HUMAN Leucine-rich repeat-containing protein 59 OS=Homo sapiens OX=9606 GN=LRRC59 PE=1 SV=1	1	3	3	3	1	3	1	3	1	3	11.4	11.4	11.4	34.93	307	307	0	21.645	3.3	11.4	27486000	5268800	22217000	1963300	376340	1587000	4	sp|Q96AG4|LRC59_HUMAN Leucine-rich repeat-containing protein 59 OS=Homo sapiens OX=9606 GN=LRRC59 PE=1 SV=1			344	925;961;968	True;True;True	960;996;1004	1677;1678;1727;1736	1929;1930;1979;1988	1929;1979;1988
sp|Q99755|PI51A_HUMAN;sp|A2A3N6|PIPSL_HUMAN	sp|Q99755|PI51A_HUMAN;sp|A2A3N6|PIPSL_HUMAN	3;2	3;2	3;2	sp|Q99755|PI51A_HUMAN Phosphatidylinositol 4-phosphate 5-kinase type-1 alpha OS=Homo sapiens OX=9606 GN=PIP5K1A PE=1 SV=1;sp|A2A3N6|PIPSL_HUMAN Putative PIP5K1A and PSMD4-like protein OS=Homo sapiens OX=9606 GN=PIPSL PE=5 SV=1	2	3	3	3	0	3	0	3	0	3	8	8	8	62.633	562	562;862	0	20.696	0	8	9092200	0	9092200	378840	0	378840	3	sp|Q99755|PI51A_HUMAN Phosphatidylinositol 4-phosphate 5-kinase type-1 alpha OS=Homo sapiens OX=9606 GN=PIP5K1A PE=1 SV=1;sp|A2A3N6|PIPSL_HUMAN Putative PIP5K1A and PSMD4-like protein OS=Homo sapiens OX=9606 GN=PIPSL PE=5 SV=1			350	94;442;725	True;True;True	97;460;754	138;747;1274	139;840;1451	139;840;1451
sp|Q9NS69|TOM22_HUMAN	sp|Q9NS69|TOM22_HUMAN	3	3	3	sp|Q9NS69|TOM22_HUMAN Mitochondrial import receptor subunit TOM22 homolog OS=Homo sapiens OX=9606 GN=TOMM22 PE=1 SV=3	1	3	3	3	0	3	0	3	0	3	33.8	33.8	33.8	15.521	142	142	0	31.731	0	33.8	5469200	0	5469200	781320	0	781320	3	sp|Q9NS69|TOM22_HUMAN Mitochondrial import receptor subunit TOM22 homolog OS=Homo sapiens OX=9606 GN=TOMM22 PE=1 SV=3			366	450;922;969	True;True;True	468;957;1005	758;1673;1737	851;1925;1989	851;1925;1989
sp|Q9UJS0|CMC2_HUMAN	sp|Q9UJS0|CMC2_HUMAN	3	3	3	sp|Q9UJS0|CMC2_HUMAN Calcium-binding mitochondrial carrier protein Aralar2 OS=Homo sapiens OX=9606 GN=SLC25A13 PE=1 SV=2	1	3	3	3	0	3	0	3	0	3	7.4	7.4	7.4	74.175	675	675	0	20.987	0	7.4	7974600	0	7974600	234550	0	234550	4	sp|Q9UJS0|CMC2_HUMAN Calcium-binding mitochondrial carrier protein Aralar2 OS=Homo sapiens OX=9606 GN=SLC25A13 PE=1 SV=2			379	122;504;605	True;True;True	125;524;629	183;887;1071;1072	185;1009;1228;1229	185;1009;1228
sp|Q9UMS4|PRP19_HUMAN;sp|Q99KP6|PRP19_MOUSE	sp|Q9UMS4|PRP19_HUMAN;sp|Q99KP6|PRP19_MOUSE	3;2	3;2	3;2	sp|Q9UMS4|PRP19_HUMAN Pre-mRNA-processing factor 19 OS=Homo sapiens OX=9606 GN=PRPF19 PE=1 SV=1;sp|Q99KP6|PRP19_MOUSE Pre-mRNA-processing factor 19 OS=Mus musculus OX=10090 GN=Prpf19 PE=1 SV=1	2	3	3	3	0	3	0	3	0	3	9.7	9.7	9.7	55.18	504	504;504	0	17.193	0	9.7	7781900	0	7781900	409580	0	409580	2	sp|Q9UMS4|PRP19_HUMAN Pre-mRNA-processing factor 19 OS=Homo sapiens OX=9606 GN=PRPF19 PE=1 SV=1;sp|Q99KP6|PRP19_MOUSE Pre-mRNA-processing factor 19 OS=Mus musculus OX=10090 GN=Prpf19 PE=1 SV=1			380	86;407;1472	True;True;True	89;425;1534	128;686;2549	129;766;2920	129;766;2920
sp|O43809|CPSF5_HUMAN	sp|O43809|CPSF5_HUMAN	5	5	5	sp|O43809|CPSF5_HUMAN Cleavage and polyadenylation specificity factor subunit 5 OS=Homo sapiens OX=9606 GN=NUDT21 PE=1 SV=1	1	5	5	5	4	2	4	2	4	2	18.5	18.5	18.5	26.227	227	227	0	35.088	18.1	7.9	22164000	10392000	11772000	1583100	742250	840880	6	sp|O43809|CPSF5_HUMAN Cleavage and polyadenylation specificity factor subunit 5 OS=Homo sapiens OX=9606 GN=NUDT21 PE=1 SV=1			44	827;895;905;906;1259	True;True;True;True;True	858;930;940;941;1312	1455;1611;1623;1624;1625;2237	1633;1837;1850;1851;1852;2599	1633;1837;1850;1852;2599
sp|Q9Y285|SYFA_HUMAN	sp|Q9Y285|SYFA_HUMAN	5	5	5	sp|Q9Y285|SYFA_HUMAN Phenylalanine--tRNA ligase alpha subunit OS=Homo sapiens OX=9606 GN=FARSA PE=1 SV=3	1	5	5	5	3	2	3	2	3	2	11	11	11	57.563	508	508	0	29.992	6.3	4.7	18997000	8171400	10826000	825970	355280	470690	5	sp|Q9Y285|SYFA_HUMAN Phenylalanine--tRNA ligase alpha subunit OS=Homo sapiens OX=9606 GN=FARSA PE=1 SV=3			388	25;597;799;1476;1510	True;True;True;True;True	25;619;830;1538;1572	36;1052;1414;2555;2613	36;1206;1592;2926;2984	36;1206;1592;2926;2984
sp|A5A6J2|DDX5_PANTR;sp|P17844|DDX5_HUMAN;sp|Q92841|DDX17_HUMAN	sp|A5A6J2|DDX5_PANTR;sp|P17844|DDX5_HUMAN	4;4;1	4;4;1	4;4;1	sp|A5A6J2|DDX5_PANTR Probable ATP-dependent RNA helicase DDX5 OS=Pan troglodytes OX=9598 GN=DDX5 PE=2 SV=1;sp|P17844|DDX5_HUMAN Probable ATP-dependent RNA helicase DDX5 OS=Homo sapiens OX=9606 GN=DDX5 PE=1 SV=1	3	4	4	4	3	2	3	2	3	2	7.8	7.8	7.8	69.118	614	614;614;729	0	24.645	5	4.7	17648000	10531000	7117400	551510	329090	222420	5	sp|A5A6J2|DDX5_PANTR Probable ATP-dependent RNA helicase DDX5 OS=Pan troglodytes OX=9598 GN=DDX5 PE=2 SV=1;sp|P17844|DDX5_HUMAN Probable ATP-dependent RNA helicase DDX5 OS=Homo sapiens OX=9606 GN=DDX5 PE=1 SV=1			20	106;433;891;1343	True;True;True;True	109;451;926;1400	154;155;737;1607;2358	155;156;829;1833;2723	156;829;1833;2723
sp|P16403|H12_HUMAN;sp|P15864|H12_MOUSE;sp|P10412|H14_HUMAN;sp|P43277|H13_MOUSE;sp|P16402|H13_HUMAN;sp|P22492|H1T_HUMAN;sp|Q07133|H1T_MOUSE;sp|P40286|H1T_MACMU;sp|Q02539|H11_HUMAN	sp|P16403|H12_HUMAN;sp|P15864|H12_MOUSE;sp|P10412|H14_HUMAN;sp|P43277|H13_MOUSE;sp|P16402|H13_HUMAN	4;3;3;3;3;1;1;1;1	4;3;3;3;3;1;1;1;1	4;3;3;3;3;1;1;1;1	sp|P16403|H12_HUMAN Histone H1.2 OS=Homo sapiens OX=9606 GN=HIST1H1C PE=1 SV=2;sp|P15864|H12_MOUSE Histone H1.2 OS=Mus musculus OX=10090 GN=Hist1h1c PE=1 SV=2;sp|P10412|H14_HUMAN Histone H1.4 OS=Homo sapiens OX=9606 GN=HIST1H1E PE=1 SV=2;sp|P43277|H13_MOUS	9	4	4	4	4	2	4	2	4	2	18.8	18.8	18.8	21.364	213	213;212;219;221;221;207;208;208;215	0	25.636	18.8	11.3	46269000	27187000	19082000	5141000	3020800	2120200	6	sp|P16403|H12_HUMAN Histone H1.2 OS=Homo sapiens OX=9606 GN=HIST1H1C PE=1 SV=2;sp|P15864|H12_MOUSE Histone H1.2 OS=Mus musculus OX=10090 GN=Hist1h1c PE=1 SV=2;sp|P10412|H14_HUMAN Histone H1.4 OS=Homo sapiens OX=9606 GN=HIST1H1E PE=1 SV=2;sp|P43277|H13_MOUS			109	74;124;736;1169	True;True;True;True	77;127;765;1219	110;111;185;1291;1292;2080	111;112;187;1468;1469;2417	111;187;1468;2417
sp|P24534|EF1B_HUMAN;sp|O70251|EF1B_MOUSE	sp|P24534|EF1B_HUMAN	4;1	4;1	4;1	sp|P24534|EF1B_HUMAN Elongation factor 1-beta OS=Homo sapiens OX=9606 GN=EEF1B2 PE=1 SV=3	2	4	4	4	2	2	2	2	2	2	28.4	28.4	28.4	24.763	225	225;225	0	43.061	13.8	14.7	46132000	23985000	22146000	3844300	1998800	1845500	4	sp|P24534|EF1B_HUMAN Elongation factor 1-beta OS=Homo sapiens OX=9606 GN=EEF1B2 PE=1 SV=3			128	1190;1221;1241;1512	True;True;True;True	1241;1272;1293;1574	2113;2157;2209;2615	2454;2499;2571;2986	2454;2499;2571;2986
sp|P78527|PRKDC_HUMAN;sp|P97313|PRKDC_MOUSE	sp|P78527|PRKDC_HUMAN	4;1	4;1	4;1	sp|P78527|PRKDC_HUMAN DNA-dependent protein kinase catalytic subunit OS=Homo sapiens OX=9606 GN=PRKDC PE=1 SV=3	2	4	4	4	3	2	3	2	3	2	1.3	1.3	1.3	469.08	4128	4128;4128	0	25.103	0.9	0.7	6551900	4804000	1747800	29781	21837	7944.7	5	sp|P78527|PRKDC_HUMAN DNA-dependent protein kinase catalytic subunit OS=Homo sapiens OX=9606 GN=PRKDC PE=1 SV=3			244	111;234;1016;1201	True;True;True;True	114;240;1059;1252	164;165;374;1857;2127	165;166;394;2184;2468	166;394;2184;2468
sp|Q29RF7|PDS5A_HUMAN;sp|Q4QXM3|PD5AA_XENLA;sp|Q4KLU7|PD5AB_XENLA	sp|Q29RF7|PDS5A_HUMAN	4;1;1	4;1;1	4;1;1	sp|Q29RF7|PDS5A_HUMAN Sister chromatid cohesion protein PDS5 homolog A OS=Homo sapiens OX=9606 GN=PDS5A PE=1 SV=1	3	4	4	4	2	2	2	2	2	2	4.7	4.7	4.7	150.83	1337	1337;1323;1323	0	31.862	2.5	2.2	7592400	3830400	3762000	101230	51072	50161	4	sp|Q29RF7|PDS5A_HUMAN Sister chromatid cohesion protein PDS5 homolog A OS=Homo sapiens OX=9606 GN=PDS5A PE=1 SV=1			298	20;354;368;1350	True;True;True;True	20;366;382;1407	29;578;624;2366	29;639;703;2731	29;639;703;2731
sp|P11171|41_HUMAN	sp|P11171|41_HUMAN	3	3	3	sp|P11171|41_HUMAN Protein 4.1 OS=Homo sapiens OX=9606 GN=EPB41 PE=1 SV=4	1	3	3	3	2	2	2	2	2	2	4.3	4.3	4.3	97.016	864	864	0	17.699	2.7	2.9	4754800	3910700	844010	110580	90948	19628	4	sp|P11171|41_HUMAN Protein 4.1 OS=Homo sapiens OX=9606 GN=EPB41 PE=1 SV=4			95	105;1327;1484	True;True;True	108;1383;1546	152;153;2335;2566	153;154;2699;2937	154;2699;2937
sp|Q00325|MPCP_HUMAN;sp|P12234|MPCP_BOVIN	sp|Q00325|MPCP_HUMAN;sp|P12234|MPCP_BOVIN	3;3	3;3	3;3	sp|Q00325|MPCP_HUMAN Phosphate carrier protein, mitochondrial OS=Homo sapiens OX=9606 GN=SLC25A3 PE=1 SV=2;sp|P12234|MPCP_BOVIN Phosphate carrier protein, mitochondrial OS=Bos taurus OX=9913 GN=SLC25A3 PE=1 SV=1	2	3	3	3	2	2	2	2	2	2	9.4	9.4	9.4	40.094	362	362;362	0	23.766	5.5	6.1	49360000	28545000	20815000	2742200	1585900	1156400	3	sp|Q00325|MPCP_HUMAN Phosphate carrier protein, mitochondrial OS=Homo sapiens OX=9606 GN=SLC25A3 PE=1 SV=2;sp|P12234|MPCP_BOVIN Phosphate carrier protein, mitochondrial OS=Bos taurus OX=9913 GN=SLC25A3 PE=1 SV=1			100	550;697;909	True;True;True	570;571;726;944	947;948;1232;1628	1069;1070;1409;1855	1069;1409;1855	51	225
sp|P16615|AT2A2_HUMAN;sp|O14983|AT2A1_HUMAN	sp|P16615|AT2A2_HUMAN	3;1	3;1	3;1	sp|P16615|AT2A2_HUMAN Sarcoplasmic/endoplasmic reticulum calcium ATPase 2 OS=Homo sapiens OX=9606 GN=ATP2A2 PE=1 SV=1	2	3	3	3	1	2	1	2	1	2	3.6	3.6	3.6	114.76	1042	1042;1001	0	18.07	1.4	2.2	5541200	2365300	3175900	120460	51420	69041	3	sp|P16615|AT2A2_HUMAN Sarcoplasmic/endoplasmic reticulum calcium ATPase 2 OS=Homo sapiens OX=9606 GN=ATP2A2 PE=1 SV=1			110	73;203;1372	True;True;True	76;208;1430	109;322;2404	110;336;2772	110;336;2772
sp|P30837|AL1B1_HUMAN	sp|P30837|AL1B1_HUMAN	3	3	3	sp|P30837|AL1B1_HUMAN Aldehyde dehydrogenase X, mitochondrial OS=Homo sapiens OX=9606 GN=ALDH1B1 PE=1 SV=3	1	3	3	3	1	2	1	2	1	2	9.5	9.5	9.5	57.206	517	517	0	20.399	2.7	6.8	4563900	0	4563900	207450	0	207450	3	sp|P30837|AL1B1_HUMAN Aldehyde dehydrogenase X, mitochondrial OS=Homo sapiens OX=9606 GN=ALDH1B1 PE=1 SV=3			140	788;1284;1285	True;True;True	818;1338;1339	1398;2269;2270	1576;2631;2632	1576;2631;2632
sp|P33993|MCM7_HUMAN	sp|P33993|MCM7_HUMAN	3	3	3	sp|P33993|MCM7_HUMAN DNA replication licensing factor MCM7 OS=Homo sapiens OX=9606 GN=MCM7 PE=1 SV=4	1	3	3	3	3	2	3	2	3	2	5.7	5.7	5.7	81.307	719	719	0	17.584	5.7	3.9	1700400000	608830000	1091600000	44748000	16022000	28726000	5	sp|P33993|MCM7_HUMAN DNA replication licensing factor MCM7 OS=Homo sapiens OX=9606 GN=MCM7 PE=1 SV=4			147	780;1226;1326	True;True;True	810;1277;1382	1382;1383;2163;2164;2334	1560;1561;2505;2506;2698	1560;2505;2698	60	131
sp|P40222|TXLNA_HUMAN	sp|P40222|TXLNA_HUMAN	3	3	3	sp|P40222|TXLNA_HUMAN Alpha-taxilin OS=Homo sapiens OX=9606 GN=TXLNA PE=1 SV=3	1	3	3	3	2	2	2	2	2	2	8.6	8.6	8.6	61.89	546	546	0	51.84	7.1	4.9	11602000	5934500	5667600	446230	228250	217980	4	sp|P40222|TXLNA_HUMAN Alpha-taxilin OS=Homo sapiens OX=9606 GN=TXLNA PE=1 SV=3			162	859;1088;1452	True;True;True	893;1137;1513	1532;1959;2515;2516	1734;2287;2886;2887	1734;2287;2886
sp|P51659|DHB4_HUMAN	sp|P51659|DHB4_HUMAN	3	3	3	sp|P51659|DHB4_HUMAN Peroxisomal multifunctional enzyme type 2 OS=Homo sapiens OX=9606 GN=HSD17B4 PE=1 SV=3	1	3	3	3	1	2	1	2	1	2	7.5	7.5	7.5	79.685	736	736	0	24.778	1.6	5.8	3514500	368260	3146300	83679	8768.1	74911	3	sp|P51659|DHB4_HUMAN Peroxisomal multifunctional enzyme type 2 OS=Homo sapiens OX=9606 GN=HSD17B4 PE=1 SV=3			194	140;615;1365	True;True;True	143;639;1423	205;1084;2393	207;1241;2761	207;1241;2761
sp|P51665|PSMD7_HUMAN	sp|P51665|PSMD7_HUMAN	3	3	3	sp|P51665|PSMD7_HUMAN 26S proteasome non-ATPase regulatory subunit 7 OS=Homo sapiens OX=9606 GN=PSMD7 PE=1 SV=2	1	3	3	3	2	2	2	2	2	2	11.1	11.1	11.1	37.025	324	324	0	18.821	5.9	9	11376000	9224700	2151800	758430	614980	143450	4	sp|P51665|PSMD7_HUMAN 26S proteasome non-ATPase regulatory subunit 7 OS=Homo sapiens OX=9606 GN=PSMD7 PE=1 SV=2			195	1076;1258;1483	True;True;True	1125;1311;1545	1942;1943;2235;2236;2565	2270;2271;2597;2598;2936	2271;2598;2936
sp|P61353|RL27_HUMAN	sp|P61353|RL27_HUMAN	3	3	3	sp|P61353|RL27_HUMAN 60S ribosomal protein L27 OS=Homo sapiens OX=9606 GN=RPL27 PE=1 SV=2	1	3	3	3	2	2	2	2	2	2	20.6	20.6	20.6	15.798	136	136	0	18.079	14.7	14	16863000	5711300	11152000	2810500	951890	1858600	6	sp|P61353|RL27_HUMAN 60S ribosomal protein L27 OS=Homo sapiens OX=9606 GN=RPL27 PE=1 SV=2			218	1480;1486;1540	True;True;True	1542;1548;1604	2561;2570;2571;2572;2573;2675	2932;2941;2942;2943;2944;3066	2932;2941;3066
sp|P62081|RS7_HUMAN	sp|P62081|RS7_HUMAN	3	3	3	sp|P62081|RS7_HUMAN 40S ribosomal protein S7 OS=Homo sapiens OX=9606 GN=RPS7 PE=1 SV=1	1	3	3	3	1	2	1	2	1	2	20.1	20.1	20.1	22.127	194	194	0	17.014	4.6	15.5	9966200	3553500	6412800	996620	355350	641280	3	sp|P62081|RS7_HUMAN 40S ribosomal protein S7 OS=Homo sapiens OX=9606 GN=RPS7 PE=1 SV=1			221	307;1312;1387	True;True;True	316;1368;1447	511;2311;2427	570;2674;2796	570;2674;2796
sp|Q8HXB9|RL38_MACFA;sp|P63173|RL38_HUMAN	sp|Q8HXB9|RL38_MACFA;sp|P63173|RL38_HUMAN	3;3	3;3	3;3	sp|Q8HXB9|RL38_MACFA 60S ribosomal protein L38 OS=Macaca fascicularis OX=9541 GN=RPL38 PE=3 SV=3;sp|P63173|RL38_HUMAN 60S ribosomal protein L38 OS=Homo sapiens OX=9606 GN=RPL38 PE=1 SV=2	2	3	3	3	3	2	3	2	3	2	35.7	35.7	35.7	8.2017	70	70;70	0	26.211	35.7	35.7	137570000	11148000	126420000	45856000	3715900	42140000	8	sp|Q8HXB9|RL38_MACFA 60S ribosomal protein L38 OS=Macaca fascicularis OX=9541 GN=RPL38 PE=3 SV=3;sp|P63173|RL38_HUMAN 60S ribosomal protein L38 OS=Homo sapiens OX=9606 GN=RPL38 PE=1 SV=2			237	619;753;1526	True;True;True	643;783;1589	1090;1320;1321;1322;1323;2637;2638;2639	1247;1498;1499;1500;1501;3008;3009;3010	1247;1499;3009
sp|Q00341|VIGLN_HUMAN	sp|Q00341|VIGLN_HUMAN	3	3	3	sp|Q00341|VIGLN_HUMAN Vigilin OS=Homo sapiens OX=9606 GN=HDLBP PE=1 SV=2	1	3	3	3	1	2	1	2	1	2	3.1	3.1	3.1	141.45	1268	1268	0	17.912	0.8	2.3	2732300	1352700	1379600	41398	20496	20903	3	sp|Q00341|VIGLN_HUMAN Vigilin OS=Homo sapiens OX=9606 GN=HDLBP PE=1 SV=2			247	182;520;722	True;True;True	186;540;751	290;910;1270	302;1032;1447	302;1032;1447
sp|Q01518|CAP1_HUMAN	sp|Q01518|CAP1_HUMAN	3	3	3	sp|Q01518|CAP1_HUMAN Adenylyl cyclase-associated protein 1 OS=Homo sapiens OX=9606 GN=CAP1 PE=1 SV=5	1	3	3	3	1	2	1	2	1	2	8	8	8	51.901	475	475	0	21.661	1.9	6.1	8535000	5431800	3103200	304820	193990	110830	4	sp|Q01518|CAP1_HUMAN Adenylyl cyclase-associated protein 1 OS=Homo sapiens OX=9606 GN=CAP1 PE=1 SV=5			250	30;744;1382	True;True;True	30;31;773;1442	43;44;1302;2422	43;44;1480;2791	43;1480;2791	79	4
sp|Q06210|GFPT1_HUMAN	sp|Q06210|GFPT1_HUMAN	3	3	3	sp|Q06210|GFPT1_HUMAN Glutamine--fructose-6-phosphate aminotransferase [isomerizing] 1 OS=Homo sapiens OX=9606 GN=GFPT1 PE=1 SV=3	1	3	3	3	1	2	1	2	1	2	6.2	6.2	6.2	78.806	699	699	0	19.659	1.9	4.3	5338100	1629900	3708200	124140	37904	86237	2	sp|Q06210|GFPT1_HUMAN Glutamine--fructose-6-phosphate aminotransferase [isomerizing] 1 OS=Homo sapiens OX=9606 GN=GFPT1 PE=1 SV=3			257	308;358;1411	True;True;True	317;370;1472	512;583;2456	571;644;2826	571;644;2826
sp|Q12996|CSTF3_HUMAN	sp|Q12996|CSTF3_HUMAN	3	3	3	sp|Q12996|CSTF3_HUMAN Cleavage stimulation factor subunit 3 OS=Homo sapiens OX=9606 GN=CSTF3 PE=1 SV=1	1	3	3	3	3	2	3	2	3	2	4.9	4.9	4.9	82.921	717	717	0	20.146	4.9	3.2	14062000	5888000	8173600	380040	159130	220910	5	sp|Q12996|CSTF3_HUMAN Cleavage stimulation factor subunit 3 OS=Homo sapiens OX=9606 GN=CSTF3 PE=1 SV=1			263	448;552;953	True;True;True	466;573;988	755;950;951;1711;1712	848;1072;1073;1963;1964	848;1072;1963
sp|Q16629|SRSF7_HUMAN;sp|P84103|SRSF3_HUMAN	sp|Q16629|SRSF7_HUMAN	3;1	3;1	3;1	sp|Q16629|SRSF7_HUMAN Serine/arginine-rich splicing factor 7 OS=Homo sapiens OX=9606 GN=SRSF7 PE=1 SV=1	2	3	3	3	1	2	1	2	1	2	13.9	13.9	13.9	27.366	238	238;164	0	19.949	5	8.8	11052000	4982000	6069500	1105200	498200	606950	3	sp|Q16629|SRSF7_HUMAN Serine/arginine-rich splicing factor 7 OS=Homo sapiens OX=9606 GN=SRSF7 PE=1 SV=1			295	1048;1049;1487	True;True;True	1095;1096;1549	1905;1906;2574	2232;2233;2945	2232;2233;2945
sp|Q16630|CPSF6_HUMAN	sp|Q16630|CPSF6_HUMAN	3	3	3	sp|Q16630|CPSF6_HUMAN Cleavage and polyadenylation specificity factor subunit 6 OS=Homo sapiens OX=9606 GN=CPSF6 PE=1 SV=2	1	3	3	3	2	2	2	2	2	2	7.8	7.8	7.8	59.209	551	551	0	19.095	5.4	4.9	19625000	7925500	11699000	1090300	440300	649960	4	sp|Q16630|CPSF6_HUMAN Cleavage and polyadenylation specificity factor subunit 6 OS=Homo sapiens OX=9606 GN=CPSF6 PE=1 SV=2			296	440;464;529	True;True;True	458;482;549	745;777;778;922	838;870;871;1044	838;870;1044
sp|Q8NC51|PAIRB_HUMAN	sp|Q8NC51|PAIRB_HUMAN	3	3	3	sp|Q8NC51|PAIRB_HUMAN Plasminogen activator inhibitor 1 RNA-binding protein OS=Homo sapiens OX=9606 GN=SERBP1 PE=1 SV=2	1	3	3	3	1	2	1	2	1	2	8.1	8.1	8.1	44.965	408	408	0	20.547	2.7	5.4	22440000	7853200	14587000	1246700	436290	810380	3	sp|Q8NC51|PAIRB_HUMAN Plasminogen activator inhibitor 1 RNA-binding protein OS=Homo sapiens OX=9606 GN=SERBP1 PE=1 SV=2			333	342;1124;1140	True;True;True	354;1174;1190	564;2014;2037	624;2343;2374	624;2343;2374
sp|Q9Y224|RTRAF_HUMAN	sp|Q9Y224|RTRAF_HUMAN	3	3	3	sp|Q9Y224|RTRAF_HUMAN RNA transcription, translation and transport factor protein OS=Homo sapiens OX=9606 GN=RTRAF PE=1 SV=1	1	3	3	3	1	2	1	2	1	2	10.7	10.7	10.7	28.068	244	244	0	16.86	3.3	7.4	4391100	0	4391100	274450	0	274450	3	sp|Q9Y224|RTRAF_HUMAN RNA transcription, translation and transport factor protein OS=Homo sapiens OX=9606 GN=RTRAF PE=1 SV=1			385	885;950;1020	True;True;True	920;985;1063	1597;1708;1863	1822;1960;2190	1822;1960;2190
sp|P68371|TBB4B_HUMAN;sp|P04350|TBB4A_HUMAN;sp|Q3ZCM7|TBB8_HUMAN	sp|P68371|TBB4B_HUMAN;sp|P04350|TBB4A_HUMAN	13;10;4	3;2;1	2;2;1	sp|P68371|TBB4B_HUMAN Tubulin beta-4B chain OS=Homo sapiens OX=9606 GN=TUBB4B PE=1 SV=1;sp|P04350|TBB4A_HUMAN Tubulin beta-4A chain OS=Homo sapiens OX=9606 GN=TUBB4A PE=1 SV=2	3	13	3	2	6	12	1	3	1	2	43.6	13.3	9.4	49.83	445	445;444;444	0	34.976	15.3	41.3	58517000	9772400	48745000	2925900	488620	2437200	6	sp|P68371|TBB4B_HUMAN Tubulin beta-4B chain OS=Homo sapiens OX=9606 GN=TUBB4B PE=1 SV=1;sp|P04350|TBB4A_HUMAN Tubulin beta-4A chain OS=Homo sapiens OX=9606 GN=TUBB4A PE=1 SV=2			241	160;364;423;438;488;678;703;798;855;1000;1060;1185;1524	True;False;False;True;False;False;False;False;False;True;False;False;False	163;164;376;377;441;456;507;706;707;732;828;829;889;1039;1109;1236;1587	238;239;240;592;593;594;727;742;743;810;1202;1203;1204;1205;1239;1409;1410;1411;1412;1413;1524;1525;1823;1925;2106;2107;2634;2635	241;242;243;653;654;655;817;835;836;904;1379;1380;1381;1382;1416;1587;1588;1589;1590;1591;1726;1727;2147;2253;2447;2448;3005;3006	243;655;817;835;904;1381;1416;1590;1726;2147;2253;2447;3006	28;29;30;76	73;164;257;330
sp|Q58FF8|H90B2_HUMAN	sp|Q58FF8|H90B2_HUMAN	9	2	2	sp|Q58FF8|H90B2_HUMAN Putative heat shock protein HSP 90-beta 2 OS=Homo sapiens OX=9606 GN=HSP90AB2P PE=1 SV=2	1	9	2	2	4	9	0	2	0	2	18.6	4.5	4.5	44.348	381	381	0	14.011	10.5	18.6	5313000	0	5313000	265650	0	265650	2	sp|Q58FF8|H90B2_HUMAN Putative heat shock protein HSP 90-beta 2 OS=Homo sapiens OX=9606 GN=HSP90AB2P PE=1 SV=2			309	29;590;591;700;1192;1216;1503;1504;1516	False;True;True;False;False;False;False;False;False	29;612;613;729;1243;1267;1565;1566;1579	41;42;1044;1045;1235;1236;2115;2116;2151;2604;2605;2606;2622;2623	41;42;1198;1199;1412;1413;2456;2457;2493;2975;2976;2977;2993;2994	41;1198;1199;1412;2456;2493;2975;2977;2993
sp|Q5VTE0|EF1A3_HUMAN;sp|P68104|EF1A1_HUMAN;sp|P62630|EF1A1_RAT;sp|P10126|EF1A1_MOUSE;sp|P02994|EF1A_YEAST;sp|P0CN31|EF1A_CRYNB;sp|P0CN30|EF1A_CRYNJ;sp|Q00080|EF1A_PLAFK;sp|Q96WZ1|EF1A_COCIM	sp|Q5VTE0|EF1A3_HUMAN;sp|P68104|EF1A1_HUMAN;sp|P62630|EF1A1_RAT;sp|P10126|EF1A1_MOUSE	6;6;6;6;2;2;2;1;1	6;6;6;6;2;2;2;1;1	2;2;2;2;0;0;0;0;0	sp|Q5VTE0|EF1A3_HUMAN Putative elongation factor 1-alpha-like 3 OS=Homo sapiens OX=9606 GN=EEF1A1P5 PE=5 SV=1;sp|P68104|EF1A1_HUMAN Elongation factor 1-alpha 1 OS=Homo sapiens OX=9606 GN=EEF1A1 PE=1 SV=1;sp|P62630|EF1A1_RAT Elongation factor 1-alpha 1 OS=R	9	6	6	2	5	6	5	6	1	2	16.7	16.7	7.8	50.184	462	462;462;462;462;458;459;459;443;460	0	59.593	11.5	16.7	637240000	192580000	444670000	30345000	9170300	21175000	17	sp|Q5VTE0|EF1A3_HUMAN Putative elongation factor 1-alpha-like 3 OS=Homo sapiens OX=9606 GN=EEF1A1P5 PE=5 SV=1;sp|P68104|EF1A1_HUMAN Elongation factor 1-alpha 1 OS=Homo sapiens OX=9606 GN=EEF1A1 PE=1 SV=1;sp|P62630|EF1A1_RAT Elongation factor 1-alpha 1 OS=R			91	305;635;1109;1253;1388;1546	True;True;True;True;True;True	314;659;1158;1306;1448;1449;1610	507;508;509;1114;1115;1985;1986;2228;2229;2230;2428;2429;2682;2683;2684;2685	565;566;567;568;1271;1272;2313;2314;2590;2591;2592;2797;2798;3073;3074;3075;3076	565;1272;2313;2590;2798;3074	41	276
sp|Q8NCA5|FA98A_HUMAN	sp|Q8NCA5|FA98A_HUMAN	3	3	2	sp|Q8NCA5|FA98A_HUMAN Protein FAM98A OS=Homo sapiens OX=9606 GN=FAM98A PE=1 SV=2	1	3	3	2	1	3	1	3	1	2	8.9	8.9	5.2	55.272	518	518	0	22.165	2.9	8.9	10947000	1056400	9891000	475970	45929	430040	4	sp|Q8NCA5|FA98A_HUMAN Protein FAM98A OS=Homo sapiens OX=9606 GN=FAM98A PE=1 SV=2			334	482;616;1335	True;True;True	501;640;1392	803;1085;1086;2347	897;1242;1243;2711	897;1242;2711
sp|B9KCH0|DNAK_CAMLR;sp|A7ZEB5|DNAK_CAMC1;sp|A7GXU4|DNAK_CAMC5;sp|Q6G554|DNAK_BARHE;sp|Q6G1F9|DNAK_BARQU;sp|A7I2D4|DNAK_CAMHC;sp|P64409|DNAK_TROWT;sp|B9E6X1|DNAK_MACCJ;sp|Q4L6T0|DNAK_STAHJ;sp|Q2GF34|DNAK_NEOSM;sp|Q5PDJ5|DNAK_SALPA;sp|A1A766|DNAK_ECOK1	sp|B9KCH0|DNAK_CAMLR;sp|A7ZEB5|DNAK_CAMC1;sp|A7GXU4|DNAK_CAMC5;sp|Q6G554|DNAK_BARHE;sp|Q6G1F9|DNAK_BARQU;sp|A7I2D4|DNAK_CAMHC;sp|P64409|DNAK_TROWT;sp|B9E6X1|DNAK_MACCJ;sp|Q4L6T0|DNAK_STAHJ;sp|Q2GF34|DNAK_NEOSM;sp|Q5PDJ5|DNAK_SALPA;sp|A1A766|DNAK_ECOK1	2;2;2;2;2;2;1;1;1;1;1;1	2;2;2;2;2;2;1;1;1;1;1;1	2;2;2;2;2;2;1;1;1;1;1;1	sp|B9KCH0|DNAK_CAMLR Chaperone protein DnaK OS=Campylobacter lari (strain RM2100 / D67 / ATCC BAA-1060) OX=306263 GN=dnaK PE=3 SV=1;sp|A7ZEB5|DNAK_CAMC1 Chaperone protein DnaK OS=Campylobacter concisus (strain 13826) OX=360104 GN=dnaK PE=3 SV=1;sp|A7GXU4|D	12	2	2	2	2	2	2	2	2	2	2.7	2.7	2.7	67.388	622	622;623;625;630;630;634;603;607;611;636;638;638	0	23.721	2.7	2.7	164780000	76816000	87968000	5149500	2400500	2749000	7	sp|B9KCH0|DNAK_CAMLR Chaperone protein DnaK OS=Campylobacter lari (strain RM2100 / D67 / ATCC BAA-1060) OX=306263 GN=dnaK PE=3 SV=1;sp|A7ZEB5|DNAK_CAMC1 Chaperone protein DnaK OS=Campylobacter concisus (strain 13826) OX=360104 GN=dnaK PE=3 SV=1;sp|A7GXU4|D			24	651;652	True;True	676;677	1144;1145;1146;1147;1148;1149;1150	1303;1304;1305;1306;1307;1308;1309	1303;1307
sp|O00487|PSDE_HUMAN	sp|O00487|PSDE_HUMAN	2	2	2	sp|O00487|PSDE_HUMAN 26S proteasome non-ATPase regulatory subunit 14 OS=Homo sapiens OX=9606 GN=PSMD14 PE=1 SV=1	1	2	2	2	1	2	1	2	1	2	8.7	8.7	8.7	34.577	310	310	0	13.566	4.2	8.7	7174200	3217700	3956500	478280	214510	263770	3	sp|O00487|PSDE_HUMAN 26S proteasome non-ATPase regulatory subunit 14 OS=Homo sapiens OX=9606 GN=PSMD14 PE=1 SV=1			33	148;863	True;True	151;897	217;218;1549	220;221;1761	221;1761
sp|O14880|MGST3_HUMAN	sp|O14880|MGST3_HUMAN	2	2	2	sp|O14880|MGST3_HUMAN Microsomal glutathione S-transferase 3 OS=Homo sapiens OX=9606 GN=MGST3 PE=1 SV=1	1	2	2	2	1	2	1	2	1	2	17.8	17.8	17.8	16.516	152	152	0	13.04	9.2	17.8	4377000	1840200	2536700	625280	262890	362390	3	sp|O14880|MGST3_HUMAN Microsomal glutathione S-transferase 3 OS=Homo sapiens OX=9606 GN=MGST3 PE=1 SV=1			37	607;1437	True;True	631;1498	1074;2497;2498	1231;2868;2869	1231;2868
sp|O14949|QCR8_HUMAN	sp|O14949|QCR8_HUMAN	2	2	2	sp|O14949|QCR8_HUMAN Cytochrome b-c1 complex subunit 8 OS=Homo sapiens OX=9606 GN=UQCRQ PE=1 SV=4	1	2	2	2	0	2	0	2	0	2	26.8	26.8	26.8	9.9062	82	82	0	11.559	0	26.8	12868000	0	12868000	2144700	0	2144700	2	sp|O14949|QCR8_HUMAN Cytochrome b-c1 complex subunit 8 OS=Homo sapiens OX=9606 GN=UQCRQ PE=1 SV=4			39	532;595	True;True	552;617	925;926;1049;1050	1047;1048;1203;1204	1048;1203
sp|Q63584|TMEDA_RAT;sp|P49755|TMEDA_HUMAN;sp|O35587|TMEDA_MESAU;sp|Q90515|TMEDA_TAKRU	sp|Q63584|TMEDA_RAT;sp|P49755|TMEDA_HUMAN;sp|O35587|TMEDA_MESAU;sp|Q90515|TMEDA_TAKRU	2;2;2;1	2;2;2;1	2;2;2;1	sp|Q63584|TMEDA_RAT Transmembrane emp24 domain-containing protein 10 OS=Rattus norvegicus OX=10116 GN=Tmed10 PE=1 SV=2;sp|P49755|TMEDA_HUMAN Transmembrane emp24 domain-containing protein 10 OS=Homo sapiens OX=9606 GN=TMED10 PE=1 SV=2;sp|O35587|TMEDA_MESAU	4	2	2	2	0	2	0	2	0	2	12.8	12.8	12.8	24.857	219	219;219;219;213	0	12.147	0	12.8	4423800	0	4423800	491530	0	491530	2	sp|Q63584|TMEDA_RAT Transmembrane emp24 domain-containing protein 10 OS=Rattus norvegicus OX=10116 GN=Tmed10 PE=1 SV=2;sp|P49755|TMEDA_HUMAN Transmembrane emp24 domain-containing protein 10 OS=Homo sapiens OX=9606 GN=TMED10 PE=1 SV=2;sp|O35587|TMEDA_MESAU			41	688;1134	True;True	717;1184	1219;2031	1396;2368	1396;2368
sp|O95831|AIFM1_HUMAN	sp|O95831|AIFM1_HUMAN	2	2	2	sp|O95831|AIFM1_HUMAN Apoptosis-inducing factor 1, mitochondrial OS=Homo sapiens OX=9606 GN=AIFM1 PE=1 SV=1	1	2	2	2	1	2	1	2	1	2	3.6	3.6	3.6	66.9	613	613	0	13.686	1.8	3.6	12030000	2527100	9502700	388060	81518	306540	3	sp|O95831|AIFM1_HUMAN Apoptosis-inducing factor 1, mitochondrial OS=Homo sapiens OX=9606 GN=AIFM1 PE=1 SV=1			62	705;1156	True;True	734;1206	1241;1242;2064	1418;1419;2401	1418;2401
sp|P04406|G3P_HUMAN	sp|P04406|G3P_HUMAN	2	2	2	sp|P04406|G3P_HUMAN Glyceraldehyde-3-phosphate dehydrogenase OS=Homo sapiens OX=9606 GN=GAPDH PE=1 SV=3	1	2	2	2	1	2	1	2	1	2	8.7	8.7	8.7	36.053	335	335	0	13.675	4.5	8.7	12797000	4506300	8290400	752750	265080	487670	3	sp|P04406|G3P_HUMAN Glyceraldehyde-3-phosphate dehydrogenase OS=Homo sapiens OX=9606 GN=GAPDH PE=1 SV=3			68	443;865	True;True	461;899	748;749;1552	841;842;1764	841;1764
sp|P08240|SRPRA_HUMAN	sp|P08240|SRPRA_HUMAN	2	2	2	sp|P08240|SRPRA_HUMAN Signal recognition particle receptor subunit alpha OS=Homo sapiens OX=9606 GN=SRPRA PE=1 SV=2	1	2	2	2	0	2	0	2	0	2	3.4	3.4	3.4	69.81	638	638	0	13.014	0	3.4	3926000	0	3926000	112170	0	112170	2	sp|P08240|SRPRA_HUMAN Signal recognition particle receptor subunit alpha OS=Homo sapiens OX=9606 GN=SRPRA PE=1 SV=2			81	52;172	True;True	54;176	77;275	78;286	78;286
sp|P09012|SNRPA_HUMAN	sp|P09012|SNRPA_HUMAN	2	2	2	sp|P09012|SNRPA_HUMAN U1 small nuclear ribonucleoprotein A OS=Homo sapiens OX=9606 GN=SNRPA PE=1 SV=3	1	2	2	2	0	2	0	2	0	2	14.2	14.2	14.2	31.279	282	282	0	23.272	0	14.2	10828000	0	10828000	902300	0	902300	2	sp|P09012|SNRPA_HUMAN U1 small nuclear ribonucleoprotein A OS=Homo sapiens OX=9606 GN=SNRPA PE=1 SV=3			86	370;737	True;True	384;766	626;1293	705;1470	705;1470
sp|P09661|RU2A_HUMAN	sp|P09661|RU2A_HUMAN	2	2	2	sp|P09661|RU2A_HUMAN U2 small nuclear ribonucleoprotein A OS=Homo sapiens OX=9606 GN=SNRPA1 PE=1 SV=2	1	2	2	2	2	2	2	2	2	2	9.8	9.8	9.8	28.415	255	255	0	13.187	9.8	9.8	9781100	4192400	5588700	978110	419240	558870	4	sp|P09661|RU2A_HUMAN U2 small nuclear ribonucleoprotein A OS=Homo sapiens OX=9606 GN=SNRPA1 PE=1 SV=2			87	505;1011	True;True	525;1053	888;889;1845;1846	1010;1011;2170;2171	1011;2170
sp|P18101|RL40_DROME;sp|P0CG60|UBB_PONPY;sp|P0CG61|UBC_PONPY;sp|P0CG64|UBC_PANTR;sp|P0CG48|UBC_HUMAN;sp|P0CG66|UBC_GORGO;sp|P0CG62|UBB_CHICK;sp|P62987|RL40_HUMAN;sp|P0CG47|UBB_HUMAN;sp|P0CG69|UBIQP_DROME;sp|P0CG65|UBB_PANTR;sp|P0CG67|UBB_GORGO;sp|P15357|RS27A_DROME;sp|P62979|RS27A_HUMAN;sp|P79781|RS27A_CHICK;sp|P0CG88|UBIQJ_DICDI;sp|P0CG79|UBIQG_DICDI;sp|P0CG81|UBIQH_DICDI;sp|P0CG78|UBIQF_DICDI;s…	sp|P18101|RL40_DROME;sp|P0CG60|UBB_PONPY;sp|P0CG61|UBC_PONPY;sp|P0CG64|UBC_PANTR;sp|P0CG48|UBC_HUMAN;sp|P0CG66|UBC_GORGO;sp|P0CG62|UBB_CHICK;sp|P62987|RL40_HUMAN;sp|P0CG47|UBB_HUMAN;sp|P0CG69|UBIQP_DROME;sp|P0CG65|UBB_PANTR;sp|P0CG67|UBB_GORGO;sp|P15357|RS27A_DROME;sp|P62979|RS27A_HUMAN;sp|P79781|RS27A_CHICK;sp|P0CG88|UBIQJ_DICDI;sp|P0CG79|UBIQG_DICDI;sp|P0CG81|UBIQH_DICDI;sp|P0CG78|UBIQF_DICDI;s…	2;2;2;2;2;2;2;2;2;2;2;2;2;2;2;1;1;1;1;1;1;1	2;2;2;2;2;2;2;2;2;2;2;2;2;2;2;1;1;1;1;1;1;1	2;2;2;2;2;2;2;2;2;2;2;2;2;2;2;1;1;1;1;1;1;1	sp|P18101|RL40_DROME Ubiquitin-60S ribosomal protein L40 OS=Drosophila melanogaster OX=7227 GN=RpL40 PE=1 SV=2;sp|P0CG60|UBB_PONPY Polyubiquitin-B OS=Pongo pygmaeus OX=9600 GN=UBB PE=3 SV=1;sp|P0CG61|UBC_PONPY Polyubiquitin-C OS=Pongo pygmaeus OX=9600 GN=U	22	2	2	2	1	2	1	2	1	2	19.5	19.5	19.5	14.729	128	128;229;761;761;685;609;305;128;229;763;229;229;156;156;156;305;381;381;533;154;129;305	0	15.213	12.5	19.5	17067000	1036600	16031000	2844600	172760	2671800	3	sp|P18101|RL40_DROME Ubiquitin-60S ribosomal protein L40 OS=Drosophila melanogaster OX=7227 GN=RpL40 PE=1 SV=2;sp|P0CG60|UBB_PONPY Polyubiquitin-B OS=Pongo pygmaeus OX=9600 GN=UBB PE=3 SV=1;sp|P0CG61|UBC_PONPY Polyubiquitin-C OS=Pongo pygmaeus OX=9600 GN=U			89	1300;1310	True;True	1356;1366	2292;2293;2309	2655;2656;2672	2655;2672
sp|P11177|ODPB_HUMAN;sp|P11966|ODPB_BOVIN	sp|P11177|ODPB_HUMAN;sp|P11966|ODPB_BOVIN	2;1	2;1	2;1	sp|P11177|ODPB_HUMAN Pyruvate dehydrogenase E1 component subunit beta, mitochondrial OS=Homo sapiens OX=9606 GN=PDHB PE=1 SV=3;sp|P11966|ODPB_BOVIN Pyruvate dehydrogenase E1 component subunit beta, mitochondrial OS=Bos taurus OX=9913 GN=PDHB PE=1 SV=2	2	2	2	2	0	2	0	2	0	2	7.5	7.5	7.5	39.233	359	359;359	0	13.618	0	7.5	6510100	0	6510100	310010	0	310010	2	sp|P11177|ODPB_HUMAN Pyruvate dehydrogenase E1 component subunit beta, mitochondrial OS=Homo sapiens OX=9606 GN=PDHB PE=1 SV=3;sp|P11966|ODPB_BOVIN Pyruvate dehydrogenase E1 component subunit beta, mitochondrial OS=Bos taurus OX=9913 GN=PDHB PE=1 SV=2			96	675;1482	True;True	703;1544	1199;2564	1376;2935	1376;2935
sp|P14618|KPYM_HUMAN;sp|P52480|KPYM_MOUSE;sp|Q29536|KPYR_CANLF;sp|P30613|KPYR_HUMAN	sp|P14618|KPYM_HUMAN;sp|P52480|KPYM_MOUSE;sp|Q29536|KPYR_CANLF;sp|P30613|KPYR_HUMAN	2;1;1;1	2;1;1;1	2;1;1;1	sp|P14618|KPYM_HUMAN Pyruvate kinase PKM OS=Homo sapiens OX=9606 GN=PKM PE=1 SV=4;sp|P52480|KPYM_MOUSE Pyruvate kinase PKM OS=Mus musculus OX=10090 GN=Pkm PE=1 SV=4;sp|Q29536|KPYR_CANLF Pyruvate kinase PKLR OS=Canis lupus familiaris OX=9615 GN=PKLR PE=2 SV	4	2	2	2	1	2	1	2	1	2	4.1	4.1	4.1	57.936	531	531;531;574;574	0	11.756	2.1	4.1	4615600	1537400	3078300	139870	46588	93280	3	sp|P14618|KPYM_HUMAN Pyruvate kinase PKM OS=Homo sapiens OX=9606 GN=PKM PE=1 SV=4;sp|P52480|KPYM_MOUSE Pyruvate kinase PKM OS=Mus musculus OX=10090 GN=Pkm PE=1 SV=4;sp|Q29536|KPYR_CANLF Pyruvate kinase PKLR OS=Canis lupus familiaris OX=9615 GN=PKLR PE=2 SV			105	454;805	True;True	472;836	763;764;1420	856;857;1598	856;1598
sp|P63164|RSMN_RAT;sp|P63162|RSMN_HUMAN;sp|P14678|RSMB_HUMAN	sp|P63164|RSMN_RAT;sp|P63162|RSMN_HUMAN;sp|P14678|RSMB_HUMAN	2;2;2	2;2;2	2;2;2	sp|P63164|RSMN_RAT Small nuclear ribonucleoprotein-associated protein N OS=Rattus norvegicus OX=10116 GN=Snrpn PE=2 SV=1;sp|P63162|RSMN_HUMAN Small nuclear ribonucleoprotein-associated protein N OS=Homo sapiens OX=9606 GN=SNRPN PE=1 SV=1;sp|P14678|RSMB_HUM	3	2	2	2	0	2	0	2	0	2	9.2	9.2	9.2	24.614	240	240;240;240	0	11.89	0	9.2	4969200	0	4969200	310580	0	310580	2	sp|P63164|RSMN_RAT Small nuclear ribonucleoprotein-associated protein N OS=Rattus norvegicus OX=10116 GN=Snrpn PE=2 SV=1;sp|P63162|RSMN_HUMAN Small nuclear ribonucleoprotein-associated protein N OS=Homo sapiens OX=9606 GN=SNRPN PE=1 SV=1;sp|P14678|RSMB_HUM			107	461;629	True;True	479;653	773;1104	866;1261	866;1261
sp|P29692|EF1D_HUMAN	sp|P29692|EF1D_HUMAN	2	2	2	sp|P29692|EF1D_HUMAN Elongation factor 1-delta OS=Homo sapiens OX=9606 GN=EEF1D PE=1 SV=5	1	2	2	2	0	2	0	2	0	2	7.5	7.5	7.5	31.121	281	281	0	16.372	0	7.5	2828600	0	2828600	176790	0	176790	2	sp|P29692|EF1D_HUMAN Elongation factor 1-delta OS=Homo sapiens OX=9606 GN=EEF1D PE=1 SV=5			137	137;558	True;True	140;579	202;961	204;1083	204;1083
sp|P33991|MCM4_HUMAN	sp|P33991|MCM4_HUMAN	2	2	2	sp|P33991|MCM4_HUMAN DNA replication licensing factor MCM4 OS=Homo sapiens OX=9606 GN=MCM4 PE=1 SV=5	1	2	2	2	0	2	0	2	0	2	3	3	3	96.557	863	863	0	12.436	0	3	6712500	0	6712500	149170	0	149170	2	sp|P33991|MCM4_HUMAN DNA replication licensing factor MCM4 OS=Homo sapiens OX=9606 GN=MCM4 PE=1 SV=5			145	793;1374	True;True	823;1432	1404;2406	1582;2774	1582;2774
sp|P33992|MCM5_HUMAN	sp|P33992|MCM5_HUMAN	2	2	2	sp|P33992|MCM5_HUMAN DNA replication licensing factor MCM5 OS=Homo sapiens OX=9606 GN=MCM5 PE=1 SV=5	1	2	2	2	0	2	0	2	0	2	4.6	4.6	4.6	82.285	734	734	0	13.559	0	4.6	2618500	0	2618500	62344	0	62344	2	sp|P33992|MCM5_HUMAN DNA replication licensing factor MCM5 OS=Homo sapiens OX=9606 GN=MCM5 PE=1 SV=5			146	923;1063	True;True	958;1112	1674;1928	1926;2256	1926;2256
sp|Q98TF8|RL22_CHICK;sp|P35268|RL22_HUMAN	sp|Q98TF8|RL22_CHICK;sp|P35268|RL22_HUMAN	2;2	2;2	2;2	sp|Q98TF8|RL22_CHICK 60S ribosomal protein L22 OS=Gallus gallus OX=9031 GN=RPL22 PE=2 SV=1;sp|P35268|RL22_HUMAN 60S ribosomal protein L22 OS=Homo sapiens OX=9606 GN=RPL22 PE=1 SV=2	2	2	2	2	2	2	2	2	2	2	18.8	18.8	18.8	14.729	128	128;128	0	12.897	18.8	18.8	42276000	17284000	24992000	10569000	4320900	6248100	4	sp|Q98TF8|RL22_CHICK 60S ribosomal protein L22 OS=Gallus gallus OX=9031 GN=RPL22 PE=2 SV=1;sp|P35268|RL22_HUMAN 60S ribosomal protein L22 OS=Homo sapiens OX=9606 GN=RPL22 PE=1 SV=2			152	62;719	True;True	64;748	89;90;1265;1266	90;91;1442;1443	90;1442
sp|P35611|ADDA_HUMAN	sp|P35611|ADDA_HUMAN	2	2	2	sp|P35611|ADDA_HUMAN Alpha-adducin OS=Homo sapiens OX=9606 GN=ADD1 PE=1 SV=2	1	2	2	2	0	2	0	2	0	2	3.8	3.8	3.8	80.954	737	737	0	11.789	0	3.8	1174300	0	1174300	43493	0	43493	2	sp|P35611|ADDA_HUMAN Alpha-adducin OS=Homo sapiens OX=9606 GN=ADD1 PE=1 SV=2			154	682;1303	True;True	711;1359	1210;2299	1387;2662	1387;2662
sp|P35613|BASI_HUMAN	sp|P35613|BASI_HUMAN	2	2	2	sp|P35613|BASI_HUMAN Basigin OS=Homo sapiens OX=9606 GN=BSG PE=1 SV=2	1	2	2	2	1	2	1	2	1	2	7	7	7	42.2	385	385	0	14.05	2.3	7	12120000	4490200	7629400	807970	299350	508630	3	sp|P35613|BASI_HUMAN Basigin OS=Homo sapiens OX=9606 GN=BSG PE=1 SV=2			155	398;1165	True;True	414;1215	671;672;2075	751;752;2412	751;2412
sp|P49458|SRP09_HUMAN	sp|P49458|SRP09_HUMAN	2	2	2	sp|P49458|SRP09_HUMAN Signal recognition particle 9 kDa protein OS=Homo sapiens OX=9606 GN=SRP9 PE=1 SV=2	1	2	2	2	0	2	0	2	0	2	22.1	22.1	22.1	10.112	86	86	0	11.863	0	22.1	2313200	0	2313200	330450	0	330450	2	sp|P49458|SRP09_HUMAN Signal recognition particle 9 kDa protein OS=Homo sapiens OX=9606 GN=SRP9 PE=1 SV=2			185	972;1086	True;True	1008;1135	1741;1957	1993;2285	1993;2285
sp|P53985|MOT1_HUMAN	sp|P53985|MOT1_HUMAN	2	2	2	sp|P53985|MOT1_HUMAN Monocarboxylate transporter 1 OS=Homo sapiens OX=9606 GN=SLC16A1 PE=1 SV=3	1	2	2	2	2	2	2	2	2	2	5.8	5.8	5.8	53.944	500	500	0	20.363	5.8	5.8	42731000	25589000	17142000	3052200	1827800	1224500	5	sp|P53985|MOT1_HUMAN Monocarboxylate transporter 1 OS=Homo sapiens OX=9606 GN=SLC16A1 PE=1 SV=3			203	210;284	True;True	215;291	331;332;440;441;442	346;347;464;465;466	347;465
sp|P55209|NP1L1_HUMAN	sp|P55209|NP1L1_HUMAN	2	2	2	sp|P55209|NP1L1_HUMAN Nucleosome assembly protein 1-like 1 OS=Homo sapiens OX=9606 GN=NAP1L1 PE=1 SV=1	1	2	2	2	0	2	0	2	0	2	9	9	9	45.374	391	391	0	17.908	0	9	5600700	0	5600700	400050	0	400050	2	sp|P55209|NP1L1_HUMAN Nucleosome assembly protein 1-like 1 OS=Homo sapiens OX=9606 GN=NAP1L1 PE=1 SV=1			207	803;1064	True;True	834;1113	1418;1929	1596;2257	1596;2257
sp|P60866|RS20_HUMAN	sp|P60866|RS20_HUMAN	2	2	2	sp|P60866|RS20_HUMAN 40S ribosomal protein S20 OS=Homo sapiens OX=9606 GN=RPS20 PE=1 SV=1	1	2	2	2	2	2	2	2	2	2	19.3	19.3	19.3	13.373	119	119	0	15.589	19.3	19.3	70693000	24343000	46349000	14139000	4868700	9269900	7	sp|P60866|RS20_HUMAN 40S ribosomal protein S20 OS=Homo sapiens OX=9606 GN=RPS20 PE=1 SV=1			213	858;1323	True;True	892;1379	1529;1530;1531;2328;2329;2330;2331	1731;1732;1733;2692;2693;2694;2695	1733;2693
sp|P61619|S61A1_HUMAN	sp|P61619|S61A1_HUMAN	2	2	2	sp|P61619|S61A1_HUMAN Protein transport protein Sec61 subunit alpha isoform 1 OS=Homo sapiens OX=9606 GN=SEC61A1 PE=1 SV=2	1	2	2	2	0	2	0	2	0	2	4.4	4.4	4.4	52.264	476	476	0	13.196	0	4.4	7256700	0	7256700	453540	0	453540	2	sp|P61619|S61A1_HUMAN Protein transport protein Sec61 subunit alpha isoform 1 OS=Homo sapiens OX=9606 GN=SEC61A1 PE=1 SV=2			219	49;362	True;True	50;374	70;589	70;650	70;650
sp|Q05519|SRS11_HUMAN	sp|Q05519|SRS11_HUMAN	2	2	2	sp|Q05519|SRS11_HUMAN Serine/arginine-rich splicing factor 11 OS=Homo sapiens OX=9606 GN=SRSF11 PE=1 SV=1	1	2	2	2	0	2	0	2	0	2	6.4	6.4	6.4	53.542	484	484	0	14.005	0	6.4	4852000	0	4852000	404330	0	404330	2	sp|Q05519|SRS11_HUMAN Serine/arginine-rich splicing factor 11 OS=Homo sapiens OX=9606 GN=SRSF11 PE=1 SV=1			256	83;901	True;True	86;936	124;1618	125;1845	125;1845
sp|Q15758|AAAT_HUMAN	sp|Q15758|AAAT_HUMAN	2	2	2	sp|Q15758|AAAT_HUMAN Neutral amino acid transporter B(0) OS=Homo sapiens OX=9606 GN=SLC1A5 PE=1 SV=2	1	2	2	2	0	2	0	2	0	2	4.4	4.4	4.4	56.598	541	541	0	13.03	0	4.4	3232500	0	3232500	202030	0	202030	2	sp|Q15758|AAAT_HUMAN Neutral amino acid transporter B(0) OS=Homo sapiens OX=9606 GN=SLC1A5 PE=1 SV=2			293	366;1022	True;True	379;1065	597;1866	658;2193	658;2193
sp|Q66PJ3|AR6P4_HUMAN	sp|Q66PJ3|AR6P4_HUMAN	2	2	2	sp|Q66PJ3|AR6P4_HUMAN ADP-ribosylation factor-like protein 6-interacting protein 4 OS=Homo sapiens OX=9606 GN=ARL6IP4 PE=1 SV=2	1	2	2	2	2	2	2	2	2	2	8.3	8.3	8.3	44.915	421	421	0	15.505	8.3	8.3	10986000	6468900	4517400	549320	323450	225870	4	sp|Q66PJ3|AR6P4_HUMAN ADP-ribosylation factor-like protein 6-interacting protein 4 OS=Homo sapiens OX=9606 GN=ARL6IP4 PE=1 SV=2			315	36;1155	True;True	37;1205	52;53;2062;2063	52;53;2399;2400	53;2399
sp|Q86V81|THOC4_HUMAN	sp|Q86V81|THOC4_HUMAN	2	2	2	sp|Q86V81|THOC4_HUMAN THO complex subunit 4 OS=Homo sapiens OX=9606 GN=ALYREF PE=1 SV=3	1	2	2	2	1	2	1	2	1	2	14.4	14.4	14.4	26.888	257	257	0	11.722	4.3	14.4	9498100	1905600	7592500	730620	146580	584040	5	sp|Q86V81|THOC4_HUMAN THO complex subunit 4 OS=Homo sapiens OX=9606 GN=ALYREF PE=1 SV=3			322	1110;1202	True;True	1159;1253	1987;2128;2129;2130	2315;2469;2470;2471;2472	2315;2472
sp|Q9HCC0|MCCB_HUMAN	sp|Q9HCC0|MCCB_HUMAN	2	2	2	sp|Q9HCC0|MCCB_HUMAN Methylcrotonoyl-CoA carboxylase beta chain, mitochondrial OS=Homo sapiens OX=9606 GN=MCCC2 PE=1 SV=1	1	2	2	2	0	2	0	2	0	2	4.8	4.8	4.8	61.332	563	563	0	11.7	0	4.8	3470500	0	3470500	123950	0	123950	2	sp|Q9HCC0|MCCB_HUMAN Methylcrotonoyl-CoA carboxylase beta chain, mitochondrial OS=Homo sapiens OX=9606 GN=MCCC2 PE=1 SV=1			362	110;708	True;True	113;737	163;1245	164;1422	164;1422
sp|Q9WV25|PUF60_RAT;sp|Q9UHX1|PUF60_HUMAN;sp|Q6IQE0|PU60B_DANRE	sp|Q9WV25|PUF60_RAT;sp|Q9UHX1|PUF60_HUMAN;sp|Q6IQE0|PU60B_DANRE	2;2;1	2;2;1	2;2;1	sp|Q9WV25|PUF60_RAT Poly(U)-binding-splicing factor PUF60 OS=Rattus norvegicus OX=10116 GN=Puf60 PE=2 SV=2;sp|Q9UHX1|PUF60_HUMAN Poly(U)-binding-splicing factor PUF60 OS=Homo sapiens OX=9606 GN=PUF60 PE=1 SV=1;sp|Q6IQE0|PU60B_DANRE Poly(U)-binding-splicing	3	2	2	2	0	2	0	2	0	2	6.7	6.7	6.7	60.248	564	564;559;516	0	14.711	0	6.7	5512800	0	5512800	220510	0	220510	3	sp|Q9WV25|PUF60_RAT Poly(U)-binding-splicing factor PUF60 OS=Rattus norvegicus OX=10116 GN=Puf60 PE=2 SV=2;sp|Q9UHX1|PUF60_HUMAN Poly(U)-binding-splicing factor PUF60 OS=Homo sapiens OX=9606 GN=PUF60 PE=1 SV=1;sp|Q6IQE0|PU60B_DANRE Poly(U)-binding-splicing			378	1406;1488	True;True	1467;1550	2451;2575	2820;2821;2946	2820;2946
sp|Q9UNM6|PSD13_HUMAN	sp|Q9UNM6|PSD13_HUMAN	2	2	2	sp|Q9UNM6|PSD13_HUMAN 26S proteasome non-ATPase regulatory subunit 13 OS=Homo sapiens OX=9606 GN=PSMD13 PE=1 SV=2	1	2	2	2	1	2	1	2	1	2	5.9	5.9	5.9	42.945	376	376	0	11.993	2.7	5.9	8105900	3072200	5033700	311770	118160	193600	3	sp|Q9UNM6|PSD13_HUMAN 26S proteasome non-ATPase regulatory subunit 13 OS=Homo sapiens OX=9606 GN=PSMD13 PE=1 SV=2			382	718;902	True;True	747;937	1264;1619;1620	1441;1846;1847	1441;1847
sp|Q9Y230|RUVB2_HUMAN;sp|Q9WTM5|RUVB2_MOUSE	sp|Q9Y230|RUVB2_HUMAN;sp|Q9WTM5|RUVB2_MOUSE	2;2	2;2	2;2	sp|Q9Y230|RUVB2_HUMAN RuvB-like 2 OS=Homo sapiens OX=9606 GN=RUVBL2 PE=1 SV=3;sp|Q9WTM5|RUVB2_MOUSE RuvB-like 2 OS=Mus musculus OX=10090 GN=Ruvbl2 PE=1 SV=3	2	2	2	2	1	2	1	2	1	2	6.3	6.3	6.3	51.156	463	463;463	0	11.964	2.6	6.3	10761000	4363700	6397300	398550	161620	236940	3	sp|Q9Y230|RUVB2_HUMAN RuvB-like 2 OS=Homo sapiens OX=9606 GN=RUVBL2 PE=1 SV=3;sp|Q9WTM5|RUVB2_MOUSE RuvB-like 2 OS=Mus musculus OX=10090 GN=Ruvbl2 PE=1 SV=3			384	159;547	True;True	162;567	236;237;943	239;240;1065	240;1065
sp|Q9Y3T9|NOC2L_HUMAN	sp|Q9Y3T9|NOC2L_HUMAN	2	2	2	sp|Q9Y3T9|NOC2L_HUMAN Nucleolar complex protein 2 homolog OS=Homo sapiens OX=9606 GN=NOC2L PE=1 SV=4	1	2	2	2	0	2	0	2	0	2	2.8	2.8	2.8	84.918	749	749	0	11.624	0	2.8	6509600	0	6509600	232490	0	232490	2	sp|Q9Y3T9|NOC2L_HUMAN Nucleolar complex protein 2 homolog OS=Homo sapiens OX=9606 GN=NOC2L PE=1 SV=4			395	937;1061	True;True	972;1110	1692;1926	1944;2254	1944;2254
sp|O00232|PSD12_HUMAN	sp|O00232|PSD12_HUMAN	4	4	4	sp|O00232|PSD12_HUMAN 26S proteasome non-ATPase regulatory subunit 12 OS=Homo sapiens OX=9606 GN=PSMD12 PE=1 SV=3	1	4	4	4	3	1	3	1	3	1	11.2	11.2	11.2	52.904	456	456	0	25.436	8.3	2.9	4847900	2620400	2227500	193920	104820	89101	4	sp|O00232|PSD12_HUMAN 26S proteasome non-ATPase regulatory subunit 12 OS=Homo sapiens OX=9606 GN=PSMD12 PE=1 SV=3			32	535;829;904;1492	True;True;True;True	555;861;939;1554	929;1459;1622;2586	1051;1637;1849;2957	1051;1637;1849;2957
sp|P20700|LMNB1_HUMAN	sp|P20700|LMNB1_HUMAN	4	4	4	sp|P20700|LMNB1_HUMAN Lamin-B1 OS=Homo sapiens OX=9606 GN=LMNB1 PE=1 SV=2	1	4	4	4	3	1	3	1	3	1	11.4	11.4	11.4	66.408	586	586	0	26.35	6.3	5.1	15012000	10644000	4368800	428930	304100	124820	4	sp|P20700|LMNB1_HUMAN Lamin-B1 OS=Homo sapiens OX=9606 GN=LMNB1 PE=1 SV=2			119	58;173;940;1334	True;True;True;True	60;177;975;1391	84;276;1696;2346	85;287;1948;2710	85;287;1948;2710	52	281
sp|P22626|ROA2_HUMAN	sp|P22626|ROA2_HUMAN	4	4	4	sp|P22626|ROA2_HUMAN Heterogeneous nuclear ribonucleoproteins A2/B1 OS=Homo sapiens OX=9606 GN=HNRNPA2B1 PE=1 SV=2	1	4	4	4	3	1	3	1	3	1	18.7	18.7	18.7	37.429	353	353	0	54.091	14.2	4.5	30389000	29415000	973910	1519500	1470800	48695	5	sp|P22626|ROA2_HUMAN Heterogeneous nuclear ribonucleoproteins A2/B1 OS=Homo sapiens OX=9606 GN=HNRNPA2B1 PE=1 SV=2			122	477;614;826;1042	True;True;True;True	495;638;857;1085;1086	796;1083;1454;1893;1894	889;1240;1632;2220;2221	889;1240;1632;2220	53	327
sp|Q00839|HNRPU_HUMAN	sp|Q00839|HNRPU_HUMAN	4	4	4	sp|Q00839|HNRPU_HUMAN Heterogeneous nuclear ribonucleoprotein U OS=Homo sapiens OX=9606 GN=HNRNPU PE=1 SV=6	1	4	4	4	3	1	3	1	3	1	8.2	8.2	8.2	90.583	825	825	0	27.816	5.6	2.7	15802000	10444000	5357800	427090	282280	144810	4	sp|Q00839|HNRPU_HUMAN Heterogeneous nuclear ribonucleoprotein U OS=Homo sapiens OX=9606 GN=HNRNPU PE=1 SV=6			248	315;912;1019;1237	True;True;True;True	325;947;1062;1289	522;1632;1862;2205	581;1859;2189;2567	581;1859;2189;2567
sp|O15523|DDX3Y_HUMAN;sp|Q62167|DDX3X_MOUSE;sp|O00571|DDX3X_HUMAN;sp|Q62095|DDX3Y_MOUSE;sp|A6QXC1|DBP3_AJECN;sp|Q1DZK8|DBP3_COCIM;sp|P0CQ75|DED1_CRYNB;sp|P0CQ74|DED1_CRYNJ;sp|Q1DJF0|DED1_COCIM;sp|Q9NQI0|DDX4_HUMAN	sp|O15523|DDX3Y_HUMAN;sp|Q62167|DDX3X_MOUSE;sp|O00571|DDX3X_HUMAN;sp|Q62095|DDX3Y_MOUSE	3;3;3;2;1;1;1;1;1;1	3;3;3;2;1;1;1;1;1;1	3;3;3;2;1;1;1;1;1;1	sp|O15523|DDX3Y_HUMAN ATP-dependent RNA helicase DDX3Y OS=Homo sapiens OX=9606 GN=DDX3Y PE=1 SV=2;sp|Q62167|DDX3X_MOUSE ATP-dependent RNA helicase DDX3X OS=Mus musculus OX=10090 GN=Ddx3x PE=1 SV=3;sp|O00571|DDX3X_HUMAN ATP-dependent RNA helicase DDX3X OS=H	10	3	3	3	2	1	2	1	2	1	5.8	5.8	5.8	73.153	660	660;662;662;658;487;515;637;637;665;724	0	17.737	3.2	2.6	2580200	1148300	1431900	62932	28007	34925	3	sp|O15523|DDX3Y_HUMAN ATP-dependent RNA helicase DDX3Y OS=Homo sapiens OX=9606 GN=DDX3Y PE=1 SV=2;sp|Q62167|DDX3X_MOUSE ATP-dependent RNA helicase DDX3X OS=Mus musculus OX=10090 GN=Ddx3x PE=1 SV=3;sp|O00571|DDX3X_HUMAN ATP-dependent RNA helicase DDX3X OS=H			34	594;1224;1525	True;True;True	616;1275;1588	1048;2161;2636	1202;2503;3007	1202;2503;3007
sp|P51572|BAP31_HUMAN	sp|P51572|BAP31_HUMAN	3	3	3	sp|P51572|BAP31_HUMAN B-cell receptor-associated protein 31 OS=Homo sapiens OX=9606 GN=BCAP31 PE=1 SV=3	1	3	3	3	2	1	2	1	2	1	11	11	11	27.991	246	246	0	17.38	7.3	3.7	16319000	4728400	11590000	1087900	315230	772690	3	sp|P51572|BAP31_HUMAN B-cell receptor-associated protein 31 OS=Homo sapiens OX=9606 GN=BCAP31 PE=1 SV=3			193	810;876;913	True;True;True	841;911;948	1434;1584;1633	1612;1809;1860	1612;1809;1860
sp|Q14739|LBR_HUMAN	sp|Q14739|LBR_HUMAN	3	3	3	sp|Q14739|LBR_HUMAN Delta(14)-sterol reductase LBR OS=Homo sapiens OX=9606 GN=LBR PE=1 SV=2	1	3	3	3	2	1	2	1	2	1	4.7	4.7	4.7	70.702	615	615	0	16.579	2.9	1.8	7524600	5459300	2065200	358310	259970	98344	3	sp|Q14739|LBR_HUMAN Delta(14)-sterol reductase LBR OS=Homo sapiens OX=9606 GN=LBR PE=1 SV=2			282	1282;1477;1529	True;True;True	1336;1539;1592	2267;2556;2642	2629;2927;3013	2629;2927;3013
sp|Q4KMP7|TB10B_HUMAN	sp|Q4KMP7|TB10B_HUMAN	3	3	3	sp|Q4KMP7|TB10B_HUMAN TBC1 domain family member 10B OS=Homo sapiens OX=9606 GN=TBC1D10B PE=1 SV=3	1	3	3	3	2	1	2	1	2	1	7.3	7.3	7.3	87.198	808	808	0	16.913	3.1	4.2	7296400	4646700	2649800	251600	160230	91371	3	sp|Q4KMP7|TB10B_HUMAN TBC1 domain family member 10B OS=Homo sapiens OX=9606 GN=TBC1D10B PE=1 SV=3			303	120;332;1087	True;True;True	123;343;1136	181;549;1958	183;609;2286	183;609;2286
sp|Q7L576|CYFP1_HUMAN;sp|Q5SQX6|CYFP2_MOUSE;sp|Q96F07|CYFP2_HUMAN	sp|Q7L576|CYFP1_HUMAN;sp|Q5SQX6|CYFP2_MOUSE	3;2;1	3;2;1	3;2;1	sp|Q7L576|CYFP1_HUMAN Cytoplasmic FMR1-interacting protein 1 OS=Homo sapiens OX=9606 GN=CYFIP1 PE=1 SV=1;sp|Q5SQX6|CYFP2_MOUSE Cytoplasmic FMR1-interacting protein 2 OS=Mus musculus OX=10090 GN=Cyfip2 PE=1 SV=2	3	3	3	3	3	1	3	1	3	1	3	3	3	145.18	1253	1253;1253;1278	0	17.71	3	1	5960500	5205300	755230	93133	81332	11801	4	sp|Q7L576|CYFP1_HUMAN Cytoplasmic FMR1-interacting protein 1 OS=Homo sapiens OX=9606 GN=CYFIP1 PE=1 SV=1;sp|Q5SQX6|CYFP2_MOUSE Cytoplasmic FMR1-interacting protein 2 OS=Mus musculus OX=10090 GN=Cyfip2 PE=1 SV=2			320	154;1179;1346	True;True;True	157;1230;1403	229;230;2100;2361	232;233;2441;2726	232;2441;2726
sp|Q9P035|HACD3_HUMAN	sp|Q9P035|HACD3_HUMAN	3	3	3	sp|Q9P035|HACD3_HUMAN Very-long-chain (3R)-3-hydroxyacyl-CoA dehydratase 3 OS=Homo sapiens OX=9606 GN=HACD3 PE=1 SV=2	1	3	3	3	2	1	2	1	2	1	11	11	11	43.159	362	362	0	19.175	6.9	4.1	7103800	5827300	1276500	473590	388490	85103	3	sp|Q9P035|HACD3_HUMAN Very-long-chain (3R)-3-hydroxyacyl-CoA dehydratase 3 OS=Homo sapiens OX=9606 GN=HACD3 PE=1 SV=2			371	821;984;1142	True;True;True	852;1020;1192	1448;1754;2042	1626;2006;2379	1626;2006;2379
sp|O43491|E41L2_HUMAN	sp|O43491|E41L2_HUMAN	2	2	2	sp|O43491|E41L2_HUMAN Band 4.1-like protein 2 OS=Homo sapiens OX=9606 GN=EPB41L2 PE=1 SV=1	1	2	2	2	1	1	1	1	1	1	2.5	2.5	2.5	112.59	1005	1005	0	11.53	0.9	1.6	5602100	3469900	2132100	101860	63089	38766	1	sp|O43491|E41L2_HUMAN Band 4.1-like protein 2 OS=Homo sapiens OX=9606 GN=EPB41L2 PE=1 SV=1			43	290;1459	True;True	297;1520	451;2529	475;2900	475;2900
sp|P04844|RPN2_HUMAN	sp|P04844|RPN2_HUMAN	2	2	2	sp|P04844|RPN2_HUMAN Dolichyl-diphosphooligosaccharide--protein glycosyltransferase subunit 2 OS=Homo sapiens OX=9606 GN=RPN2 PE=1 SV=3	1	2	2	2	1	1	1	1	1	1	6.5	6.5	6.5	69.283	631	631	0	15.861	2.2	4.3	9494900	1378100	8116700	412820	59919	352900	3	sp|P04844|RPN2_HUMAN Dolichyl-diphosphooligosaccharide--protein glycosyltransferase subunit 2 OS=Homo sapiens OX=9606 GN=RPN2 PE=1 SV=3			70	933;1288	True;True	968;1342	1687;1688;2275	1939;1940;2637	1940;2637
sp|P08574|CY1_HUMAN	sp|P08574|CY1_HUMAN	2	2	2	sp|P08574|CY1_HUMAN Cytochrome c1, heme protein, mitochondrial OS=Homo sapiens OX=9606 GN=CYC1 PE=1 SV=3	1	2	2	2	2	1	2	1	2	1	8.6	8.6	8.6	35.422	325	325	0	13.434	8.6	3.7	18252000	7398000	10854000	1073700	435180	638500	4	sp|P08574|CY1_HUMAN Cytochrome c1, heme protein, mitochondrial OS=Homo sapiens OX=9606 GN=CYC1 PE=1 SV=3			82	506;824	True;True	526;855	890;891;892;893;1452	1012;1013;1014;1015;1630	1013;1630
sp|P11586|C1TC_HUMAN	sp|P11586|C1TC_HUMAN	2	2	2	sp|P11586|C1TC_HUMAN C-1-tetrahydrofolate synthase, cytoplasmic OS=Homo sapiens OX=9606 GN=MTHFD1 PE=1 SV=3	1	2	2	2	2	1	2	1	2	1	3	3	3	101.56	935	935	0	12.554	3	1.7	1265900	1265900	0	24344	24344	0	3	sp|P11586|C1TC_HUMAN C-1-tetrahydrofolate synthase, cytoplasmic OS=Homo sapiens OX=9606 GN=MTHFD1 PE=1 SV=3			98	1272;1542	True;True	1325;1606	2256;2677;2678	2618;3068;3069	2618;3069
sp|P23475|XRCC6_MOUSE;sp|P12956|XRCC6_HUMAN	sp|P23475|XRCC6_MOUSE;sp|P12956|XRCC6_HUMAN	2;2	2;2	2;2	sp|P23475|XRCC6_MOUSE X-ray repair cross-complementing protein 6 OS=Mus musculus OX=10090 GN=Xrcc6 PE=1 SV=5;sp|P12956|XRCC6_HUMAN X-ray repair cross-complementing protein 6 OS=Homo sapiens OX=9606 GN=XRCC6 PE=1 SV=2	2	2	2	2	1	1	1	1	1	1	4.3	4.3	4.3	69.483	608	608;609	0	12.29	2.3	2	3023100	1194500	1828600	107970	42662	65306	2	sp|P23475|XRCC6_MOUSE X-ray repair cross-complementing protein 6 OS=Mus musculus OX=10090 GN=Xrcc6 PE=1 SV=5;sp|P12956|XRCC6_HUMAN X-ray repair cross-complementing protein 6 OS=Homo sapiens OX=9606 GN=XRCC6 PE=1 SV=2			103	242;1161	True;True	248;1211	386;2070	406;2407	406;2407
sp|P15311|EZRI_HUMAN;sp|P31977|EZRI_RAT;sp|P26040|EZRI_MOUSE	sp|P15311|EZRI_HUMAN;sp|P31977|EZRI_RAT;sp|P26040|EZRI_MOUSE	2;1;1	2;1;1	2;1;1	sp|P15311|EZRI_HUMAN Ezrin OS=Homo sapiens OX=9606 GN=EZR PE=1 SV=4;sp|P31977|EZRI_RAT Ezrin OS=Rattus norvegicus OX=10116 GN=Ezr PE=1 SV=3;sp|P26040|EZRI_MOUSE Ezrin OS=Mus musculus OX=10090 GN=Ezr PE=1 SV=3	3	2	2	2	2	1	2	1	2	1	2.7	2.7	2.7	69.412	586	586;586;586	0	11.585	2.7	1.4	7660800	5198800	2462000	239400	162460	76938	3	sp|P15311|EZRI_HUMAN Ezrin OS=Homo sapiens OX=9606 GN=EZR PE=1 SV=4;sp|P31977|EZRI_RAT Ezrin OS=Rattus norvegicus OX=10116 GN=Ezr PE=1 SV=3;sp|P26040|EZRI_MOUSE Ezrin OS=Mus musculus OX=10090 GN=Ezr PE=1 SV=3			108	87;335	True;True	90;347	129;554;555	130;614;615	130;615
sp|P17812|PYRG1_HUMAN	sp|P17812|PYRG1_HUMAN	2	2	2	sp|P17812|PYRG1_HUMAN CTP synthase 1 OS=Homo sapiens OX=9606 GN=CTPS1 PE=1 SV=2	1	2	2	2	2	1	2	1	2	1	4.7	4.7	4.7	66.69	591	591	0	16.411	4.7	3	10928000	7910900	3016900	364260	263700	100560	3	sp|P17812|PYRG1_HUMAN CTP synthase 1 OS=Homo sapiens OX=9606 GN=CTPS1 PE=1 SV=2			112	432;1517	True;True	450;1580	736;2624;2625	828;2995;2996	828;2995
sp|P25205|MCM3_HUMAN	sp|P25205|MCM3_HUMAN	2	2	2	sp|P25205|MCM3_HUMAN DNA replication licensing factor MCM3 OS=Homo sapiens OX=9606 GN=MCM3 PE=1 SV=3	1	2	2	2	2	1	2	1	2	1	2.6	2.6	2.6	90.98	808	808	0	12.75	2.6	1.5	4854800	2096700	2758100	95193	41113	54080	3	sp|P25205|MCM3_HUMAN DNA replication licensing factor MCM3 OS=Homo sapiens OX=9606 GN=MCM3 PE=1 SV=3			129	66;869	True;True	68;903	96;97;1558	97;98;1770	97;1770
sp|P37108|SRP14_HUMAN	sp|P37108|SRP14_HUMAN	2	2	2	sp|P37108|SRP14_HUMAN Signal recognition particle 14 kDa protein OS=Homo sapiens OX=9606 GN=SRP14 PE=1 SV=2	1	2	2	2	1	1	1	1	1	1	19.1	19.1	19.1	14.57	136	136	0	13.495	8.8	10.3	4893300	2008900	2884400	699040	286980	412060	2	sp|P37108|SRP14_HUMAN Signal recognition particle 14 kDa protein OS=Homo sapiens OX=9606 GN=SRP14 PE=1 SV=2			159	548;1428	True;True	568;1489	944;2479	1066;2850	1066;2850
sp|P40939|ECHA_HUMAN	sp|P40939|ECHA_HUMAN	2	2	2	sp|P40939|ECHA_HUMAN Trifunctional enzyme subunit alpha, mitochondrial OS=Homo sapiens OX=9606 GN=HADHA PE=1 SV=2	1	2	2	2	1	1	1	1	1	1	3.5	3.5	3.5	82.999	763	763	0	12.217	1.6	2	1838700	950510	888160	44846	23183	21662	2	sp|P40939|ECHA_HUMAN Trifunctional enzyme subunit alpha, mitochondrial OS=Homo sapiens OX=9606 GN=HADHA PE=1 SV=2			164	243;1005	True;True	249;1046	387;1833	407;2158	407;2158
sp|P42677|RS27_HUMAN;sp|Q71UM5|RS27L_HUMAN	sp|P42677|RS27_HUMAN;sp|Q71UM5|RS27L_HUMAN	2;1	2;1	2;1	sp|P42677|RS27_HUMAN 40S ribosomal protein S27 OS=Homo sapiens OX=9606 GN=RPS27 PE=1 SV=3;sp|Q71UM5|RS27L_HUMAN 40S ribosomal protein S27-like OS=Homo sapiens OX=9606 GN=RPS27L PE=1 SV=3	2	2	2	2	2	1	2	1	2	1	28.6	28.6	28.6	9.461	84	84;84	0	15.221	28.6	13.1	37070000	14360000	22710000	9267600	3590100	5677500	4	sp|P42677|RS27_HUMAN 40S ribosomal protein S27 OS=Homo sapiens OX=9606 GN=RPS27 PE=1 SV=3;sp|Q71UM5|RS27L_HUMAN 40S ribosomal protein S27-like OS=Homo sapiens OX=9606 GN=RPS27L PE=1 SV=3			169	211;966	True;True	216;1001;1002	333;334;1732;1733	348;349;1984;1985	348;1985	67	33
sp|P43307|SSRA_HUMAN	sp|P43307|SSRA_HUMAN	2	2	2	sp|P43307|SSRA_HUMAN Translocon-associated protein subunit alpha OS=Homo sapiens OX=9606 GN=SSR1 PE=1 SV=3	1	2	2	2	1	1	1	1	1	1	6.6	6.6	6.6	32.235	286	286	0	11.263	3.8	2.8	9076000	3855100	5220900	907600	385510	522090	2	sp|P43307|SSRA_HUMAN Translocon-associated protein subunit alpha OS=Homo sapiens OX=9606 GN=SSR1 PE=1 SV=3			173	414;458	True;True	432;476	694;769	774;862	774;862
sp|P48643|TCPE_HUMAN	sp|P48643|TCPE_HUMAN	2	2	2	sp|P48643|TCPE_HUMAN T-complex protein 1 subunit epsilon OS=Homo sapiens OX=9606 GN=CCT5 PE=1 SV=1	1	2	2	2	1	1	1	1	1	1	4.8	4.8	4.8	59.67	541	541	0	13.174	1.8	3	7151700	5503000	1648700	216720	166760	49961	2	sp|P48643|TCPE_HUMAN T-complex protein 1 subunit epsilon OS=Homo sapiens OX=9606 GN=CCT5 PE=1 SV=1			180	603;847	True;True	627;881	1069;1510	1226;1712	1226;1712
sp|P52292|IMA1_HUMAN	sp|P52292|IMA1_HUMAN	2	2	2	sp|P52292|IMA1_HUMAN Importin subunit alpha-1 OS=Homo sapiens OX=9606 GN=KPNA2 PE=1 SV=1	1	2	2	2	1	1	1	1	1	1	6	6	6	57.861	529	529	0	14.307	3.2	2.8	5217600	1331000	3886600	260880	66549	194330	2	sp|P52292|IMA1_HUMAN Importin subunit alpha-1 OS=Homo sapiens OX=9606 GN=KPNA2 PE=1 SV=1			198	882;1067	True;True	917;1116	1593;1932	1818;2260	1818;2260
sp|Q56A35|ARP2B_DANRE;sp|P61160|ARP2_HUMAN	sp|Q56A35|ARP2B_DANRE;sp|P61160|ARP2_HUMAN	2;2	2;2	2;2	sp|Q56A35|ARP2B_DANRE Actin-related protein 2-B OS=Danio rerio OX=7955 GN=actr2b PE=2 SV=1;sp|P61160|ARP2_HUMAN Actin-related protein 2 OS=Homo sapiens OX=9606 GN=ACTR2 PE=1 SV=1	2	2	2	2	1	1	1	1	1	1	4.8	4.8	4.8	44.701	394	394;394	0	11.308	1.8	3	1372500	0	1372500	105580	0	105580	2	sp|Q56A35|ARP2B_DANRE Actin-related protein 2-B OS=Danio rerio OX=7955 GN=actr2b PE=2 SV=1;sp|P61160|ARP2_HUMAN Actin-related protein 2 OS=Homo sapiens OX=9606 GN=ACTR2 PE=1 SV=1			214	667;1403	True;True	693;1464	1172;2448	1331;2817	1331;2817
sp|P62316|SMD2_HUMAN	sp|P62316|SMD2_HUMAN	2	2	2	sp|P62316|SMD2_HUMAN Small nuclear ribonucleoprotein Sm D2 OS=Homo sapiens OX=9606 GN=SNRPD2 PE=1 SV=1	1	2	2	2	1	1	1	1	1	1	22	22	22	13.527	118	118	0	13.552	5.9	16.1	20462000	15634000	4828300	2923100	2233400	689760	2	sp|P62316|SMD2_HUMAN Small nuclear ribonucleoprotein Sm D2 OS=Homo sapiens OX=9606 GN=SNRPD2 PE=1 SV=1			229	1121;1205	True;True	1170;1256	2006;2133;2134	2335;2475;2476	2335;2475
sp|Q60749|KHDR1_MOUSE;sp|Q07666|KHDR1_HUMAN	sp|Q60749|KHDR1_MOUSE;sp|Q07666|KHDR1_HUMAN	2;2	2;2	2;2	sp|Q60749|KHDR1_MOUSE KH domain-containing, RNA-binding, signal transduction-associated protein 1 OS=Mus musculus OX=10090 GN=Khdrbs1 PE=1 SV=2;sp|Q07666|KHDR1_HUMAN KH domain-containing, RNA-binding, signal transduction-associated protein 1 OS=Homo sapien	2	2	2	2	1	1	1	1	1	1	5.4	5.4	5.4	48.37	443	443;443	0	12.509	2.3	3.2	11732000	6015600	5716700	1066600	546870	519700	2	sp|Q60749|KHDR1_MOUSE KH domain-containing, RNA-binding, signal transduction-associated protein 1 OS=Mus musculus OX=10090 GN=Khdrbs1 PE=1 SV=2;sp|Q07666|KHDR1_HUMAN KH domain-containing, RNA-binding, signal transduction-associated protein 1 OS=Homo sapien			259	664;739	True;True	690;768	1168;1295	1327;1472	1327;1472
sp|Q08211|DHX9_HUMAN;sp|Q28141|DHX9_BOVIN;sp|O70133|DHX9_MOUSE	sp|Q08211|DHX9_HUMAN;sp|Q28141|DHX9_BOVIN;sp|O70133|DHX9_MOUSE	2;2;1	2;2;1	2;2;1	sp|Q08211|DHX9_HUMAN ATP-dependent RNA helicase A OS=Homo sapiens OX=9606 GN=DHX9 PE=1 SV=4;sp|Q28141|DHX9_BOVIN ATP-dependent RNA helicase A OS=Bos taurus OX=9913 GN=DHX9 PE=1 SV=1;sp|O70133|DHX9_MOUSE ATP-dependent RNA helicase A OS=Mus musculus OX=10090	3	2	2	2	1	1	1	1	1	1	2.7	2.7	2.7	140.96	1270	1270;1287;1380	0	13.607	1.3	1.4	3038000	594020	2444000	49804	9738	40066	2	sp|Q08211|DHX9_HUMAN ATP-dependent RNA helicase A OS=Homo sapiens OX=9606 GN=DHX9 PE=1 SV=4;sp|Q28141|DHX9_BOVIN ATP-dependent RNA helicase A OS=Bos taurus OX=9913 GN=DHX9 PE=1 SV=1;sp|O70133|DHX9_MOUSE ATP-dependent RNA helicase A OS=Mus musculus OX=10090			261	69;319	True;True	71;330	100;529	101;588	101;588
sp|Q14566|MCM6_HUMAN	sp|Q14566|MCM6_HUMAN	2	2	2	sp|Q14566|MCM6_HUMAN DNA replication licensing factor MCM6 OS=Homo sapiens OX=9606 GN=MCM6 PE=1 SV=1	1	2	2	2	2	1	2	1	2	1	2.8	2.8	2.8	92.888	821	821	0	12.599	2.8	1.2	11176000	6852100	4323900	232830	142750	90080	3	sp|Q14566|MCM6_HUMAN DNA replication licensing factor MCM6 OS=Homo sapiens OX=9606 GN=MCM6 PE=1 SV=1			280	693;1461	True;True	722;1522	1226;1227;2531	1403;1404;2902	1404;2902
sp|Q4VCS5|AMOT_HUMAN	sp|Q4VCS5|AMOT_HUMAN	2	2	2	sp|Q4VCS5|AMOT_HUMAN Angiomotin OS=Homo sapiens OX=9606 GN=AMOT PE=1 SV=1	1	2	2	2	1	1	1	1	1	1	3.4	3.4	3.4	118.08	1084	1084	0	12.516	0.8	2.6	3143700	1814800	1328900	65494	37808	27686	2	sp|Q4VCS5|AMOT_HUMAN Angiomotin OS=Homo sapiens OX=9606 GN=AMOT PE=1 SV=1			306	813;1208	True;True	844;1259	1437;2137	1615;2479	1615;2479
sp|Q8N766|EMC1_HUMAN	sp|Q8N766|EMC1_HUMAN	2	2	2	sp|Q8N766|EMC1_HUMAN ER membrane protein complex subunit 1 OS=Homo sapiens OX=9606 GN=EMC1 PE=1 SV=1	1	2	2	2	1	1	1	1	1	1	2.8	2.8	2.8	111.76	993	993	0	11.609	1.1	1.7	3905500	956640	2948800	76578	18758	57820	1	sp|Q8N766|EMC1_HUMAN ER membrane protein complex subunit 1 OS=Homo sapiens OX=9606 GN=EMC1 PE=1 SV=1			331	289;382	True;True	296;396	450;643	474;722	474;722
sp|Q9NVA2|SEP11_HUMAN	sp|Q9NVA2|SEP11_HUMAN	2	2	2	sp|Q9NVA2|SEP11_HUMAN Septin-11 OS=Homo sapiens OX=9606 GN=SEPTIN11 PE=1 SV=3	1	2	2	2	2	1	2	1	2	1	7.7	7.7	7.7	49.398	429	429	0	19.031	7.7	4.4	6742300	3704700	3037600	321060	176420	144650	3	sp|Q9NVA2|SEP11_HUMAN Septin-11 OS=Homo sapiens OX=9606 GN=SEPTIN11 PE=1 SV=3			367	5;394	True;True	5;410	6;7;665	6;7;745	6;745
sp|Q9P0L0|VAPA_HUMAN;sp|O95292|VAPB_HUMAN	sp|Q9P0L0|VAPA_HUMAN;sp|O95292|VAPB_HUMAN	2;1	2;1	2;1	sp|Q9P0L0|VAPA_HUMAN Vesicle-associated membrane protein-associated protein A OS=Homo sapiens OX=9606 GN=VAPA PE=1 SV=3;sp|O95292|VAPB_HUMAN Vesicle-associated membrane protein-associated protein B/C OS=Homo sapiens OX=9606 GN=VAPB PE=1 SV=3	2	2	2	2	1	1	1	1	1	1	11.2	11.2	11.2	27.893	249	249;243	0	12.922	4.8	6.4	6086100	1948500	4137600	434720	139180	295540	3	sp|Q9P0L0|VAPA_HUMAN Vesicle-associated membrane protein-associated protein A OS=Homo sapiens OX=9606 GN=VAPA PE=1 SV=3;sp|O95292|VAPB_HUMAN Vesicle-associated membrane protein-associated protein B/C OS=Homo sapiens OX=9606 GN=VAPB PE=1 SV=3			372	522;1358	True;True	542;1415	912;2380;2381	1034;2746;2747	1034;2746
sp|Q9UG63|ABCF2_HUMAN	sp|Q9UG63|ABCF2_HUMAN	2	2	2	sp|Q9UG63|ABCF2_HUMAN ATP-binding cassette sub-family F member 2 OS=Homo sapiens OX=9606 GN=ABCF2 PE=1 SV=2	1	2	2	2	1	1	1	1	1	1	3.9	3.9	3.9	71.289	623	623	0	12.128	1.6	2.2	5301300	3554700	1746600	160650	107720	52928	2	sp|Q9UG63|ABCF2_HUMAN ATP-binding cassette sub-family F member 2 OS=Homo sapiens OX=9606 GN=ABCF2 PE=1 SV=2			376	893;954	True;True	928;989	1609;1713	1835;1965	1835;1965
sp|Q9UNF1|MAGD2_HUMAN	sp|Q9UNF1|MAGD2_HUMAN	2	2	2	sp|Q9UNF1|MAGD2_HUMAN Melanoma-associated antigen D2 OS=Homo sapiens OX=9606 GN=MAGED2 PE=1 SV=2	1	2	2	2	1	1	1	1	1	1	4	4	4	64.953	606	606	0	12.909	2.1	1.8	3444600	3444600	0	123020	123020	0	2	sp|Q9UNF1|MAGD2_HUMAN Melanoma-associated antigen D2 OS=Homo sapiens OX=9606 GN=MAGED2 PE=1 SV=2			381	928;1236	True;True	963;1288	1682;2204	1934;2566	1934;2566
sp|Q9Y2W1|TR150_HUMAN	sp|Q9Y2W1|TR150_HUMAN	2	2	2	sp|Q9Y2W1|TR150_HUMAN Thyroid hormone receptor-associated protein 3 OS=Homo sapiens OX=9606 GN=THRAP3 PE=1 SV=2	1	2	2	2	1	1	1	1	1	1	2.4	2.4	2.4	108.66	955	955	0	11.735	1	1.4	5620900	1889500	3731400	133830	44989	88842	2	sp|Q9Y2W1|TR150_HUMAN Thyroid hormone receptor-associated protein 3 OS=Homo sapiens OX=9606 GN=THRAP3 PE=1 SV=2			392	121;1187	True;True	124;1238	182;2109	184;2450	184;2450
sp|Q13885|TBB2A_HUMAN;sp|Q9BUF5|TBB6_HUMAN	sp|Q13885|TBB2A_HUMAN	12;5	1;0	1;0	sp|Q13885|TBB2A_HUMAN Tubulin beta-2A chain OS=Homo sapiens OX=9606 GN=TUBB2A PE=1 SV=1	2	12	1	1	5	11	1	1	1	1	38.2	2.7	2.7	49.906	445	445;446	0.0056497	6.0506	13.3	36	1137000	1137000	0	56850	56850	0	2	sp|Q13885|TBB2A_HUMAN Tubulin beta-2A chain OS=Homo sapiens OX=9606 GN=TUBB2A PE=1 SV=1			270	71;364;423;488;677;684;703;798;855;1000;1060;1185	False;False;False;False;False;True;False;False;False;False;False;False	73;74;376;377;441;507;705;713;732;828;829;889;1039;1109;1236	103;104;105;106;592;593;594;727;810;1201;1214;1215;1239;1409;1410;1411;1412;1413;1524;1525;1823;1925;2106;2107	104;105;106;107;653;654;655;817;904;1378;1391;1392;1416;1587;1588;1589;1590;1591;1726;1727;2147;2253;2447;2448	104;655;817;904;1378;1391;1416;1590;1726;2147;2253;2447	27;28;30	73;257;330
sp|Q9BVA1|TBB2B_HUMAN	sp|Q9BVA1|TBB2B_HUMAN	12	2	1	sp|Q9BVA1|TBB2B_HUMAN Tubulin beta-2B chain OS=Homo sapiens OX=9606 GN=TUBB2B PE=1 SV=1	1	12	2	1	4	11	0	2	0	1	38.2	5.4	2.7	49.953	445	445	0	13.364	10.6	36	9776500	0	9776500	488830	0	488830	2	sp|Q9BVA1|TBB2B_HUMAN Tubulin beta-2B chain OS=Homo sapiens OX=9606 GN=TUBB2B PE=1 SV=1			353	71;364;423;488;677;685;703;798;855;1000;1060;1185	False;False;False;False;True;True;False;False;False;False;False;False	73;74;376;377;441;507;705;714;732;828;829;889;1039;1109;1236	103;104;105;106;592;593;594;727;810;1201;1216;1239;1409;1410;1411;1412;1413;1524;1525;1823;1925;2106;2107	104;105;106;107;653;654;655;817;904;1378;1393;1416;1587;1588;1589;1590;1591;1726;1727;2147;2253;2447;2448	104;655;817;904;1378;1393;1416;1590;1726;2147;2253;2447	27;28;30	73;257;330
sp|P68133|ACTS_HUMAN;sp|P68032|ACTC_HUMAN;sp|P63267|ACTH_HUMAN;sp|P62736|ACTA_HUMAN	sp|P68133|ACTS_HUMAN;sp|P68032|ACTC_HUMAN;sp|P63267|ACTH_HUMAN;sp|P62736|ACTA_HUMAN	10;10;9;9	1;1;1;1	1;1;1;1	sp|P68133|ACTS_HUMAN Actin, alpha skeletal muscle OS=Homo sapiens OX=9606 GN=ACTA1 PE=1 SV=1;sp|P68032|ACTC_HUMAN Actin, alpha cardiac muscle 1 OS=Homo sapiens OX=9606 GN=ACTC1 PE=1 SV=1;sp|P63267|ACTH_HUMAN Actin, gamma-enteric smooth muscle OS=Homo sapie	4	10	1	1	9	9	1	1	1	1	27.6	4.2	4.2	42.051	377	377;377;376;377	0	9.9881	25.7	27.6	135860000	29904000	105960000	6793000	1495200	5297800	5	sp|P68133|ACTS_HUMAN Actin, alpha skeletal muscle OS=Homo sapiens OX=9606 GN=ACTA1 PE=1 SV=1;sp|P68032|ACTC_HUMAN Actin, alpha cardiac muscle 1 OS=Homo sapiens OX=9606 GN=ACTC1 PE=1 SV=1;sp|P63267|ACTH_HUMAN Actin, gamma-enteric smooth muscle OS=Homo sapie			240	54;151;152;241;312;584;643;727;1260;1531	False;False;False;False;False;False;False;False;False;True	56;154;155;247;321;322;605;606;667;756;1313;1594;1595	79;80;223;224;225;226;227;384;385;517;518;519;1000;1001;1127;1277;1278;1279;1280;2238;2239;2644;2645;2646;2647;2648	80;81;226;227;228;229;230;404;405;576;577;578;1124;1125;1285;1454;1455;1456;1457;2600;2601;3015;3016;3017;3018;3019	80;226;230;404;576;1124;1285;1455;2600;3019	72;73;75	49;84;327
sp|P17066|HSP76_HUMAN;sp|P48741|HSP77_HUMAN	sp|P17066|HSP76_HUMAN	8;3	1;1	1;1	sp|P17066|HSP76_HUMAN Heat shock 70 kDa protein 6 OS=Homo sapiens OX=9606 GN=HSPA6 PE=1 SV=2	2	8	1	1	7	7	1	1	1	1	12.6	1.7	1.7	71.027	643	643;367	0	9.0934	12.6	11.2	1957300000	1656600000	300670000	52900000	44774000	8126200	4	sp|P17066|HSP76_HUMAN Heat shock 70 kDa protein 6 OS=Homo sapiens OX=9606 GN=HSPA6 PE=1 SV=2			111	134;223;650;711;712;889;1338;1379	False;False;False;False;False;False;False;True	137;228;675;740;741;924;1395;1438	196;197;198;199;354;355;1140;1141;1142;1143;1250;1251;1252;1605;2350;2351;2352;2414;2415;2416;2417	198;199;200;201;373;374;375;1298;1299;1300;1301;1302;1427;1428;1429;1831;2714;2715;2716;2717;2782;2783;2784;2785;2786	199;375;1298;1427;1429;1831;2716;2786
sp|P40292|HSP90_ASPFU;sp|P02829|HSP82_YEAST	sp|P40292|HSP90_ASPFU;sp|P02829|HSP82_YEAST	4;4	1;1	1;1	sp|P40292|HSP90_ASPFU Heat shock protein 90 OS=Neosartorya fumigata (strain ATCC MYA-4609 / Af293 / CBS 101355 / FGSC A1100) OX=330879 GN=hsp90 PE=1 SV=3;sp|P02829|HSP82_YEAST ATP-dependent molecular chaperone HSP82 OS=Saccharomyces cerevisiae (strain ATCC	2	4	1	1	2	4	1	1	1	1	5.5	2	2	80.639	706	706;709	0	8.8731	3.7	5.5	174750000	78212000	96540000	4598700	2058200	2540500	2	sp|P40292|HSP90_ASPFU Heat shock protein 90 OS=Neosartorya fumigata (strain ATCC MYA-4609 / Af293 / CBS 101355 / FGSC A1100) OX=330879 GN=hsp90 PE=1 SV=3;sp|P02829|HSP82_YEAST ATP-dependent molecular chaperone HSP82 OS=Saccharomyces cerevisiae (strain ATCC			66	328;329;557;567	False;False;True;False	339;340;578;588	541;542;543;544;959;960;971	600;601;602;603;1081;1082;1094	600;602;1081;1094
sp|P18085|ARF4_HUMAN;sp|P84085|ARF5_HUMAN	sp|P18085|ARF4_HUMAN;sp|P84085|ARF5_HUMAN	2;1	2;1	1;0	sp|P18085|ARF4_HUMAN ADP-ribosylation factor 4 OS=Homo sapiens OX=9606 GN=ARF4 PE=1 SV=3;sp|P84085|ARF5_HUMAN ADP-ribosylation factor 5 OS=Homo sapiens OX=9606 GN=ARF5 PE=1 SV=2	2	2	2	1	1	2	1	2	1	1	16.7	16.7	5.6	20.511	180	180;180	0	14.089	5.6	16.7	11120000	2853800	8266400	1010900	259430	751490	3	sp|P18085|ARF4_HUMAN ADP-ribosylation factor 4 OS=Homo sapiens OX=9606 GN=ARF4 PE=1 SV=3;sp|P84085|ARF5_HUMAN ADP-ribosylation factor 5 OS=Homo sapiens OX=9606 GN=ARF5 PE=1 SV=2			114	602;694	True;True	626;723	1068;1228;1229	1225;1405;1406	1225;1405
sp|P54707|AT12A_HUMAN;REV__sp|Q15772|SPEG_HUMAN	sp|P54707|AT12A_HUMAN;REV__sp|Q15772|SPEG_HUMAN	2;1	1;1	1;1	sp|P54707|AT12A_HUMAN Potassium-transporting ATPase alpha chain 2 OS=Homo sapiens OX=9606 GN=ATP12A PE=1 SV=3;sp|Q15772|SPEG_HUMAN Striated muscle preferentially expressed protein kinase OS=Homo sapiens OX=9606 GN=SPEG PE=1 SV=4	2	2	1	1	2	1	1	1	1	1	1.9	0.7	0.7	115.51	1039	1039;3267	0.007874	5.9227	1.9	0.7	21848000	9668100	12179000	455160	201420	253740	2	sp|P54707|AT12A_HUMAN Potassium-transporting ATPase alpha chain 2 OS=Homo sapiens OX=9606 GN=ATP12A PE=1 SV=3;sp|Q15772|SPEG_HUMAN Striated muscle preferentially expressed protein kinase OS=Homo sapiens OX=9606 GN=SPEG PE=1 SV=4			205	7;1413	True;False	7;1474	9;10;2461	9;10;2832	9;2832
sp|P84079|ARF1_RAT;sp|P84077|ARF1_HUMAN;sp|P61204|ARF3_HUMAN;sp|P22274|ARF_CANAL;sp|Q94650|ARF1_PLAFA;sp|Q7KQL3|ARF1_PLAF7;sp|P0CM17|ARF_CRYNB;sp|P0CM16|ARF_CRYNJ	sp|P84079|ARF1_RAT;sp|P84077|ARF1_HUMAN;sp|P61204|ARF3_HUMAN;sp|P22274|ARF_CANAL;sp|Q94650|ARF1_PLAFA;sp|Q7KQL3|ARF1_PLAF7;sp|P0CM17|ARF_CRYNB;sp|P0CM16|ARF_CRYNJ	2;2;2;1;1;1;1;1	1;1;1;1;1;1;1;1	1;1;1;1;1;1;1;1	sp|P84079|ARF1_RAT ADP-ribosylation factor 1 OS=Rattus norvegicus OX=10116 GN=Arf1 PE=1 SV=2;sp|P84077|ARF1_HUMAN ADP-ribosylation factor 1 OS=Homo sapiens OX=9606 GN=ARF1 PE=1 SV=2;sp|P61204|ARF3_HUMAN ADP-ribosylation factor 3 OS=Homo sapiens OX=9606 GN=	8	2	1	1	0	2	0	1	0	1	18.8	7.7	7.7	20.697	181	181;181;181;179;181;181;182;182	0	6.4276	0	18.8	1850000	0	1850000	185000	0	185000	1	sp|P84079|ARF1_RAT ADP-ribosylation factor 1 OS=Rattus norvegicus OX=10116 GN=Arf1 PE=1 SV=2;sp|P84077|ARF1_HUMAN ADP-ribosylation factor 1 OS=Homo sapiens OX=9606 GN=ARF1 PE=1 SV=2;sp|P61204|ARF3_HUMAN ADP-ribosylation factor 3 OS=Homo sapiens OX=9606 GN=			216	602;1024	False;True	626;1067	1068;1869	1225;2196	1225;2196
sp|P29804|ODPA_PIG;sp|P08559|ODPA_HUMAN;sp|A5A6L0|ODPA_PANTR	sp|P29804|ODPA_PIG;sp|P08559|ODPA_HUMAN;sp|A5A6L0|ODPA_PANTR	1;1;1	1;1;1	1;1;1	sp|P29804|ODPA_PIG Pyruvate dehydrogenase E1 component subunit alpha, somatic form, mitochondrial (Fragment) OS=Sus scrofa OX=9823 GN=PDHA1 PE=1 SV=1;sp|P08559|ODPA_HUMAN Pyruvate dehydrogenase E1 component subunit alpha, somatic form, mitochondrial OS=Hom	3	1	1	1	1	1	1	1	1	1	3.3	3.3	3.3	43.121	389	389;390;390	0	6.762	3.3	3.3	6677400	2970500	3706800	303520	135020	168490	2	sp|P29804|ODPA_PIG Pyruvate dehydrogenase E1 component subunit alpha, somatic form, mitochondrial (Fragment) OS=Sus scrofa OX=9823 GN=PDHA1 PE=1 SV=1;sp|P08559|ODPA_HUMAN Pyruvate dehydrogenase E1 component subunit alpha, somatic form, mitochondrial OS=Hom			21	816	TRUE	847	1440;1441	1618;1619	1618
sp|A6NL88|SHSA7_HUMAN	sp|A6NL88|SHSA7_HUMAN	1	1	1	sp|A6NL88|SHSA7_HUMAN Protein shisa-7 OS=Homo sapiens OX=9606 GN=SHISA7 PE=2 SV=3	1	1	1	1	0	1	0	1	0	1	3	3	3	56.213	538	538	0.0054945	6.0081	0	3	13694000	0	13694000	507200	0	507200	1	sp|A6NL88|SHSA7_HUMAN Protein shisa-7 OS=Homo sapiens OX=9606 GN=SHISA7 PE=2 SV=3			23	1150	TRUE	1200	2056	2393	2393	9	384
sp|P62308|RUXG_HUMAN;sp|A8MWD9|RUXGL_HUMAN	sp|P62308|RUXG_HUMAN;sp|A8MWD9|RUXGL_HUMAN	1;1	1;1	1;1	sp|P62308|RUXG_HUMAN Small nuclear ribonucleoprotein G OS=Homo sapiens OX=9606 GN=SNRPG PE=1 SV=1;sp|A8MWD9|RUXGL_HUMAN Putative small nuclear ribonucleoprotein G-like protein 15 OS=Homo sapiens OX=9606 GN=SNRPGP15 PE=5 SV=2	2	1	1	1	0	1	0	1	0	1	15.8	15.8	15.8	8.496	76	76;76	0.0078947	5.9309	0	15.8	1472500	0	1472500	490820	0	490820	1	sp|P62308|RUXG_HUMAN Small nuclear ribonucleoprotein G OS=Homo sapiens OX=9606 GN=SNRPG PE=1 SV=1;sp|A8MWD9|RUXGL_HUMAN Putative small nuclear ribonucleoprotein G-like protein 15 OS=Homo sapiens OX=9606 GN=SNRPGP15 PE=5 SV=2			26	519	TRUE	539	909	1031	1031
sp|C0HJQ3|H2A_ACIGU;sp|C0HKE8|H2A1O_MOUSE;sp|P0C0S8|H2A1_HUMAN;sp|P20671|H2A1D_HUMAN;sp|Q93077|H2A1C_HUMAN;sp|Q8IUE6|H2A2B_HUMAN;sp|Q8CGP7|H2A1K_MOUSE;sp|Q6FI13|H2A2A_HUMAN;sp|P04908|H2A1B_HUMAN;sp|Q6GSS7|H2A2A_MOUSE;sp|P0CN99|H2A_CRYNB;sp|Q96QV6|H2A1A_HUMAN;sp|P0CN98|H2A_CRYNJ;sp|P0CO00|H2AZ_CRYNJ;sp|P0CO01|H2AZ_CRYNB;sp|P16104|H2AX_HUMAN;sp|Q8CGP5|H2A1F_MOUSE;sp|C0HKE7|H2A1N_MOUSE;sp|Q8BFU2|H2A…	sp|C0HJQ3|H2A_ACIGU;sp|C0HKE8|H2A1O_MOUSE;sp|P0C0S8|H2A1_HUMAN;sp|P20671|H2A1D_HUMAN;sp|Q93077|H2A1C_HUMAN;sp|Q8IUE6|H2A2B_HUMAN;sp|Q8CGP7|H2A1K_MOUSE;sp|Q6FI13|H2A2A_HUMAN;sp|P04908|H2A1B_HUMAN;sp|Q6GSS7|H2A2A_MOUSE;sp|P0CN99|H2A_CRYNB;sp|Q96QV6|H2A1A_HUMAN;sp|P0CN98|H2A_CRYNJ;sp|P0CO00|H2AZ_CRYNJ;sp|P0CO01|H2AZ_CRYNB;sp|P16104|H2AX_HUMAN;sp|Q8CGP5|H2A1F_MOUSE;sp|C0HKE7|H2A1N_MOUSE;sp|Q8BFU2|H2A…	1;1;1;1;1;1;1;1;1;1;1;1;1;1;1;1;1;1;1;1;1;1;1;1;1;1;1;1;1;1;1;1;1;1;1	1;1;1;1;1;1;1;1;1;1;1;1;1;1;1;1;1;1;1;1;1;1;1;1;1;1;1;1;1;1;1;1;1;1;1	1;1;1;1;1;1;1;1;1;1;1;1;1;1;1;1;1;1;1;1;1;1;1;1;1;1;1;1;1;1;1;1;1;1;1	sp|C0HJQ3|H2A_ACIGU Histone H2A (Fragments) OS=Acipenser gueldenstaedtii OX=7902 PE=1 SV=1;sp|C0HKE8|H2A1O_MOUSE Histone H2A type 1-O OS=Mus musculus OX=10090 GN=Hist1h2ao PE=1 SV=1;sp|P0C0S8|H2A1_HUMAN Histone H2A type 1 OS=Homo sapiens OX=9606 GN=HIST1H2	35	1	1	1	1	1	1	1	1	1	11.8	11.8	11.8	8.2616	76	76;130;130;130;130;130;130;130;130;130;131;131;131;138;138;143;130;130;130;130;128;128;128;128;129;129;128;129;130;130;130;130;130;130;143	0	6.6461	11.8	11.8	17040000	9411900	7628500	8520200	4705900	3814200	1	sp|C0HJQ3|H2A_ACIGU Histone H2A (Fragments) OS=Acipenser gueldenstaedtii OX=7902 PE=1 SV=1;sp|C0HKE8|H2A1O_MOUSE Histone H2A type 1-O OS=Mus musculus OX=10090 GN=Hist1h2ao PE=1 SV=1;sp|P0C0S8|H2A1_HUMAN Histone H2A type 1 OS=Homo sapiens OX=9606 GN=HIST1H2			28	61	TRUE	63	87;88	88;89	88
sp|Q9Z0N2|IF2H_MOUSE;sp|Q2VIR3|IF2GL_HUMAN;sp|P81795|IF2G_RAT;sp|P41091|IF2G_HUMAN;sp|C9WPN6|IF2H_RAT	sp|Q9Z0N2|IF2H_MOUSE;sp|Q2VIR3|IF2GL_HUMAN;sp|P81795|IF2G_RAT;sp|P41091|IF2G_HUMAN;sp|C9WPN6|IF2H_RAT	1;1;1;1;1	1;1;1;1;1	1;1;1;1;1	sp|Q9Z0N2|IF2H_MOUSE Eukaryotic translation initiation factor 2 subunit 3, Y-linked OS=Mus musculus OX=10090 GN=Eif2s3y PE=1 SV=2;sp|Q2VIR3|IF2GL_HUMAN Eukaryotic translation initiation factor 2 subunit 3B OS=Homo sapiens OX=9606 GN=EIF2S3B PE=2 SV=2;sp|P8	5	1	1	1	0	1	0	1	0	1	3.4	3.4	3.4	51.13	472	472;472;472;472;472	0	8.596	0	3.4	1110100	0	1110100	55504	0	55504	1	sp|Q9Z0N2|IF2H_MOUSE Eukaryotic translation initiation factor 2 subunit 3, Y-linked OS=Mus musculus OX=10090 GN=Eif2s3y PE=1 SV=2;sp|Q2VIR3|IF2GL_HUMAN Eukaryotic translation initiation factor 2 subunit 3B OS=Homo sapiens OX=9606 GN=EIF2S3B PE=2 SV=2;sp|P8			29	55	TRUE	57	81	82	82
sp|O15371|EIF3D_HUMAN	sp|O15371|EIF3D_HUMAN	1	1	1	sp|O15371|EIF3D_HUMAN Eukaryotic translation initiation factor 3 subunit D OS=Homo sapiens OX=9606 GN=EIF3D PE=1 SV=1	1	1	1	1	0	1	0	1	0	1	4.6	4.6	4.6	63.972	548	548	0	6.6001	0	4.6	1167600	0	1167600	46706	0	46706	1	sp|O15371|EIF3D_HUMAN Eukaryotic translation initiation factor 3 subunit D OS=Homo sapiens OX=9606 GN=EIF3D PE=1 SV=1			40	1528	TRUE	1591	2641	3012	3012
sp|O75153|CLU_HUMAN	sp|O75153|CLU_HUMAN	1	1	1	sp|O75153|CLU_HUMAN Clustered mitochondria protein homolog OS=Homo sapiens OX=9606 GN=CLUH PE=1 SV=2	1	1	1	1	1	1	1	1	1	1	1	1	1	146.67	1309	1309	0	6.8646	1	1	2556300	1214900	1341500	37593	17866	19728	2	sp|O75153|CLU_HUMAN Clustered mitochondria protein homolog OS=Homo sapiens OX=9606 GN=CLUH PE=1 SV=2			48	155	TRUE	158	231;232	234;235	235
sp|O75306|NDUS2_HUMAN	sp|O75306|NDUS2_HUMAN	1	1	1	sp|O75306|NDUS2_HUMAN NADH dehydrogenase [ubiquinone] iron-sulfur protein 2, mitochondrial OS=Homo sapiens OX=9606 GN=NDUFS2 PE=1 SV=2	1	1	1	1	0	1	0	1	0	1	2.6	2.6	2.6	52.545	463	463	0.0079787	5.941	0	2.6	1249400	0	1249400	49976	0	49976	1	sp|O75306|NDUS2_HUMAN NADH dehydrogenase [ubiquinone] iron-sulfur protein 2, mitochondrial OS=Homo sapiens OX=9606 GN=NDUFS2 PE=1 SV=2			49	802	TRUE	833	1417	1595	1595
sp|O75607|NPM3_HUMAN	sp|O75607|NPM3_HUMAN	1	1	1	sp|O75607|NPM3_HUMAN Nucleoplasmin-3 OS=Homo sapiens OX=9606 GN=NPM3 PE=1 SV=3	1	1	1	1	0	1	0	1	0	1	9	9	9	19.343	178	178	0	40.967	0	9	7092800	0	7092800	886600	0	886600	1	sp|O75607|NPM3_HUMAN Nucleoplasmin-3 OS=Homo sapiens OX=9606 GN=NPM3 PE=1 SV=3			53	9	TRUE	9	12	12	12
sp|O94763|RMP_HUMAN	sp|O94763|RMP_HUMAN	1	1	1	sp|O94763|RMP_HUMAN Unconventional prefoldin RPB5 interactor 1 OS=Homo sapiens OX=9606 GN=URI1 PE=1 SV=3	1	1	1	1	0	1	0	1	0	1	1.3	1.3	1.3	59.832	535	535	0	6.3343	0	1.3	4751900	0	4751900	226280	0	226280	0	sp|O94763|RMP_HUMAN Unconventional prefoldin RPB5 interactor 1 OS=Homo sapiens OX=9606 GN=URI1 PE=1 SV=3			56	943	TRUE	978	1701	1953	1953
sp|O94886|CSCL1_HUMAN	sp|O94886|CSCL1_HUMAN	1	1	1	sp|O94886|CSCL1_HUMAN CSC1-like protein 1 OS=Homo sapiens OX=9606 GN=TMEM63A PE=1 SV=3	1	1	1	1	0	1	0	1	0	1	1.5	1.5	1.5	92.125	807	807	0.0055096	6.0128	0	1.5	17044000	0	17044000	549800	0	549800	1	sp|O94886|CSCL1_HUMAN CSC1-like protein 1 OS=Homo sapiens OX=9606 GN=TMEM63A PE=1 SV=3			57	979	TRUE	1015	1748	2000	2000
sp|O95433|AHSA1_HUMAN	sp|O95433|AHSA1_HUMAN	1	1	1	sp|O95433|AHSA1_HUMAN Activator of 90 kDa heat shock protein ATPase homolog 1 OS=Homo sapiens OX=9606 GN=AHSA1 PE=1 SV=1	1	1	1	1	0	1	0	1	0	1	6.5	6.5	6.5	38.274	338	338	0.0057971	6.0923	0	6.5	899390	0	899390	44969	0	44969	1	sp|O95433|AHSA1_HUMAN Activator of 90 kDa heat shock protein ATPase homolog 1 OS=Homo sapiens OX=9606 GN=AHSA1 PE=1 SV=1			60	1397	TRUE	1458	2442	2811	2811
sp|Q5R1W9|LDHA_PANTR;sp|P00338|LDHA_HUMAN	sp|Q5R1W9|LDHA_PANTR;sp|P00338|LDHA_HUMAN	1;1	1;1	1;1	sp|Q5R1W9|LDHA_PANTR L-lactate dehydrogenase A chain OS=Pan troglodytes OX=9598 GN=LDHA PE=2 SV=3;sp|P00338|LDHA_HUMAN L-lactate dehydrogenase A chain OS=Homo sapiens OX=9606 GN=LDHA PE=1 SV=2	2	1	1	1	0	1	0	1	0	1	3	3	3	36.662	332	332;332	0.005618	6.0427	0	3	2005300	0	2005300	111400	0	111400	1	sp|Q5R1W9|LDHA_PANTR L-lactate dehydrogenase A chain OS=Pan troglodytes OX=9598 GN=LDHA PE=2 SV=3;sp|P00338|LDHA_HUMAN L-lactate dehydrogenase A chain OS=Homo sapiens OX=9606 GN=LDHA PE=1 SV=2			63	1468	TRUE	1529	2543	2914	2914
sp|P07400|NCAP_LYCVW	sp|P07400|NCAP_LYCVW	1	1	1	sp|P07400|NCAP_LYCVW Nucleoprotein OS=Lymphocytic choriomeningitis virus (strain WE) OX=11627 GN=N PE=3 SV=1	1	1	1	1	0	1	0	1	0	1	2.3	2.3	2.3	62.152	558	558	0.0080863	5.962	0	2.3	0	0	0	0	0	0	1	sp|P07400|NCAP_LYCVW Nucleoprotein OS=Lymphocytic choriomeningitis virus (strain WE) OX=11627 GN=N PE=3 SV=1			77	166	TRUE	170	266	277	277
sp|P08F94|PKHD1_HUMAN	sp|P08F94|PKHD1_HUMAN	1	1	1	sp|P08F94|PKHD1_HUMAN Fibrocystin OS=Homo sapiens OX=9606 GN=PKHD1 PE=1 SV=1	1	1	1	1	0	1	0	1	0	1	0.3	0.3	0.3	446.7	4074	4074	0.0057803	6.0903	0	0.3	4404000	0	4404000	29757	0	29757	1	sp|P08F94|PKHD1_HUMAN Fibrocystin OS=Homo sapiens OX=9606 GN=PKHD1 PE=1 SV=1			85	860	TRUE	894	1533	1735	1735	36	1976
sp|P12004|PCNA_HUMAN;sp|Q9DEA3|PCNA_CHICK	sp|P12004|PCNA_HUMAN;sp|Q9DEA3|PCNA_CHICK	1;1	1;1	1;1	sp|P12004|PCNA_HUMAN Proliferating cell nuclear antigen OS=Homo sapiens OX=9606 GN=PCNA PE=1 SV=1;sp|Q9DEA3|PCNA_CHICK Proliferating cell nuclear antigen OS=Gallus gallus OX=9031 GN=PCNA PE=1 SV=1	2	1	1	1	0	1	0	1	0	1	7.3	7.3	7.3	28.768	261	261;262	0	10.88	0	7.3	4211800	0	4211800	263240	0	263240	1	sp|P12004|PCNA_HUMAN Proliferating cell nuclear antigen OS=Homo sapiens OX=9606 GN=PCNA PE=1 SV=1;sp|Q9DEA3|PCNA_CHICK Proliferating cell nuclear antigen OS=Gallus gallus OX=9031 GN=PCNA PE=1 SV=1			99	39	TRUE	40	57	57	57
sp|P18615|NELFE_HUMAN	sp|P18615|NELFE_HUMAN	1	1	1	sp|P18615|NELFE_HUMAN Negative elongation factor E OS=Homo sapiens OX=9606 GN=NELFE PE=1 SV=3	1	1	1	1	1	1	1	1	1	1	5.3	5.3	5.3	43.239	380	380	0	10.002	5.3	5.3	2849600	1199500	1650200	149980	63130	86850	2	sp|P18615|NELFE_HUMAN Negative elongation factor E OS=Homo sapiens OX=9606 GN=NELFE PE=1 SV=3			115	324	TRUE	335	535;536	594;595	594
sp|P19113|DCHS_HUMAN	sp|P19113|DCHS_HUMAN	1	1	1	sp|P19113|DCHS_HUMAN Histidine decarboxylase OS=Homo sapiens OX=9606 GN=HDC PE=1 SV=2	1	1	1	1	0	1	0	1	0	1	1.5	1.5	1.5	74.14	662	662	0.0081301	5.98	0	1.5	109140000	0	109140000	3520700	0	3520700	1	sp|P19113|DCHS_HUMAN Histidine decarboxylase OS=Homo sapiens OX=9606 GN=HDC PE=1 SV=2			116	419	TRUE	437	700	780	780
sp|P22059|OSBP1_HUMAN	sp|P22059|OSBP1_HUMAN	1	1	1	sp|P22059|OSBP1_HUMAN Oxysterol-binding protein 1 OS=Homo sapiens OX=9606 GN=OSBP PE=1 SV=1	1	1	1	1	1	1	1	1	1	1	2.1	2.1	2.1	89.42	807	807	0	6.9582	2.1	2.1	1703000	784690	918350	41537	19139	22399	2	sp|P22059|OSBP1_HUMAN Oxysterol-binding protein 1 OS=Homo sapiens OX=9606 GN=OSBP PE=1 SV=1			120	447	TRUE	465	753;754	846;847	846
sp|P27402|BEL1_SFV3L	sp|P27402|BEL1_SFV3L	1	1	1	sp|P27402|BEL1_SFV3L Protein Bel-1 OS=Simian foamy virus type 3 (strain LK3) OX=11644 GN=bel1 PE=3 SV=1	1	1	1	1	0	1	0	1	0	1	2.3	2.3	2.3	33.724	298	298	0.0078534	5.9139	0	2.3	50867000	0	50867000	4239000	0	4239000	1	sp|P27402|BEL1_SFV3L Protein Bel-1 OS=Simian foamy virus type 3 (strain LK3) OX=11644 GN=bel1 PE=3 SV=1			133	132	TRUE	135	193	195	195
sp|P28331|NDUS1_HUMAN	sp|P28331|NDUS1_HUMAN	1	1	1	sp|P28331|NDUS1_HUMAN NADH-ubiquinone oxidoreductase 75 kDa subunit, mitochondrial OS=Homo sapiens OX=9606 GN=NDUFS1 PE=1 SV=3	1	1	1	1	0	1	0	1	0	1	3	3	3	79.467	727	727	0	7.3115	0	3	2595100	0	2595100	63295	0	63295	1	sp|P28331|NDUS1_HUMAN NADH-ubiquinone oxidoreductase 75 kDa subunit, mitochondrial OS=Homo sapiens OX=9606 GN=NDUFS1 PE=1 SV=3			136	1359	TRUE	1416	2382	2748	2748
sp|P33151|CADH5_HUMAN	sp|P33151|CADH5_HUMAN	1	1	1	sp|P33151|CADH5_HUMAN Cadherin-5 OS=Homo sapiens OX=9606 GN=CDH5 PE=1 SV=5	1	1	1	1	0	1	0	1	0	1	1.5	1.5	1.5	87.527	784	784	0	6.353	0	1.5	5548900	0	5548900	184960	0	184960	1	sp|P33151|CADH5_HUMAN Cadherin-5 OS=Homo sapiens OX=9606 GN=CDH5 PE=1 SV=5			143	496	TRUE	515	822	916	916
sp|P35030|TRY3_HUMAN	sp|P35030|TRY3_HUMAN	1	1	1	sp|P35030|TRY3_HUMAN Trypsin-3 OS=Homo sapiens OX=9606 GN=PRSS3 PE=1 SV=2	1	1	1	1	0	1	0	1	0	1	4.3	4.3	4.3	32.528	304	304	0	6.6309	0	4.3	6639600	0	6639600	553300	0	553300	1	sp|P35030|TRY3_HUMAN Trypsin-3 OS=Homo sapiens OX=9606 GN=PRSS3 PE=1 SV=2			149	1423	TRUE	1484	2473	2844	2844
sp|P35221|CTNA1_HUMAN	sp|P35221|CTNA1_HUMAN	1	1	1	sp|P35221|CTNA1_HUMAN Catenin alpha-1 OS=Homo sapiens OX=9606 GN=CTNNA1 PE=1 SV=1	1	1	1	1	0	1	0	1	0	1	1.2	1.2	1.2	100.07	906	906	0	6.9955	0	1.2	1360600	0	1360600	28949	0	28949	1	sp|P35221|CTNA1_HUMAN Catenin alpha-1 OS=Homo sapiens OX=9606 GN=CTNNA1 PE=1 SV=1			150	1269	TRUE	1322	2251	2613	2613
sp|P35249|RFC4_HUMAN	sp|P35249|RFC4_HUMAN	1	1	1	sp|P35249|RFC4_HUMAN Replication factor C subunit 4 OS=Homo sapiens OX=9606 GN=RFC4 PE=1 SV=2	1	1	1	1	0	1	0	1	0	1	2.8	2.8	2.8	39.681	363	363	0	7.875	0	2.8	2216600	0	2216600	116660	0	116660	0	sp|P35249|RFC4_HUMAN Replication factor C subunit 4 OS=Homo sapiens OX=9606 GN=RFC4 PE=1 SV=2			151	1424	TRUE	1485	2474	2845	2845
sp|P36873|PP1G_HUMAN	sp|P36873|PP1G_HUMAN	1	1	1	sp|P36873|PP1G_HUMAN Serine/threonine-protein phosphatase PP1-gamma catalytic subunit OS=Homo sapiens OX=9606 GN=PPP1CC PE=1 SV=1	1	1	1	1	0	1	0	1	0	1	4.3	4.3	4.3	36.983	323	323	0	8.1194	0	4.3	1657900	0	1657900	103620	0	103620	1	sp|P36873|PP1G_HUMAN Serine/threonine-protein phosphatase PP1-gamma catalytic subunit OS=Homo sapiens OX=9606 GN=PPP1CC PE=1 SV=1			158	28	TRUE	28	40	40	40
sp|P40227|TCPZ_HUMAN	sp|P40227|TCPZ_HUMAN	1	1	1	sp|P40227|TCPZ_HUMAN T-complex protein 1 subunit zeta OS=Homo sapiens OX=9606 GN=CCT6A PE=1 SV=3	1	1	1	1	0	1	0	1	0	1	1.7	1.7	1.7	58.024	531	531	0.0079365	5.9326	0	1.7	3026700	0	3026700	116410	0	116410	1	sp|P40227|TCPZ_HUMAN T-complex protein 1 subunit zeta OS=Homo sapiens OX=9606 GN=CCT6A PE=1 SV=3			163	510	TRUE	530	898	1020	1020
sp|Q98TF7|RL35_CHICK;sp|P42766|RL35_HUMAN	sp|Q98TF7|RL35_CHICK;sp|P42766|RL35_HUMAN	1;1	1;1	1;1	sp|Q98TF7|RL35_CHICK 60S ribosomal protein L35 OS=Gallus gallus OX=9031 GN=RPL35 PE=2 SV=3;sp|P42766|RL35_HUMAN 60S ribosomal protein L35 OS=Homo sapiens OX=9606 GN=RPL35 PE=1 SV=2	2	1	1	1	1	1	1	1	1	1	8.1	8.1	8.1	14.551	123	123;123	0	6.1528	8.1	8.1	3070700	3070700	0	1023600	1023600	0	2	sp|Q98TF7|RL35_CHICK 60S ribosomal protein L35 OS=Gallus gallus OX=9031 GN=RPL35 PE=2 SV=3;sp|P42766|RL35_HUMAN 60S ribosomal protein L35 OS=Homo sapiens OX=9606 GN=RPL35 PE=1 SV=2			171	1435	TRUE	1496	2493;2494	2864;2865	2865
sp|P48634|PRC2A_HUMAN	sp|P48634|PRC2A_HUMAN	1	1	1	sp|P48634|PRC2A_HUMAN Protein PRRC2A OS=Homo sapiens OX=9606 GN=PRRC2A PE=1 SV=3	1	1	1	1	1	1	1	1	1	1	0.6	0.6	0.6	228.86	2157	2157	0	6.9282	0.6	0.6	1839600	591700	1247900	17355	5582.1	11773	2	sp|P48634|PRC2A_HUMAN Protein PRRC2A OS=Homo sapiens OX=9606 GN=PRRC2A PE=1 SV=3			179	555	TRUE	576	955;956	1077;1078	1078
sp|P50882|RL9_DROME	sp|P50882|RL9_DROME	1	1	1	sp|P50882|RL9_DROME 60S ribosomal protein L9 OS=Drosophila melanogaster OX=7227 GN=RpL9 PE=1 SV=2	1	1	1	1	0	1	0	1	0	1	5.3	5.3	5.3	21.392	190	190	0.0056338	6.0439	0	5.3	3830800	0	3830800	425650	0	425650	1	sp|P50882|RL9_DROME 60S ribosomal protein L9 OS=Drosophila melanogaster OX=7227 GN=RpL9 PE=1 SV=2			188	411	TRUE	429	691	771	771
sp|P51570|GALK1_HUMAN	sp|P51570|GALK1_HUMAN	1	1	1	sp|P51570|GALK1_HUMAN Galactokinase OS=Homo sapiens OX=9606 GN=GALK1 PE=1 SV=1	1	1	1	1	0	1	0	1	0	1	2.8	2.8	2.8	42.272	392	392	0	6.9867	0	2.8	0	0	0	0	0	0	1	sp|P51570|GALK1_HUMAN Galactokinase OS=Homo sapiens OX=9606 GN=GALK1 PE=1 SV=1			191	369	TRUE	383	625	704	704
sp|Q62186|SSRD_MOUSE;sp|P51571|SSRD_HUMAN	sp|Q62186|SSRD_MOUSE;sp|P51571|SSRD_HUMAN	1;1	1;1	1;1	sp|Q62186|SSRD_MOUSE Translocon-associated protein subunit delta OS=Mus musculus OX=10090 GN=Ssr4 PE=1 SV=1;sp|P51571|SSRD_HUMAN Translocon-associated protein subunit delta OS=Homo sapiens OX=9606 GN=SSR4 PE=1 SV=1	2	1	1	1	1	1	1	1	1	1	6.4	6.4	6.4	18.936	172	172;173	0	9.1524	6.4	6.4	8277500	1832900	6444600	1379600	305480	1074100	2	sp|Q62186|SSRD_MOUSE Translocon-associated protein subunit delta OS=Mus musculus OX=10090 GN=Ssr4 PE=1 SV=1;sp|P51571|SSRD_HUMAN Translocon-associated protein subunit delta OS=Homo sapiens OX=9606 GN=SSR4 PE=1 SV=1			192	396	TRUE	412	668;669	748;749	748
sp|Q14974|IMB1_HUMAN;sp|P52297|IMB_XENLA	sp|Q14974|IMB1_HUMAN;sp|P52297|IMB_XENLA	1;1	1;1	1;1	sp|Q14974|IMB1_HUMAN Importin subunit beta-1 OS=Homo sapiens OX=9606 GN=KPNB1 PE=1 SV=2;sp|P52297|IMB_XENLA Importin subunit beta OS=Xenopus laevis OX=8355 GN=kpnb1 PE=1 SV=3	2	1	1	1	0	1	0	1	0	1	1.7	1.7	1.7	97.169	876	876;876	0	6.4608	0	1.7	1284000	0	1284000	32101	0	32101	1	sp|Q14974|IMB1_HUMAN Importin subunit beta-1 OS=Homo sapiens OX=9606 GN=KPNB1 PE=1 SV=2;sp|P52297|IMB_XENLA Importin subunit beta OS=Xenopus laevis OX=8355 GN=kpnb1 PE=1 SV=3			199	781	TRUE	811	1384	1562	1562
sp|P53597|SUCA_HUMAN	sp|P53597|SUCA_HUMAN	1	1	1	sp|P53597|SUCA_HUMAN Succinate--CoA ligase [ADP/GDP-forming] subunit alpha, mitochondrial OS=Homo sapiens OX=9606 GN=SUCLG1 PE=1 SV=4	1	1	1	1	0	1	0	1	0	1	3.5	3.5	3.5	36.249	346	346	0	6.3772	0	3.5	0	0	0	0	0	0	1	sp|P53597|SUCA_HUMAN Succinate--CoA ligase [ADP/GDP-forming] subunit alpha, mitochondrial OS=Homo sapiens OX=9606 GN=SUCLG1 PE=1 SV=4			202	986	TRUE	1023	1758	2010	2010
sp|Q7ZU99|TERA_DANRE;sp|Q01853|TERA_MOUSE;sp|P55072|TERA_HUMAN	sp|Q7ZU99|TERA_DANRE;sp|Q01853|TERA_MOUSE;sp|P55072|TERA_HUMAN	1;1;1	1;1;1	1;1;1	sp|Q7ZU99|TERA_DANRE Transitional endoplasmic reticulum ATPase OS=Danio rerio OX=7955 GN=vcp PE=1 SV=1;sp|Q01853|TERA_MOUSE Transitional endoplasmic reticulum ATPase OS=Mus musculus OX=10090 GN=Vcp PE=1 SV=4;sp|P55072|TERA_HUMAN Transitional endoplasmic re	3	1	1	1	0	1	0	1	0	1	1.6	1.6	1.6	89.423	806	806;806;806	0.0079576	5.9394	0	1.6	1308700	0	1308700	29083	0	29083	1	sp|Q7ZU99|TERA_DANRE Transitional endoplasmic reticulum ATPase OS=Danio rerio OX=7955 GN=vcp PE=1 SV=1;sp|Q01853|TERA_MOUSE Transitional endoplasmic reticulum ATPase OS=Mus musculus OX=10090 GN=Vcp PE=1 SV=4;sp|P55072|TERA_HUMAN Transitional endoplasmic re			206	808	TRUE	839	1432	1610	1610
sp|P56134|ATPK_HUMAN	sp|P56134|ATPK_HUMAN	1	1	1	sp|P56134|ATPK_HUMAN ATP synthase subunit f, mitochondrial OS=Homo sapiens OX=9606 GN=ATP5MF PE=1 SV=3	1	1	1	1	0	1	0	1	0	1	11.7	11.7	11.7	10.918	94	94	0	6.1882	0	11.7	7231000	0	7231000	1807700	0	1807700	1	sp|P56134|ATPK_HUMAN ATP synthase subunit f, mitochondrial OS=Homo sapiens OX=9606 GN=ATP5MF PE=1 SV=3			208	846	TRUE	880	1509	1711	1711
sp|P60468|SC61B_HUMAN	sp|P60468|SC61B_HUMAN	1	1	1	sp|P60468|SC61B_HUMAN Protein transport protein Sec61 subunit beta OS=Homo sapiens OX=9606 GN=SEC61B PE=1 SV=2	1	1	1	1	1	1	1	1	1	1	15.6	15.6	15.6	9.9743	96	96	0	7.8183	15.6	15.6	20842000	11532000	9309900	3473700	1922000	1551700	2	sp|P60468|SC61B_HUMAN Protein transport protein Sec61 subunit beta OS=Homo sapiens OX=9606 GN=SEC61B PE=1 SV=2			210	1079	TRUE	1128	1946;1947	2274;2275	2274
sp|P61201|CSN2_HUMAN	sp|P61201|CSN2_HUMAN	1	1	1	sp|P61201|CSN2_HUMAN COP9 signalosome complex subunit 2 OS=Homo sapiens OX=9606 GN=COPS2 PE=1 SV=1	1	1	1	1	0	1	0	1	0	1	3.2	3.2	3.2	51.596	443	443	0	6.4686	0	3.2	1386400	0	1386400	66019	0	66019	1	sp|P61201|CSN2_HUMAN COP9 signalosome complex subunit 2 OS=Homo sapiens OX=9606 GN=COPS2 PE=1 SV=1			215	613	TRUE	637	1082	1239	1239
sp|P62273|RS29_HUMAN	sp|P62273|RS29_HUMAN	1	1	1	sp|P62273|RS29_HUMAN 40S ribosomal protein S29 OS=Homo sapiens OX=9606 GN=RPS29 PE=1 SV=2	1	1	1	1	0	1	0	1	0	1	19.6	19.6	19.6	6.6767	56	56	0	9.1524	0	19.6	22946000	0	22946000	11473000	0	11473000	2	sp|P62273|RS29_HUMAN 40S ribosomal protein S29 OS=Homo sapiens OX=9606 GN=RPS29 PE=1 SV=2			226	487	TRUE	506	808;809	902;903	903
sp|P62304|RUXE_HUMAN	sp|P62304|RUXE_HUMAN	1	1	1	sp|P62304|RUXE_HUMAN Small nuclear ribonucleoprotein E OS=Homo sapiens OX=9606 GN=SNRPE PE=1 SV=1	1	1	1	1	0	1	0	1	0	1	12	12	12	10.803	92	92	0	9.1592	0	12	3404800	0	3404800	851210	0	851210	1	sp|P62304|RUXE_HUMAN Small nuclear ribonucleoprotein E OS=Homo sapiens OX=9606 GN=SNRPE PE=1 SV=1			227	1439	TRUE	1500	2500	2871	2871
sp|P62314|SMD1_HUMAN	sp|P62314|SMD1_HUMAN	1	1	1	sp|P62314|SMD1_HUMAN Small nuclear ribonucleoprotein Sm D1 OS=Homo sapiens OX=9606 GN=SNRPD1 PE=1 SV=1	1	1	1	1	0	1	0	1	0	1	10.9	10.9	10.9	13.281	119	119	0	6.2685	0	10.9	3025000	0	3025000	756260	0	756260	1	sp|P62314|SMD1_HUMAN Small nuclear ribonucleoprotein Sm D1 OS=Homo sapiens OX=9606 GN=SNRPD1 PE=1 SV=1			228	1055	TRUE	1103	1917	2245	2245
sp|P62318|SMD3_HUMAN	sp|P62318|SMD3_HUMAN	1	1	1	sp|P62318|SMD3_HUMAN Small nuclear ribonucleoprotein Sm D3 OS=Homo sapiens OX=9606 GN=SNRPD3 PE=1 SV=1	1	1	1	1	0	1	0	1	0	1	7.9	7.9	7.9	13.916	126	126	0	6.8277	0	7.9	4450100	0	4450100	741680	0	741680	1	sp|P62318|SMD3_HUMAN Small nuclear ribonucleoprotein Sm D3 OS=Homo sapiens OX=9606 GN=SNRPD3 PE=1 SV=1			230	1362	TRUE	1419	2388	2755	2755
sp|P62806|H4_MOUSE;sp|P62805|H4_HUMAN	sp|P62806|H4_MOUSE;sp|P62805|H4_HUMAN	1;1	1;1	1;1	sp|P62806|H4_MOUSE Histone H4 OS=Mus musculus OX=10090 GN=Hist1h4a PE=1 SV=2;sp|P62805|H4_HUMAN Histone H4 OS=Homo sapiens OX=9606 GN=HIST1H4A PE=1 SV=2	2	1	1	1	1	1	1	1	1	1	7.8	7.8	7.8	11.367	103	103;103	0.0056818	6.0559	7.8	7.8	3898600	2020900	1877700	649770	336820	312950	2	sp|P62806|H4_MOUSE Histone H4 OS=Mus musculus OX=10090 GN=Hist1h4a PE=1 SV=2;sp|P62805|H4_HUMAN Histone H4 OS=Homo sapiens OX=9606 GN=HIST1H4A PE=1 SV=2			233	1393	TRUE	1454	2435;2436	2804;2805	2805
sp|P62829|RL23_HUMAN	sp|P62829|RL23_HUMAN	1	1	1	sp|P62829|RL23_HUMAN 60S ribosomal protein L23 OS=Homo sapiens OX=9606 GN=RPL23 PE=1 SV=1	1	1	1	1	0	1	0	1	0	1	12.9	12.9	12.9	14.865	140	140	0	6.756	0	12.9	2751000	0	2751000	305670	0	305670	1	sp|P62829|RL23_HUMAN 60S ribosomal protein L23 OS=Homo sapiens OX=9606 GN=RPL23 PE=1 SV=1			235	903	TRUE	938	1621	1848	1848
sp|P62913|RL11_HUMAN	sp|P62913|RL11_HUMAN	1	1	1	sp|P62913|RL11_HUMAN 60S ribosomal protein L11 OS=Homo sapiens OX=9606 GN=RPL11 PE=1 SV=2	1	1	1	1	0	1	0	1	0	1	7.9	7.9	7.9	20.252	178	178	0	16.476	0	7.9	16591000	0	16591000	1659100	0	1659100	1	sp|P62913|RL11_HUMAN 60S ribosomal protein L11 OS=Homo sapiens OX=9606 GN=RPL11 PE=1 SV=2			236	1426	TRUE	1487	2477	2848	2848
sp|P63208|SKP1_HUMAN	sp|P63208|SKP1_HUMAN	1	1	1	sp|P63208|SKP1_HUMAN S-phase kinase-associated protein 1 OS=Homo sapiens OX=9606 GN=SKP1 PE=1 SV=2	1	1	1	1	0	1	0	1	0	1	7.4	7.4	7.4	18.658	163	163	0	6.6111	0	7.4	2873600	0	2873600	287360	0	287360	1	sp|P63208|SKP1_HUMAN S-phase kinase-associated protein 1 OS=Homo sapiens OX=9606 GN=SKP1 PE=1 SV=2			238	1014	TRUE	1057	1855	2182	2182
sp|P63244|RACK1_HUMAN;sp|P63243|RACK1_BOVIN	sp|P63244|RACK1_HUMAN;sp|P63243|RACK1_BOVIN	1;1	1;1	1;1	sp|P63244|RACK1_HUMAN Receptor of activated protein C kinase 1 OS=Homo sapiens OX=9606 GN=RACK1 PE=1 SV=3;sp|P63243|RACK1_BOVIN Receptor of activated protein C kinase 1 OS=Bos taurus OX=9913 GN=RACK1 PE=2 SV=3	2	1	1	1	0	1	0	1	0	1	5	5	5	35.076	317	317;317	0	9.0437	0	5	4143400	0	4143400	207170	0	207170	2	sp|P63244|RACK1_HUMAN Receptor of activated protein C kinase 1 OS=Homo sapiens OX=9606 GN=RACK1 PE=1 SV=3;sp|P63243|RACK1_BOVIN Receptor of activated protein C kinase 1 OS=Bos taurus OX=9913 GN=RACK1 PE=2 SV=3			239	658	TRUE	684	1159;1160	1318;1319	1318
sp|P78371|TCPB_HUMAN	sp|P78371|TCPB_HUMAN	1	1	1	sp|P78371|TCPB_HUMAN T-complex protein 1 subunit beta OS=Homo sapiens OX=9606 GN=CCT2 PE=1 SV=4	1	1	1	1	0	1	0	1	0	1	2.2	2.2	2.2	57.488	535	535	0	6.2581	0	2.2	672120	0	672120	21004	0	21004	1	sp|P78371|TCPB_HUMAN T-complex protein 1 subunit beta OS=Homo sapiens OX=9606 GN=CCT2 PE=1 SV=4			243	126	TRUE	129	187	189	189
sp|P98179|RBM3_HUMAN	sp|P98179|RBM3_HUMAN	1	1	1	sp|P98179|RBM3_HUMAN RNA-binding protein 3 OS=Homo sapiens OX=9606 GN=RBM3 PE=1 SV=1	1	1	1	1	0	1	0	1	0	1	11.5	11.5	11.5	17.17	157	157	0	6.585	0	11.5	4016900	0	4016900	502120	0	502120	1	sp|P98179|RBM3_HUMAN RNA-binding protein 3 OS=Homo sapiens OX=9606 GN=RBM3 PE=1 SV=1			246	465	TRUE	483	779	872	872
sp|Q01130|SRSF2_HUMAN	sp|Q01130|SRSF2_HUMAN	1	1	1	sp|Q01130|SRSF2_HUMAN Serine/arginine-rich splicing factor 2 OS=Homo sapiens OX=9606 GN=SRSF2 PE=1 SV=4	1	1	1	1	0	1	0	1	0	1	7.2	7.2	7.2	25.476	221	221	0.0054795	5.9991	0	7.2	1522600	0	1522600	169170	0	169170	1	sp|Q01130|SRSF2_HUMAN Serine/arginine-rich splicing factor 2 OS=Homo sapiens OX=9606 GN=SRSF2 PE=1 SV=4			249	1261	TRUE	1314	2240	2602	2602
sp|Q01650|LAT1_HUMAN	sp|Q01650|LAT1_HUMAN	1	1	1	sp|Q01650|LAT1_HUMAN Large neutral amino acids transporter small subunit 1 OS=Homo sapiens OX=9606 GN=SLC7A5 PE=1 SV=2	1	1	1	1	0	1	0	1	0	1	3.6	3.6	3.6	55.01	507	507	0	6.2317	0	3.6	3986800	0	3986800	221490	0	221490	1	sp|Q01650|LAT1_HUMAN Large neutral amino acids transporter small subunit 1 OS=Homo sapiens OX=9606 GN=SLC7A5 PE=1 SV=2			251	1153	TRUE	1203	2060	2397	2397
sp|Q02512|VE1_HPV17	sp|Q02512|VE1_HPV17	1	1	1	sp|Q02512|VE1_HPV17 Replication protein E1 OS=Human papillomavirus type 17 OX=10607 GN=E1 PE=3 SV=2	1	1	1	1	0	1	0	1	0	1	3.1	3.1	3.1	70.478	609	609	0	6.3048	0	3.1	277870000	0	277870000	9923800	0	9923800	1	sp|Q02512|VE1_HPV17 Replication protein E1 OS=Human papillomavirus type 17 OX=10607 GN=E1 PE=3 SV=2			253	420	TRUE	438	701	781	781	80	559
sp|Q13620|CUL4B_HUMAN	sp|Q13620|CUL4B_HUMAN	1	1	1	sp|Q13620|CUL4B_HUMAN Cullin-4B OS=Homo sapiens OX=9606 GN=CUL4B PE=1 SV=4	1	1	1	1	1	1	1	1	1	1	1.3	1.3	1.3	103.98	913	913	0	6.9033	1.3	1.3	5211600	2538200	2673400	93063	45325	47739	2	sp|Q13620|CUL4B_HUMAN Cullin-4B OS=Homo sapiens OX=9606 GN=CUL4B PE=1 SV=4			268	363	TRUE	375	590;591	651;652	652
sp|Q13724|MOGS_HUMAN	sp|Q13724|MOGS_HUMAN	1	1	1	sp|Q13724|MOGS_HUMAN Mannosyl-oligosaccharide glucosidase OS=Homo sapiens OX=9606 GN=MOGS PE=1 SV=5	1	1	1	1	1	1	1	1	1	1	1.4	1.4	1.4	91.916	837	837	0	6.5289	1.4	1.4	2910800	809480	2101300	66154	18397	47757	2	sp|Q13724|MOGS_HUMAN Mannosyl-oligosaccharide glucosidase OS=Homo sapiens OX=9606 GN=MOGS PE=1 SV=5			269	1196	TRUE	1247	2121;2122	2462;2463	2462
sp|Q14141|SEPT6_HUMAN	sp|Q14141|SEPT6_HUMAN	1	1	1	sp|Q14141|SEPT6_HUMAN Septin-6 OS=Homo sapiens OX=9606 GN=SEPTIN6 PE=1 SV=4	1	1	1	1	0	1	0	1	0	1	6.5	6.5	6.5	49.716	434	434	0	14.336	0	6.5	2745200	0	2745200	130720	0	130720	1	sp|Q14141|SEPT6_HUMAN Septin-6 OS=Homo sapiens OX=9606 GN=SEPTIN6 PE=1 SV=4			275	391	TRUE	406	660	740	740
sp|Q14257|RCN2_HUMAN	sp|Q14257|RCN2_HUMAN	1	1	1	sp|Q14257|RCN2_HUMAN Reticulocalbin-2 OS=Homo sapiens OX=9606 GN=RCN2 PE=1 SV=1	1	1	1	1	0	1	0	1	0	1	6	6	6	36.876	317	317	0	7.1031	0	6	856850	0	856850	61203	0	61203	1	sp|Q14257|RCN2_HUMAN Reticulocalbin-2 OS=Homo sapiens OX=9606 GN=RCN2 PE=1 SV=1			278	1409	TRUE	1470	2454	2824	2824
sp|Q14831|GRM7_HUMAN	sp|Q14831|GRM7_HUMAN	1	1	1	sp|Q14831|GRM7_HUMAN Metabotropic glutamate receptor 7 OS=Homo sapiens OX=9606 GN=GRM7 PE=1 SV=1	1	1	1	1	0	1	0	1	0	1	1.3	1.3	1.3	102.25	915	915	0	6.2957	0	1.3	9358300	0	9358300	207960	0	207960	1	sp|Q14831|GRM7_HUMAN Metabotropic glutamate receptor 7 OS=Homo sapiens OX=9606 GN=GRM7 PE=1 SV=1			284	551	TRUE	572	949	1071	1071	84	440
sp|Q15428|SF3A2_HUMAN	sp|Q15428|SF3A2_HUMAN	1	1	1	sp|Q15428|SF3A2_HUMAN Splicing factor 3A subunit 2 OS=Homo sapiens OX=9606 GN=SF3A2 PE=1 SV=2	1	1	1	1	0	1	0	1	0	1	3.9	3.9	3.9	49.255	464	464	0	6.5767	0	3.9	5149900	0	5149900	367850	0	367850	1	sp|Q15428|SF3A2_HUMAN Splicing factor 3A subunit 2 OS=Homo sapiens OX=9606 GN=SF3A2 PE=1 SV=2			291	983	TRUE	1019	1753	2005	2005
sp|Q24134|NELFD_DROME	sp|Q24134|NELFD_DROME	1	1	1	sp|Q24134|NELFD_DROME Negative elongation factor D OS=Drosophila melanogaster OX=7227 GN=TH1 PE=1 SV=2	1	1	1	1	0	1	0	1	0	1	1.6	1.6	1.6	65.78	578	578	0	6.8456	0	1.6	29996000	0	29996000	1153700	0	1153700	1	sp|Q24134|NELFD_DROME Negative elongation factor D OS=Drosophila melanogaster OX=7227 GN=TH1 PE=1 SV=2			297	1085	TRUE	1134	1956	2284	2284	86;87	363;367
sp|Q2GIT5|SECA_ANAPZ	sp|Q2GIT5|SECA_ANAPZ	1	1	1	sp|Q2GIT5|SECA_ANAPZ Protein translocase subunit SecA OS=Anaplasma phagocytophilum (strain HZ) OX=212042 GN=secA PE=3 SV=1	1	1	1	1	0	1	0	1	0	1	1.4	1.4	1.4	98.575	873	873	0.005814	6.0966	0	1.4	6041000	0	6041000	134240	0	134240	1	sp|Q2GIT5|SECA_ANAPZ Protein translocase subunit SecA OS=Anaplasma phagocytophilum (strain HZ) OX=212042 GN=secA PE=3 SV=1			299	514	TRUE	534	903	1025	1025	88	99
sp|Q3ZCQ8|TIM50_HUMAN	sp|Q3ZCQ8|TIM50_HUMAN	1	1	1	sp|Q3ZCQ8|TIM50_HUMAN Mitochondrial import inner membrane translocase subunit TIM50 OS=Homo sapiens OX=9606 GN=TIMM50 PE=1 SV=2	1	1	1	1	0	1	0	1	0	1	4.5	4.5	4.5	39.646	353	353	0	7.5815	0	4.5	1405700	0	1405700	100410	0	100410	1	sp|Q3ZCQ8|TIM50_HUMAN Mitochondrial import inner membrane translocase subunit TIM50 OS=Homo sapiens OX=9606 GN=TIMM50 PE=1 SV=2			301	686	TRUE	715	1217	1394	1394
sp|Q4JVN6|UPPP2_CORJK	sp|Q4JVN6|UPPP2_CORJK	1	1	1	sp|Q4JVN6|UPPP2_CORJK Undecaprenyl-diphosphatase 2 OS=Corynebacterium jeikeium (strain K411) OX=306537 GN=uppP2 PE=3 SV=1	1	1	1	1	0	1	0	1	0	1	4.1	4.1	4.1	31.766	290	290	0.0029412	6.125	0	4.1	37266000	0	37266000	4140700	0	4140700	1	sp|Q4JVN6|UPPP2_CORJK Undecaprenyl-diphosphatase 2 OS=Corynebacterium jeikeium (strain K411) OX=306537 GN=uppP2 PE=3 SV=1			302	559	TRUE	580	962	1084	1084
sp|Q53H12|AGK_HUMAN	sp|Q53H12|AGK_HUMAN	1	1	1	sp|Q53H12|AGK_HUMAN Acylglycerol kinase, mitochondrial OS=Homo sapiens OX=9606 GN=AGK PE=1 SV=2	1	1	1	1	0	1	0	1	0	1	5.9	5.9	5.9	47.137	422	422	0	16.367	0	5.9	2642400	0	2642400	114880	0	114880	1	sp|Q53H12|AGK_HUMAN Acylglycerol kinase, mitochondrial OS=Homo sapiens OX=9606 GN=AGK PE=1 SV=2			308	690	TRUE	719	1221	1398	1398
sp|Q9Y6H1|CHCH2_HUMAN;sp|Q5T1J5|CHCH9_HUMAN	sp|Q9Y6H1|CHCH2_HUMAN;sp|Q5T1J5|CHCH9_HUMAN	1;1	1;1	1;1	sp|Q9Y6H1|CHCH2_HUMAN Coiled-coil-helix-coiled-coil-helix domain-containing protein 2 OS=Homo sapiens OX=9606 GN=CHCHD2 PE=1 SV=1;sp|Q5T1J5|CHCH9_HUMAN Putative coiled-coil-helix-coiled-coil-helix domain-containing protein CHCHD2P9, mitochondrial OS=Homo s	2	1	1	1	1	1	1	1	1	1	15.9	15.9	15.9	15.512	151	151;151	0	12.725	15.9	15.9	5190200	1963400	3226800	1038000	392680	645360	2	sp|Q9Y6H1|CHCH2_HUMAN Coiled-coil-helix-coiled-coil-helix domain-containing protein 2 OS=Homo sapiens OX=9606 GN=CHCHD2 PE=1 SV=1;sp|Q5T1J5|CHCH9_HUMAN Putative coiled-coil-helix-coiled-coil-helix domain-containing protein CHCHD2P9, mitochondrial OS=Homo s			311	1072	TRUE	1121	1937;1938	2265;2266	2265
sp|Q69Z37|SAM9L_MOUSE	sp|Q69Z37|SAM9L_MOUSE	1	1	1	sp|Q69Z37|SAM9L_MOUSE Sterile alpha motif domain-containing protein 9-like OS=Mus musculus OX=10090 GN=Samd9l PE=1 SV=2	1	1	1	1	0	1	0	1	0	1	1	1	1	180.2	1561	1561	0.0081522	5.9817	0	1	9365700	0	9365700	114220	0	114220	1	sp|Q69Z37|SAM9L_MOUSE Sterile alpha motif domain-containing protein 9-like OS=Mus musculus OX=10090 GN=Samd9l PE=1 SV=2			316	343	TRUE	355	565	625	625	93;94	137;146
sp|Q6PB90|PCDBE_MOUSE	sp|Q6PB90|PCDBE_MOUSE	1	1	1	sp|Q6PB90|PCDBE_MOUSE Protocadherin beta-14 OS=Mus musculus OX=10090 GN=Pcdhb14 PE=1 SV=2	1	1	1	1	0	1	0	1	0	1	1.4	1.4	1.4	87.021	796	796	0	6.1583	0	1.4	33505000	0	33505000	1340200	0	1340200	1	sp|Q6PB90|PCDBE_MOUSE Protocadherin beta-14 OS=Mus musculus OX=10090 GN=Pcdhb14 PE=1 SV=2			318	77	TRUE	80	115	116	116
sp|Q7L014|DDX46_HUMAN	sp|Q7L014|DDX46_HUMAN	1	1	1	sp|Q7L014|DDX46_HUMAN Probable ATP-dependent RNA helicase DDX46 OS=Homo sapiens OX=9606 GN=DDX46 PE=1 SV=2	1	1	1	1	0	1	0	1	0	1	1.6	1.6	1.6	117.36	1031	1031	0.0055249	6.0139	0	1.6	860570	0	860570	16237	0	16237	1	sp|Q7L014|DDX46_HUMAN Probable ATP-dependent RNA helicase DDX46 OS=Homo sapiens OX=9606 GN=DDX46 PE=1 SV=2			319	1198	TRUE	1249	2124	2465	2465
sp|Q8E0M9|UXAC_STRA5	sp|Q8E0M9|UXAC_STRA5	1	1	1	sp|Q8E0M9|UXAC_STRA5 Uronate isomerase OS=Streptococcus agalactiae serotype V (strain ATCC BAA-611 / 2603 V/R) OX=208435 GN=uxaC PE=3 SV=1	1	1	1	1	0	1	0	1	0	1	4.7	4.7	4.7	53.803	466	466	0	6.5396	0	4.7	28578000	0	28578000	1020600	0	1020600	1	sp|Q8E0M9|UXAC_STRA5 Uronate isomerase OS=Streptococcus agalactiae serotype V (strain ATCC BAA-611 / 2603 V/R) OX=208435 GN=uxaC PE=3 SV=1			324	837	TRUE	871	1497	1698	1698	96	327
sp|Q8IUB2|WFDC3_HUMAN	sp|Q8IUB2|WFDC3_HUMAN	1	1	1	sp|Q8IUB2|WFDC3_HUMAN WAP four-disulfide core domain protein 3 OS=Homo sapiens OX=9606 GN=WFDC3 PE=2 SV=1	1	1	1	1	1	1	1	1	1	1	3.9	3.9	3.9	24.687	231	231	0	6.426	3.9	3.9	20716000	11392000	9323800	1381100	759480	621590	2	sp|Q8IUB2|WFDC3_HUMAN WAP four-disulfide core domain protein 3 OS=Homo sapiens OX=9606 GN=WFDC3 PE=2 SV=1			326	994	TRUE	1033	1816;1817	2140;2141	2140	98	2
sp|Q8N4V1|MMGT1_HUMAN	sp|Q8N4V1|MMGT1_HUMAN	1	1	1	sp|Q8N4V1|MMGT1_HUMAN Membrane magnesium transporter 1 OS=Homo sapiens OX=9606 GN=MMGT1 PE=1 SV=1	1	1	1	1	0	1	0	1	0	1	18.3	18.3	18.3	14.686	131	131	0	12.127	0	18.3	4604800	0	4604800	920970	0	920970	1	sp|Q8N4V1|MMGT1_HUMAN Membrane magnesium transporter 1 OS=Homo sapiens OX=9606 GN=MMGT1 PE=1 SV=1			329	1427	TRUE	1488	2478	2849	2849
sp|Q8TEP8|CE192_HUMAN	sp|Q8TEP8|CE192_HUMAN	1	1	1	sp|Q8TEP8|CE192_HUMAN Centrosomal protein of 192 kDa OS=Homo sapiens OX=9606 GN=CEP192 PE=1 SV=3	1	1	1	1	0	1	0	1	0	1	0.4	0.4	0.4	279.11	2537	2537	0.0080429	5.9558	0	0.4	6846300	0	6846300	59533	0	59533	1	sp|Q8TEP8|CE192_HUMAN Centrosomal protein of 192 kDa OS=Homo sapiens OX=9606 GN=CEP192 PE=1 SV=3			335	59	TRUE	61	85	86	86
sp|Q8WWM7|ATX2L_HUMAN	sp|Q8WWM7|ATX2L_HUMAN	1	1	1	sp|Q8WWM7|ATX2L_HUMAN Ataxin-2-like protein OS=Homo sapiens OX=9606 GN=ATXN2L PE=1 SV=2	1	1	1	1	0	1	0	1	0	1	2.1	2.1	2.1	113.37	1075	1075	0	6.1721	0	2.1	2314900	0	2314900	59357	0	59357	1	sp|Q8WWM7|ATX2L_HUMAN Ataxin-2-like protein OS=Homo sapiens OX=9606 GN=ATXN2L PE=1 SV=2			337	1311	TRUE	1367	2310	2673	2673
sp|Q92504|S39A7_HUMAN	sp|Q92504|S39A7_HUMAN	1	1	1	sp|Q92504|S39A7_HUMAN Zinc transporter SLC39A7 OS=Homo sapiens OX=9606 GN=SLC39A7 PE=1 SV=2	1	1	1	1	0	1	0	1	0	1	2.8	2.8	2.8	50.117	469	469	0	6.3687	0	2.8	11288000	0	11288000	1411000	0	1411000	2	sp|Q92504|S39A7_HUMAN Zinc transporter SLC39A7 OS=Homo sapiens OX=9606 GN=SLC39A7 PE=1 SV=2			340	194	TRUE	199	308;309	321;322	321
sp|Q96IX5|ATPMD_HUMAN	sp|Q96IX5|ATPMD_HUMAN	1	1	1	sp|Q96IX5|ATPMD_HUMAN ATP synthase membrane subunit DAPIT, mitochondrial OS=Homo sapiens OX=9606 GN=ATP5MD PE=1 SV=1	1	1	1	1	1	1	1	1	1	1	25.9	25.9	25.9	6.4575	58	58	0	22.232	25.9	25.9	14566000	4503600	10062000	4855200	1501200	3354100	2	sp|Q96IX5|ATPMD_HUMAN ATP synthase membrane subunit DAPIT, mitochondrial OS=Homo sapiens OX=9606 GN=ATP5MD PE=1 SV=1			347	63	TRUE	65	91;92	92;93	92
sp|Q96P71|NECA3_HUMAN	sp|Q96P71|NECA3_HUMAN	1	1	1	sp|Q96P71|NECA3_HUMAN N-terminal EF-hand calcium-binding protein 3 OS=Homo sapiens OX=9606 GN=NECAB3 PE=1 SV=2	1	1	1	1	0	1	0	1	0	1	3.8	3.8	3.8	44.349	396	396	0.005698	6.0589	0	3.8	925120000	0	925120000	42051000	0	42051000	1	sp|Q96P71|NECA3_HUMAN N-terminal EF-hand calcium-binding protein 3 OS=Homo sapiens OX=9606 GN=NECAB3 PE=1 SV=2			348	157	TRUE	160	234	237	237
sp|Q9BT78|CSN4_HUMAN	sp|Q9BT78|CSN4_HUMAN	1	1	1	sp|Q9BT78|CSN4_HUMAN COP9 signalosome complex subunit 4 OS=Homo sapiens OX=9606 GN=COPS4 PE=1 SV=1	1	1	1	1	0	1	0	1	0	1	3	3	3	46.268	406	406	0.0081081	5.9649	0	3	3733300	0	3733300	143590	0	143590	1	sp|Q9BT78|CSN4_HUMAN COP9 signalosome complex subunit 4 OS=Homo sapiens OX=9606 GN=COPS4 PE=1 SV=1			352	141	TRUE	144	206	208	208
sp|Q9BVC6|TM109_HUMAN	sp|Q9BVC6|TM109_HUMAN	1	1	1	sp|Q9BVC6|TM109_HUMAN Transmembrane protein 109 OS=Homo sapiens OX=9606 GN=TMEM109 PE=1 SV=1	1	1	1	1	0	1	0	1	0	1	4.9	4.9	4.9	26.21	243	243	0.0080645	5.9593	0	4.9	13344000	0	13344000	1668000	0	1668000	1	sp|Q9BVC6|TM109_HUMAN Transmembrane protein 109 OS=Homo sapiens OX=9606 GN=TMEM109 PE=1 SV=1			354	264	TRUE	271	416	439	439
sp|Q9HCN8|SDF2L_HUMAN;sp|Q9ESP1|SDF2L_MOUSE	sp|Q9HCN8|SDF2L_HUMAN;sp|Q9ESP1|SDF2L_MOUSE	1;1	1;1	1;1	sp|Q9HCN8|SDF2L_HUMAN Stromal cell-derived factor 2-like protein 1 OS=Homo sapiens OX=9606 GN=SDF2L1 PE=1 SV=2;sp|Q9ESP1|SDF2L_MOUSE Stromal cell-derived factor 2-like protein 1 OS=Mus musculus OX=10090 GN=Sdf2l1 PE=1 SV=2	2	1	1	1	0	1	0	1	0	1	15.8	15.8	15.8	23.598	221	221;221	0	6.2343	0	15.8	2285800	0	2285800	190490	0	190490	1	sp|Q9HCN8|SDF2L_HUMAN Stromal cell-derived factor 2-like protein 1 OS=Homo sapiens OX=9606 GN=SDF2L1 PE=1 SV=2;sp|Q9ESP1|SDF2L_MOUSE Stromal cell-derived factor 2-like protein 1 OS=Mus musculus OX=10090 GN=Sdf2l1 PE=1 SV=2			356	1037	TRUE	1080	1887	2214	2214
sp|Q9H0D6|XRN2_HUMAN	sp|Q9H0D6|XRN2_HUMAN	1	1	1	sp|Q9H0D6|XRN2_HUMAN 5-3 exoribonuclease 2 OS=Homo sapiens OX=9606 GN=XRN2 PE=1 SV=1	1	1	1	1	0	1	0	1	0	1	1.3	1.3	1.3	108.58	950	950	0.0077519	5.9018	0	1.3	664290	0	664290	14134	0	14134	1	sp|Q9H0D6|XRN2_HUMAN 5-3 exoribonuclease 2 OS=Homo sapiens OX=9606 GN=XRN2 PE=1 SV=1			358	553	TRUE	574	952	1074	1074
sp|Q9H6D7|HAUS4_HUMAN	sp|Q9H6D7|HAUS4_HUMAN	1	1	1	sp|Q9H6D7|HAUS4_HUMAN HAUS augmin-like complex subunit 4 OS=Homo sapiens OX=9606 GN=HAUS4 PE=1 SV=1	1	1	1	1	0	1	0	1	0	1	3	3	3	42.399	363	363	0	6.9541	0	3	139390000	0	139390000	5575700	0	5575700	1	sp|Q9H6D7|HAUS4_HUMAN HAUS augmin-like complex subunit 4 OS=Homo sapiens OX=9606 GN=HAUS4 PE=1 SV=1			359	1342	TRUE	1399	2357	2722	2722
sp|Q9H9B4|SFXN1_HUMAN	sp|Q9H9B4|SFXN1_HUMAN	1	1	1	sp|Q9H9B4|SFXN1_HUMAN Sideroflexin-1 OS=Homo sapiens OX=9606 GN=SFXN1 PE=1 SV=4	1	1	1	1	1	1	1	1	1	1	4	4	4	35.619	322	322	0	7.0055	4	4	3129400	1193300	1936000	195580	74582	121000	2	sp|Q9H9B4|SFXN1_HUMAN Sideroflexin-1 OS=Homo sapiens OX=9606 GN=SFXN1 PE=1 SV=4			360	1023	TRUE	1066	1867;1868	2194;2195	2195
sp|Q9HBR0|S38AA_HUMAN	sp|Q9HBR0|S38AA_HUMAN	1	1	1	sp|Q9HBR0|S38AA_HUMAN Putative sodium-coupled neutral amino acid transporter 10 OS=Homo sapiens OX=9606 GN=SLC38A10 PE=1 SV=2	1	1	1	1	0	1	0	1	0	1	1.3	1.3	1.3	119.76	1119	1119	0.0078125	5.9074	0	1.3	0	0	0	0	0	0	1	sp|Q9HBR0|S38AA_HUMAN Putative sodium-coupled neutral amino acid transporter 10 OS=Homo sapiens OX=9606 GN=SLC38A10 PE=1 SV=2			361	843	TRUE	877	1504	1705	1705	101	421
sp|Q9NPD3|EXOS4_HUMAN	sp|Q9NPD3|EXOS4_HUMAN	1	1	1	sp|Q9NPD3|EXOS4_HUMAN Exosome complex component RRP41 OS=Homo sapiens OX=9606 GN=EXOSC4 PE=1 SV=3	1	1	1	1	0	1	0	1	0	1	4.9	4.9	4.9	26.383	245	245	0	6.7435	0	4.9	876220	0	876220	87622	0	87622	1	sp|Q9NPD3|EXOS4_HUMAN Exosome complex component RRP41 OS=Homo sapiens OX=9606 GN=EXOSC4 PE=1 SV=3			364	60	TRUE	62	86	87	87
sp|Q9NVI7|ATD3A_HUMAN	sp|Q9NVI7|ATD3A_HUMAN	1	1	1	sp|Q9NVI7|ATD3A_HUMAN ATPase family AAA domain-containing protein 3A OS=Homo sapiens OX=9606 GN=ATAD3A PE=1 SV=2	1	1	1	1	0	1	0	1	0	1	3.3	3.3	3.3	71.368	634	634	0	6.2367	0	3.3	1447400	0	1447400	42571	0	42571	1	sp|Q9NVI7|ATD3A_HUMAN ATPase family AAA domain-containing protein 3A OS=Homo sapiens OX=9606 GN=ATAD3A PE=1 SV=2			368	892	TRUE	927	1608	1834	1834
sp|Q9NWS6|F118A_HUMAN	sp|Q9NWS6|F118A_HUMAN	1	1	1	sp|Q9NWS6|F118A_HUMAN Protein FAM118A OS=Homo sapiens OX=9606 GN=FAM118A PE=1 SV=2	1	1	1	1	1	1	1	1	1	1	2.2	2.2	2.2	40.269	357	357	0	6.2109	2.2	2.2	3374700	706970	2667800	177620	37209	140410	1	sp|Q9NWS6|F118A_HUMAN Protein FAM118A OS=Homo sapiens OX=9606 GN=FAM118A PE=1 SV=2			369	1084	TRUE	1133	1954;1955	2282;2283	2283
sp|Q9P003|CNIH4_HUMAN	sp|Q9P003|CNIH4_HUMAN	1	1	1	sp|Q9P003|CNIH4_HUMAN Protein cornichon homolog 4 OS=Homo sapiens OX=9606 GN=CNIH4 PE=1 SV=1	1	1	1	1	0	1	0	1	0	1	14.4	14.4	14.4	16.093	139	139	0.0057307	6.0651	0	14.4	4765400	0	4765400	2382700	0	2382700	1	sp|Q9P003|CNIH4_HUMAN Protein cornichon homolog 4 OS=Homo sapiens OX=9606 GN=CNIH4 PE=1 SV=1			370	1518	TRUE	1581	2626	2997	2997
sp|Q9Y237|PIN4_HUMAN	sp|Q9Y237|PIN4_HUMAN	1	1	1	sp|Q9Y237|PIN4_HUMAN Peptidyl-prolyl cis-trans isomerase NIMA-interacting 4 OS=Homo sapiens OX=9606 GN=PIN4 PE=1 SV=1	1	1	1	1	0	1	0	1	0	1	9.2	9.2	9.2	13.81	131	131	0.0079156	5.9309	0	9.2	4411900	0	4411900	551490	0	551490	1	sp|Q9Y237|PIN4_HUMAN Peptidyl-prolyl cis-trans isomerase NIMA-interacting 4 OS=Homo sapiens OX=9606 GN=PIN4 PE=1 SV=1			386	415	TRUE	433	695	775	775
sp|Q9Y241|HIG1A_HUMAN	sp|Q9Y241|HIG1A_HUMAN	1	1	1	sp|Q9Y241|HIG1A_HUMAN HIG1 domain family member 1A, mitochondrial OS=Homo sapiens OX=9606 GN=HIGD1A PE=1 SV=1	1	1	1	1	1	1	1	1	1	1	19.4	19.4	19.4	10.143	93	93	0	13.722	19.4	19.4	3390100	1570200	1819800	847520	392560	454960	2	sp|Q9Y241|HIG1A_HUMAN HIG1 domain family member 1A, mitochondrial OS=Homo sapiens OX=9606 GN=HIGD1A PE=1 SV=1			387	1247	TRUE	1299	2219;2220	2581;2582	2581
sp|Q9Y2J2|E41L3_HUMAN	sp|Q9Y2J2|E41L3_HUMAN	1	1	1	sp|Q9Y2J2|E41L3_HUMAN Band 4.1-like protein 3 OS=Homo sapiens OX=9606 GN=EPB41L3 PE=1 SV=2	1	1	1	1	0	1	0	1	0	1	1.2	1.2	1.2	120.68	1087	1087	0.0057637	6.0756	0	1.2	0	0	0	0	0	0	1	sp|Q9Y2J2|E41L3_HUMAN Band 4.1-like protein 3 OS=Homo sapiens OX=9606 GN=EPB41L3 PE=1 SV=2			389	158	TRUE	161	235	238	238
sp|Q9Y2R0|COA3_HUMAN	sp|Q9Y2R0|COA3_HUMAN	1	1	1	sp|Q9Y2R0|COA3_HUMAN Cytochrome c oxidase assembly factor 3 homolog, mitochondrial OS=Homo sapiens OX=9606 GN=COA3 PE=1 SV=1	1	1	1	1	0	1	0	1	0	1	11.3	11.3	11.3	11.731	106	106	0.0054496	5.9858	0	11.3	0	0	0	0	0	0	1	sp|Q9Y2R0|COA3_HUMAN Cytochrome c oxidase assembly factor 3 homolog, mitochondrial OS=Homo sapiens OX=9606 GN=COA3 PE=1 SV=1			390	129	TRUE	132	190	192	192
sp|Q9Y2S6|TMA7_HUMAN	sp|Q9Y2S6|TMA7_HUMAN	1	1	1	sp|Q9Y2S6|TMA7_HUMAN Translation machinery-associated protein 7 OS=Homo sapiens OX=9606 GN=TMA7 PE=1 SV=1	1	1	1	1	1	1	1	1	1	1	14.1	14.1	14.1	7.0662	64	64	0.0080214	5.9506	14.1	14.1	25491000	8893800	16597000	12746000	4446900	8298700	2	sp|Q9Y2S6|TMA7_HUMAN Translation machinery-associated protein 7 OS=Homo sapiens OX=9606 GN=TMA7 PE=1 SV=1			391	524	TRUE	544	914;915	1036;1037	1036
sp|Q9Y4C2|TCAF1_HUMAN	sp|Q9Y4C2|TCAF1_HUMAN	1	1	1	sp|Q9Y4C2|TCAF1_HUMAN TRPM8 channel-associated factor 1 OS=Homo sapiens OX=9606 GN=TCAF1 PE=1 SV=3	1	1	1	1	0	1	0	1	0	1	1	1	1	102.12	921	921	0	6.5221	0	1	827750	0	827750	21783	0	21783	0	sp|Q9Y4C2|TCAF1_HUMAN TRPM8 channel-associated factor 1 OS=Homo sapiens OX=9606 GN=TCAF1 PE=1 SV=3			397	838	TRUE	872	1498	1699	1699
sp|Q9Y4L1|HYOU1_HUMAN	sp|Q9Y4L1|HYOU1_HUMAN	1	1	1	sp|Q9Y4L1|HYOU1_HUMAN Hypoxia up-regulated protein 1 OS=Homo sapiens OX=9606 GN=HYOU1 PE=1 SV=1	1	1	1	1	1	1	1	1	1	1	1.9	1.9	1.9	111.33	999	999	0	7.9064	1.9	1.9	4833600	2465400	2368200	94777	48342	46435	2	sp|Q9Y4L1|HYOU1_HUMAN Hypoxia up-regulated protein 1 OS=Homo sapiens OX=9606 GN=HYOU1 PE=1 SV=1			398	280	TRUE	287	435;436	459;460	459
sp|Q9Y520|PRC2C_HUMAN	sp|Q9Y520|PRC2C_HUMAN	1	1	1	sp|Q9Y520|PRC2C_HUMAN Protein PRRC2C OS=Homo sapiens OX=9606 GN=PRRC2C PE=1 SV=4	1	1	1	1	1	1	1	1	1	1	0.5	0.5	0.5	316.91	2896	2896	0.0057143	6.0648	0.5	0.5	2156300	811880	1344500	20734	7806.5	12927	2	sp|Q9Y520|PRC2C_HUMAN Protein PRRC2C OS=Homo sapiens OX=9606 GN=PRRC2C PE=1 SV=4			400	1080	TRUE	1129	1948;1949	2276;2277	2277
sp|Q9Y5M8|SRPRB_HUMAN	sp|Q9Y5M8|SRPRB_HUMAN	1	1	1	sp|Q9Y5M8|SRPRB_HUMAN Signal recognition particle receptor subunit beta OS=Homo sapiens OX=9606 GN=SRPRB PE=1 SV=3	1	1	1	1	1	1	1	1	1	1	3	3	3	29.702	271	271	0.0056657	6.0534	3	3	9604300	2459000	7145300	600270	153690	446580	2	sp|Q9Y5M8|SRPRB_HUMAN Signal recognition particle receptor subunit beta OS=Homo sapiens OX=9606 GN=SRPRB PE=1 SV=3			401	864	TRUE	898	1550;1551	1762;1763	1762
sp|Q9HD26|GOPC_HUMAN	sp|Q9HD26|GOPC_HUMAN	4	4	4	sp|Q9HD26|GOPC_HUMAN Golgi-associated PDZ and coiled-coil motif-containing protein OS=Homo sapiens OX=9606 GN=GOPC PE=1 SV=1	1	4	4	4	4	0	4	0	4	0	9.5	9.5	9.5	50.519	462	462	0	27.786	9.5	0	24237000	24237000	0	969470	969470	0	4	sp|Q9HD26|GOPC_HUMAN Golgi-associated PDZ and coiled-coil motif-containing protein OS=Homo sapiens OX=9606 GN=GOPC PE=1 SV=1			363	114;1143;1166;1456	True;True;True;True	117;1193;1216;1517	171;2043;2076;2523	172;2380;2413;2894	172;2380;2413;2894	102	266
sp|Q92598|HS105_HUMAN	sp|Q92598|HS105_HUMAN	4	4	3	sp|Q92598|HS105_HUMAN Heat shock protein 105 kDa OS=Homo sapiens OX=9606 GN=HSPH1 PE=1 SV=1	1	4	4	3	4	0	4	0	3	0	6.2	6.2	4.5	96.864	858	858	0	26.42	6.2	0	8912700	8912700	0	189630	189630	0	4	sp|Q92598|HS105_HUMAN Heat shock protein 105 kDa OS=Homo sapiens OX=9606 GN=HSPH1 PE=1 SV=1			341	56;202;436;1376	True;True;True;True	58;207;454;1435	82;321;740;2410	83;335;832;2778	83;335;832;2778
sp|P34932|HSP74_HUMAN	sp|P34932|HSP74_HUMAN	3	3	3	sp|P34932|HSP74_HUMAN Heat shock 70 kDa protein 4 OS=Homo sapiens OX=9606 GN=HSPA4 PE=1 SV=4	1	3	3	3	3	0	3	0	3	0	5.2	5.2	5.2	94.33	840	840	0	18.415	5.2	0	8803100	8803100	0	176060	176060	0	3	sp|P34932|HSP74_HUMAN Heat shock 70 kDa protein 4 OS=Homo sapiens OX=9606 GN=HSPA4 PE=1 SV=4			148	57;814;1418	True;True;True	59;845;1479	83;1438;2468	84;1616;2839	84;1616;2839
sp|P42704|LPPRC_HUMAN	sp|P42704|LPPRC_HUMAN	3	3	3	sp|P42704|LPPRC_HUMAN Leucine-rich PPR motif-containing protein, mitochondrial OS=Homo sapiens OX=9606 GN=LRPPRC PE=1 SV=3	1	3	3	3	3	0	3	0	3	0	2.4	2.4	2.4	157.9	1394	1394	0	18.365	2.4	0	6768800	6768800	0	75209	75209	0	3	sp|P42704|LPPRC_HUMAN Leucine-rich PPR motif-containing protein, mitochondrial OS=Homo sapiens OX=9606 GN=LRPPRC PE=1 SV=3			170	198;809;1348	True;True;True	203;840;1405	315;1433;2364	329;1611;2729	329;1611;2729
sp|P51991|ROA3_HUMAN	sp|P51991|ROA3_HUMAN	3	3	3	sp|P51991|ROA3_HUMAN Heterogeneous nuclear ribonucleoprotein A3 OS=Homo sapiens OX=9606 GN=HNRNPA3 PE=1 SV=2	1	3	3	3	3	0	3	0	3	0	10.8	10.8	10.8	39.594	378	378	0	26.917	10.8	0	12363000	12363000	0	650660	650660	0	3	sp|P51991|ROA3_HUMAN Heterogeneous nuclear ribonucleoprotein A3 OS=Homo sapiens OX=9606 GN=HNRNPA3 PE=1 SV=2			196	278;623;1240	True;True;True	285;647;1292	433;1095;2208	457;1252;2570	457;1252;2570	70	158
sp|Q03252|LMNB2_HUMAN	sp|Q03252|LMNB2_HUMAN	3	3	3	sp|Q03252|LMNB2_HUMAN Lamin-B2 OS=Homo sapiens OX=9606 GN=LMNB2 PE=1 SV=4	1	3	3	3	3	0	3	0	3	0	5.6	5.6	5.6	69.948	620	620	0	17.958	5.6	0	6652900	6652900	0	179810	179810	0	3	sp|Q03252|LMNB2_HUMAN Lamin-B2 OS=Homo sapiens OX=9606 GN=LMNB2 PE=1 SV=4			255	299;531;822	True;True;True	308;551;853	500;924;1449	558;1046;1627	558;1046;1627
sp|Q9Y2A7|NCKP1_HUMAN;sp|B0S6R1|NCKP1_DANRE	sp|Q9Y2A7|NCKP1_HUMAN;sp|B0S6R1|NCKP1_DANRE	2;2	2;2	2;2	sp|Q9Y2A7|NCKP1_HUMAN Nck-associated protein 1 OS=Homo sapiens OX=9606 GN=NCKAP1 PE=1 SV=1;sp|B0S6R1|NCKP1_DANRE Nck-associated protein 1 OS=Danio rerio OX=7955 GN=nckap1 PE=3 SV=1	2	2	2	2	2	0	2	0	2	0	1.8	1.8	1.8	128.79	1128	1128;1128	0	11.229	1.8	0	5925100	5925100	0	97132	97132	0	2	sp|Q9Y2A7|NCKP1_HUMAN Nck-associated protein 1 OS=Homo sapiens OX=9606 GN=NCKAP1 PE=1 SV=1;sp|B0S6R1|NCKP1_DANRE Nck-associated protein 1 OS=Danio rerio OX=7955 GN=nckap1 PE=3 SV=1			27	914;1045	True;True	949;1092	1634;1901	1861;2228	1861;2228
sp|O60841|IF2P_HUMAN	sp|O60841|IF2P_HUMAN	2	2	2	sp|O60841|IF2P_HUMAN Eukaryotic translation initiation factor 5B OS=Homo sapiens OX=9606 GN=EIF5B PE=1 SV=4	1	2	2	2	2	0	2	0	2	0	1.8	1.8	1.8	138.83	1220	1220	0	11.005	1.8	0	3530000	3530000	0	70601	70601	0	2	sp|O60841|IF2P_HUMAN Eukaryotic translation initiation factor 5B OS=Homo sapiens OX=9606 GN=EIF5B PE=1 SV=4			45	621;888	True;True	645;923	1092;1604	1249;1830	1249;1830
sp|O75369|FLNB_HUMAN;sp|P21333|FLNA_HUMAN;sp|Q14315|FLNC_HUMAN	sp|O75369|FLNB_HUMAN;sp|P21333|FLNA_HUMAN;sp|Q14315|FLNC_HUMAN	2;1;1	2;1;1	2;1;1	sp|O75369|FLNB_HUMAN Filamin-B OS=Homo sapiens OX=9606 GN=FLNB PE=1 SV=2;sp|P21333|FLNA_HUMAN Filamin-A OS=Homo sapiens OX=9606 GN=FLNA PE=1 SV=4;sp|Q14315|FLNC_HUMAN Filamin-C OS=Homo sapiens OX=9606 GN=FLNC PE=1 SV=3	3	2	2	2	2	0	2	0	2	0	0.7	0.7	0.7	278.16	2602	2602;2647;2725	0	12.105	0.7	0	3245000	3245000	0	22852	22852	0	2	sp|O75369|FLNB_HUMAN Filamin-B OS=Homo sapiens OX=9606 GN=FLNB PE=1 SV=2;sp|P21333|FLNA_HUMAN Filamin-A OS=Homo sapiens OX=9606 GN=FLNA PE=1 SV=4;sp|Q14315|FLNC_HUMAN Filamin-C OS=Homo sapiens OX=9606 GN=FLNC PE=1 SV=3			50	695;811	True;True	724;842	1230;1435	1407;1613	1407;1613
sp|P43243|MATR3_HUMAN	sp|P43243|MATR3_HUMAN	2	2	2	sp|P43243|MATR3_HUMAN Matrin-3 OS=Homo sapiens OX=9606 GN=MATR3 PE=1 SV=2	1	2	2	2	2	0	2	0	2	0	2.4	2.4	2.4	94.622	847	847	0	11.907	2.4	0	4413700	4413700	0	119290	119290	0	2	sp|P43243|MATR3_HUMAN Matrin-3 OS=Homo sapiens OX=9606 GN=MATR3 PE=1 SV=2			172	1275;1478	True;True	1328;1540	2259;2557	2621;2928	2621;2928
sp|P53007|TXTP_HUMAN;sp|Q6PGY3|TXTPA_DANRE	sp|P53007|TXTP_HUMAN;sp|Q6PGY3|TXTPA_DANRE	2;1	2;1	2;1	sp|P53007|TXTP_HUMAN Tricarboxylate transport protein, mitochondrial OS=Homo sapiens OX=9606 GN=SLC25A1 PE=1 SV=2;sp|Q6PGY3|TXTPA_DANRE Tricarboxylate transport protein A, mitochondrial OS=Danio rerio OX=7955 GN=slc25a1a PE=2 SV=1	2	2	2	2	2	0	2	0	2	0	6.1	6.1	6.1	34.012	311	311;359	0	12.387	6.1	0	9736000	9736000	0	572710	572710	0	2	sp|P53007|TXTP_HUMAN Tricarboxylate transport protein, mitochondrial OS=Homo sapiens OX=9606 GN=SLC25A1 PE=1 SV=2;sp|Q6PGY3|TXTPA_DANRE Tricarboxylate transport protein A, mitochondrial OS=Danio rerio OX=7955 GN=slc25a1a PE=2 SV=1			201	409;1324	True;True	427;1380	689;2332	769;2696	769;2696
sp|P62750|RL23A_HUMAN	sp|P62750|RL23A_HUMAN	2	2	2	sp|P62750|RL23A_HUMAN 60S ribosomal protein L23a OS=Homo sapiens OX=9606 GN=RPL23A PE=1 SV=1	1	2	2	2	2	0	2	0	2	0	15.4	15.4	15.4	17.695	156	156	0	11.418	15.4	0	6015100	6015100	0	1002500	1002500	0	2	sp|P62750|RL23A_HUMAN 60S ribosomal protein L23a OS=Homo sapiens OX=9606 GN=RPL23A PE=1 SV=1			232	789;1447	True;True	819;1508	1399;2509	1577;2880	1577;2880
sp|Q15393|SF3B3_HUMAN;sp|Q9W0M7|SF3B3_DROME	sp|Q15393|SF3B3_HUMAN;sp|Q9W0M7|SF3B3_DROME	2;1	2;1	2;1	sp|Q15393|SF3B3_HUMAN Splicing factor 3B subunit 3 OS=Homo sapiens OX=9606 GN=SF3B3 PE=1 SV=4;sp|Q9W0M7|SF3B3_DROME Splicing factor 3B subunit 3 OS=Drosophila melanogaster OX=7227 GN=Sf3b3 PE=1 SV=2	2	2	2	2	2	0	2	0	2	0	2.3	2.3	2.3	135.58	1217	1217;1227	0	14.11	2.3	0	3222300	3222300	0	61966	61966	0	2	sp|Q15393|SF3B3_HUMAN Splicing factor 3B subunit 3 OS=Homo sapiens OX=9606 GN=SF3B3 PE=1 SV=4;sp|Q9W0M7|SF3B3_DROME Splicing factor 3B subunit 3 OS=Drosophila melanogaster OX=7227 GN=Sf3b3 PE=1 SV=2			290	253;908	True;True	260;943	401;1627	423;1854	423;1854
sp|Q5T8P6|RBM26_HUMAN	sp|Q5T8P6|RBM26_HUMAN	2	2	2	sp|Q5T8P6|RBM26_HUMAN RNA-binding protein 26 OS=Homo sapiens OX=9606 GN=RBM26 PE=1 SV=3	1	2	2	2	2	0	2	0	2	0	2.5	2.5	2.5	113.6	1007	1007	0	11.105	2.5	0	2151600	2151600	0	63283	63283	0	2	sp|Q5T8P6|RBM26_HUMAN RNA-binding protein 26 OS=Homo sapiens OX=9606 GN=RBM26 PE=1 SV=3			312	303;1296	True;True	312;1352	505;2288	563;2651	563;2651
sp|Q86VP6|CAND1_HUMAN	sp|Q86VP6|CAND1_HUMAN	2	2	2	sp|Q86VP6|CAND1_HUMAN Cullin-associated NEDD8-dissociated protein 1 OS=Homo sapiens OX=9606 GN=CAND1 PE=1 SV=2	1	2	2	2	2	0	2	0	2	0	2.1	2.1	2.1	136.37	1230	1230	0	11.117	2.1	0	1518600	1518600	0	24494	24494	0	2	sp|Q86VP6|CAND1_HUMAN Cullin-associated NEDD8-dissociated protein 1 OS=Homo sapiens OX=9606 GN=CAND1 PE=1 SV=2			323	90;1257	True;True	93;1310	133;2234	134;2596	134;2596
sp|Q8WUW1|BRK1_HUMAN	sp|Q8WUW1|BRK1_HUMAN	2	2	2	sp|Q8WUW1|BRK1_HUMAN Protein BRICK1 OS=Homo sapiens OX=9606 GN=BRK1 PE=1 SV=1	1	2	2	2	2	0	2	0	2	0	22.7	22.7	22.7	8.7448	75	75	0	11.938	22.7	0	5361200	5361200	0	893540	893540	0	2	sp|Q8WUW1|BRK1_HUMAN Protein BRICK1 OS=Homo sapiens OX=9606 GN=BRK1 PE=1 SV=1			336	64;1131	True;True	66;1181	93;2028	94;2365	94;2365
sp|Q9P2J5|SYLC_HUMAN	sp|Q9P2J5|SYLC_HUMAN	2	2	2	sp|Q9P2J5|SYLC_HUMAN Leucine--tRNA ligase, cytoplasmic OS=Homo sapiens OX=9606 GN=LARS PE=1 SV=2	1	2	2	2	2	0	2	0	2	0	1.9	1.9	1.9	134.46	1176	1176	0	11.048	1.9	0	413990	413990	0	6677.2	6677.2	0	1	sp|Q9P2J5|SYLC_HUMAN Leucine--tRNA ligase, cytoplasmic OS=Homo sapiens OX=9606 GN=LARS PE=1 SV=2			373	1184;1390	True;True	1235;1451	2105;2432	2446;2801	2446;2801
sp|Q9UQE7|SMC3_HUMAN;sp|O93309|SMC3_XENLA	sp|Q9UQE7|SMC3_HUMAN;sp|O93309|SMC3_XENLA	2;1	2;1	2;1	sp|Q9UQE7|SMC3_HUMAN Structural maintenance of chromosomes protein 3 OS=Homo sapiens OX=9606 GN=SMC3 PE=1 SV=2;sp|O93309|SMC3_XENLA Structural maintenance of chromosomes protein 3 OS=Xenopus laevis OX=8355 GN=smc3 PE=1 SV=2	2	2	2	2	2	0	2	0	2	0	1.6	1.6	1.6	141.54	1217	1217;1209	0	11.226	1.6	0	1342800	1342800	0	20659	20659	0	2	sp|Q9UQE7|SMC3_HUMAN Structural maintenance of chromosomes protein 3 OS=Homo sapiens OX=9606 GN=SMC3 PE=1 SV=2;sp|O93309|SMC3_XENLA Structural maintenance of chromosomes protein 3 OS=Xenopus laevis OX=8355 GN=smc3 PE=1 SV=2			383	1162;1368	True;True	1212;1426	2071;2396	2408;2764	2408;2764
sp|P02545|LMNA_HUMAN;sp|P11048|LMNA_XENLA	sp|P02545|LMNA_HUMAN	18;2	1;0	1;0	sp|P02545|LMNA_HUMAN Prelamin-A/C OS=Homo sapiens OX=9606 GN=LMNA PE=1 SV=1	2	18	1	1	13	8	1	0	1	0	30.7	2	2	74.139	664	664;665	0	6.6693	22	13.1	2896600	2896600	0	70649	70649	0	1	sp|P02545|LMNA_HUMAN Prelamin-A/C OS=Homo sapiens OX=9606 GN=LMNA PE=1 SV=1			65	22;256;273;698;710;782;812;930;939;999;1025;1059;1177;1200;1218;1264;1304;1367	False;False;False;False;False;False;False;False;False;False;False;False;False;False;True;False;False;False	22;263;280;727;739;812;843;965;974;1038;1068;1108;1228;1251;1269;1317;1360;1425	32;404;427;1233;1248;1249;1385;1386;1387;1436;1684;1695;1822;1870;1924;2098;2126;2153;2243;2300;2301;2302;2395	32;427;451;1410;1425;1426;1563;1564;1565;1614;1936;1947;2146;2197;2252;2439;2467;2495;2605;2663;2664;2665;2763	32;427;451;1410;1425;1565;1614;1936;1947;2146;2197;2252;2439;2467;2495;2605;2664;2763	21	464
sp|P48678|LMNA_MOUSE	sp|P48678|LMNA_MOUSE	18	18	1	sp|P48678|LMNA_MOUSE Prelamin-A/C OS=Mus musculus OX=10090 GN=Lmna PE=1 SV=2	1	18	18	1	13	8	13	8	1	0	30.2	30.2	1.5	74.237	665	665	0	128.11	21.5	13.1	186940000	111500000	75439000	4347400	2593000	1754400	22	sp|P48678|LMNA_MOUSE Prelamin-A/C OS=Mus musculus OX=10090 GN=Lmna PE=1 SV=2			181	22;256;273;298;698;710;782;812;930;939;999;1025;1059;1177;1200;1264;1304;1367	True;True;True;True;True;True;True;True;True;True;True;True;True;True;True;True;True;True	22;263;280;307;727;739;812;843;965;974;1038;1068;1108;1228;1251;1317;1360;1425	32;404;427;499;1233;1248;1249;1385;1386;1387;1436;1684;1695;1822;1870;1924;2098;2126;2243;2300;2301;2302;2395	32;427;451;557;1410;1425;1426;1563;1564;1565;1614;1936;1947;2146;2197;2252;2439;2467;2605;2663;2664;2665;2763	32;427;451;557;1410;1425;1565;1614;1936;1947;2146;2197;2252;2439;2467;2605;2664;2763
sp|P12235|ADT1_HUMAN	sp|P12235|ADT1_HUMAN	6	1	1	sp|P12235|ADT1_HUMAN ADP/ATP translocase 1 OS=Homo sapiens OX=9606 GN=SLC25A4 PE=1 SV=4	1	6	1	1	5	5	1	0	1	0	18.5	3	3	33.064	298	298	0	6.1961	14.4	15.4	1468200	1468200	0	73410	73410	0	1	sp|P12235|ADT1_HUMAN ADP/ATP translocase 1 OS=Homo sapiens OX=9606 GN=SLC25A4 PE=1 SV=4			101	449;453;517;887;1266;1505	False;True;False;False;False;False	467;471;537;922;1319;1567	756;757;762;906;907;1600;1601;1602;1603;2245;2246;2607	849;850;855;1028;1029;1825;1826;1827;1828;1829;2607;2608;2978	849;855;1028;1828;2607;2978
sp|Q05639|EF1A2_HUMAN;sp|P62631|EF1A2_MOUSE	sp|Q05639|EF1A2_HUMAN;sp|P62631|EF1A2_MOUSE	5;5	1;1	1;1	sp|Q05639|EF1A2_HUMAN Elongation factor 1-alpha 2 OS=Homo sapiens OX=9606 GN=EEF1A2 PE=1 SV=1;sp|P62631|EF1A2_MOUSE Elongation factor 1-alpha 2 OS=Mus musculus OX=10090 GN=Eef1a2 PE=1 SV=1	2	5	1	1	5	4	1	0	1	0	11.4	2.6	2.6	50.47	463	463;463	0.0058309	6.0999	11.4	8.9	0	0	0	0	0	0	1	sp|Q05639|EF1A2_HUMAN Elongation factor 1-alpha 2 OS=Homo sapiens OX=9606 GN=EEF1A2 PE=1 SV=1;sp|P62631|EF1A2_MOUSE Elongation factor 1-alpha 2 OS=Mus musculus OX=10090 GN=Eef1a2 PE=1 SV=1			231	305;635;1109;1253;1544	False;False;False;False;True	314;659;1158;1306;1608	507;508;509;1114;1115;1985;1986;2228;2229;2230;2680	565;566;567;568;1271;1272;2313;2314;2590;2591;2592;3071	565;1272;2313;2590;3071
sp|O95757|HS74L_HUMAN	sp|O95757|HS74L_HUMAN	2	1	1	sp|O95757|HS74L_HUMAN Heat shock 70 kDa protein 4L OS=Homo sapiens OX=9606 GN=HSPA4L PE=1 SV=3	1	2	1	1	2	0	1	0	1	0	3	1.3	1.3	94.511	839	839	0.0055866	6.0353	3	0	1078700	1078700	0	20745	20745	0	1	sp|O95757|HS74L_HUMAN Heat shock 70 kDa protein 4L OS=Homo sapiens OX=9606 GN=HSPA4L PE=1 SV=3			61	202;1171	False;True	207;1221	321;2083	335;2420	335;2420
sp|Q07866|KLC1_HUMAN	sp|Q07866|KLC1_HUMAN	2	2	1	sp|Q07866|KLC1_HUMAN Kinesin light chain 1 OS=Homo sapiens OX=9606 GN=KLC1 PE=1 SV=2	1	2	2	1	1	1	1	1	1	0	4	4	1.6	65.309	573	573	0	11.134	1.6	2.4	5261000	3953800	1307200	146140	109830	36311	2	sp|Q07866|KLC1_HUMAN Kinesin light chain 1 OS=Homo sapiens OX=9606 GN=KLC1 PE=1 SV=2			260	951;1307	True;True	986;1363	1709;2306	1961;2669	1961;2669
sp|Q52LJ0|FA98B_HUMAN	sp|Q52LJ0|FA98B_HUMAN	2	1	1	sp|Q52LJ0|FA98B_HUMAN Protein FAM98B OS=Homo sapiens OX=9606 GN=FAM98B PE=1 SV=2	1	2	1	1	1	1	1	0	1	0	7.4	3	3	45.547	433	433	0	7.3119	3	4.4	1797500	1797500	0	85596	85596	0	1	sp|Q52LJ0|FA98B_HUMAN Protein FAM98B OS=Homo sapiens OX=9606 GN=FAM98B PE=1 SV=2			307	482;978	False;True	501;1014	803;1747	897;1999	897;1999	91	197
sp|Q9H0B6|KLC2_HUMAN	sp|Q9H0B6|KLC2_HUMAN	2	1	1	sp|Q9H0B6|KLC2_HUMAN Kinesin light chain 2 OS=Homo sapiens OX=9606 GN=KLC2 PE=1 SV=1	1	2	1	1	1	1	1	0	1	0	3.9	1.6	1.6	68.934	622	622	0	6.1727	1.6	2.3	0	0	0	0	0	0	1	sp|Q9H0B6|KLC2_HUMAN Kinesin light chain 2 OS=Homo sapiens OX=9606 GN=KLC2 PE=1 SV=1			357	156;1307	True;False	159;1363	233;2306	236;2669	236;2669
sp|O60869|EDF1_HUMAN	sp|O60869|EDF1_HUMAN	1	1	1	sp|O60869|EDF1_HUMAN Endothelial differentiation-related factor 1 OS=Homo sapiens OX=9606 GN=EDF1 PE=1 SV=1	1	1	1	1	1	0	1	0	1	0	8.1	8.1	8.1	16.368	148	148	0.0054645	5.9869	8.1	0	491670	491670	0	54630	54630	0	1	sp|O60869|EDF1_HUMAN Endothelial differentiation-related factor 1 OS=Homo sapiens OX=9606 GN=EDF1 PE=1 SV=1			46	45	TRUE	46	64	64	64
sp|O95399|UTS2_HUMAN	sp|O95399|UTS2_HUMAN	1	1	1	sp|O95399|UTS2_HUMAN Urotensin-2 OS=Homo sapiens OX=9606 GN=UTS2 PE=1 SV=1	1	1	1	1	1	0	1	0	1	0	6.5	6.5	6.5	14.295	124	124	0.0078329	5.9101	6.5	0	39824000	39824000	0	5689200	5689200	0	1	sp|O95399|UTS2_HUMAN Urotensin-2 OS=Homo sapiens OX=9606 GN=UTS2 PE=1 SV=1			59	948	TRUE	983	1706	1958	1958
sp|P01023|A2MG_HUMAN	sp|P01023|A2MG_HUMAN	1	1	1	sp|P01023|A2MG_HUMAN Alpha-2-macroglobulin OS=Homo sapiens OX=9606 GN=A2M PE=1 SV=3	1	1	1	1	1	0	1	0	1	0	1.4	1.4	1.4	163.29	1474	1474	0	6.7164	1.4	0	873840	873840	0	12137	12137	0	1	sp|P01023|A2MG_HUMAN Alpha-2-macroglobulin OS=Homo sapiens OX=9606 GN=A2M PE=1 SV=3			64	169	TRUE	173	272	283	283
sp|P05165|PCCA_HUMAN	sp|P05165|PCCA_HUMAN	1	1	1	sp|P05165|PCCA_HUMAN Propionyl-CoA carboxylase alpha chain, mitochondrial OS=Homo sapiens OX=9606 GN=PCCA PE=1 SV=4	1	1	1	1	1	0	1	0	1	0	1.4	1.4	1.4	80.058	728	728	0	8.764	1.4	0	2764000	2764000	0	60088	60088	0	1	sp|P05165|PCCA_HUMAN Propionyl-CoA carboxylase alpha chain, mitochondrial OS=Homo sapiens OX=9606 GN=PCCA PE=1 SV=4			73	1466	TRUE	1527	2540	2911	2911
sp|P13010|XRCC5_HUMAN	sp|P13010|XRCC5_HUMAN	1	1	1	sp|P13010|XRCC5_HUMAN X-ray repair cross-complementing protein 5 OS=Homo sapiens OX=9606 GN=XRCC5 PE=1 SV=3	1	1	1	1	1	0	1	0	1	0	1.6	1.6	1.6	82.704	732	732	0.005571	6.0258	1.6	0	782800	782800	0	20600	20600	0	1	sp|P13010|XRCC5_HUMAN X-ray repair cross-complementing protein 5 OS=Homo sapiens OX=9606 GN=XRCC5 PE=1 SV=3			104	1273	TRUE	1326	2257	2619	2619
sp|P25490|TYY1_HUMAN	sp|P25490|TYY1_HUMAN	1	1	1	sp|P25490|TYY1_HUMAN Transcriptional repressor protein YY1 OS=Homo sapiens OX=9606 GN=YY1 PE=1 SV=2	1	1	1	1	1	0	1	0	1	0	3.1	3.1	3.1	44.712	414	414	0	7.0774	3.1	0	2989600	2989600	0	175860	175860	0	1	sp|P25490|TYY1_HUMAN Transcriptional repressor protein YY1 OS=Homo sapiens OX=9606 GN=YY1 PE=1 SV=2			130	292	TRUE	299	453	477	477
sp|Q9CZD3|GARS_MOUSE;sp|P41250|GARS_HUMAN	sp|Q9CZD3|GARS_MOUSE;sp|P41250|GARS_HUMAN	1;1	1;1	1;1	sp|Q9CZD3|GARS_MOUSE Glycine--tRNA ligase OS=Mus musculus OX=10090 GN=Gars PE=1 SV=1;sp|P41250|GARS_HUMAN Glycine--tRNA ligase OS=Homo sapiens OX=9606 GN=GARS PE=1 SV=3	2	1	1	1	1	0	1	0	1	0	1.5	1.5	1.5	81.877	729	729;739	0.008	5.9435	1.5	0	0	0	0	0	0	0	1	sp|Q9CZD3|GARS_MOUSE Glycine--tRNA ligase OS=Mus musculus OX=10090 GN=Gars PE=1 SV=1;sp|P41250|GARS_HUMAN Glycine--tRNA ligase OS=Homo sapiens OX=9606 GN=GARS PE=1 SV=3			167	1532	TRUE	1596	2649	3020	3020
sp|P50402|EMD_HUMAN	sp|P50402|EMD_HUMAN	1	1	1	sp|P50402|EMD_HUMAN Emerin OS=Homo sapiens OX=9606 GN=EMD PE=1 SV=1	1	1	1	1	1	0	1	0	1	0	4.7	4.7	4.7	28.994	254	254	0.005848	6.1102	4.7	0	1971600	1971600	0	164300	164300	0	1	sp|P50402|EMD_HUMAN Emerin OS=Homo sapiens OX=9606 GN=EMD PE=1 SV=1			187	1354	TRUE	1411	2375	2741	2741
sp|P53999|TCP4_HUMAN	sp|P53999|TCP4_HUMAN	1	1	1	sp|P53999|TCP4_HUMAN Activated RNA polymerase II transcriptional coactivator p15 OS=Homo sapiens OX=9606 GN=SUB1 PE=1 SV=3	1	1	1	1	1	0	1	0	1	0	8.7	8.7	8.7	14.395	127	127	0	6.5328	8.7	0	1478800	1478800	0	295760	295760	0	0	sp|P53999|TCP4_HUMAN Activated RNA polymerase II transcriptional coactivator p15 OS=Homo sapiens OX=9606 GN=SUB1 PE=1 SV=3			204	348	TRUE	360	570	630	630
sp|P61221|ABCE1_HUMAN	sp|P61221|ABCE1_HUMAN	1	1	1	sp|P61221|ABCE1_HUMAN ATP-binding cassette sub-family E member 1 OS=Homo sapiens OX=9606 GN=ABCE1 PE=1 SV=1	1	1	1	1	1	0	1	0	1	0	2	2	2	67.314	599	599	0.0077922	5.9067	2	0	1181400	1181400	0	39380	39380	0	1	sp|P61221|ABCE1_HUMAN ATP-binding cassette sub-family E member 1 OS=Homo sapiens OX=9606 GN=ABCE1 PE=1 SV=1			217	1065	TRUE	1114	1930	2258	2258
sp|Q98874|ERH_DANRE;sp|P84090|ERH_HUMAN	sp|Q98874|ERH_DANRE;sp|P84090|ERH_HUMAN	1;1	1;1	1;1	sp|Q98874|ERH_DANRE Enhancer of rudimentary homolog OS=Danio rerio OX=7955 GN=erh PE=3 SV=1;sp|P84090|ERH_HUMAN Enhancer of rudimentary homolog OS=Homo sapiens OX=9606 GN=ERH PE=1 SV=1	2	1	1	1	1	0	1	0	1	0	10.6	10.6	10.6	12.245	104	104;104	0	7.3267	10.6	0	1509500	1509500	0	301900	301900	0	1	sp|Q98874|ERH_DANRE Enhancer of rudimentary homolog OS=Danio rerio OX=7955 GN=erh PE=3 SV=1;sp|P84090|ERH_HUMAN Enhancer of rudimentary homolog OS=Homo sapiens OX=9606 GN=ERH PE=1 SV=1			245	1186	TRUE	1237	2108	2449	2449
sp|Q13586|STIM1_HUMAN	sp|Q13586|STIM1_HUMAN	1	1	1	sp|Q13586|STIM1_HUMAN Stromal interaction molecule 1 OS=Homo sapiens OX=9606 GN=STIM1 PE=1 SV=3	1	1	1	1	1	0	1	0	1	0	1.8	1.8	1.8	77.422	685	685	0.0055402	6.0205	1.8	0	948710	948710	0	29647	29647	0	1	sp|Q13586|STIM1_HUMAN Stromal interaction molecule 1 OS=Homo sapiens OX=9606 GN=STIM1 PE=1 SV=3			267	946	TRUE	981	1704	1956	1956
sp|Q14011|CIRBP_HUMAN	sp|Q14011|CIRBP_HUMAN	1	1	1	sp|Q14011|CIRBP_HUMAN Cold-inducible RNA-binding protein OS=Homo sapiens OX=9606 GN=CIRBP PE=1 SV=1	1	1	1	1	1	0	1	0	1	0	6.4	6.4	6.4	18.648	172	172	0	6.2105	6.4	0	9697900	9697900	0	969790	969790	0	1	sp|Q14011|CIRBP_HUMAN Cold-inducible RNA-binding protein OS=Homo sapiens OX=9606 GN=CIRBP PE=1 SV=1			273	240	TRUE	246	383	403	403
sp|Q14103|HNRPD_HUMAN	sp|Q14103|HNRPD_HUMAN	1	1	1	sp|Q14103|HNRPD_HUMAN Heterogeneous nuclear ribonucleoprotein D0 OS=Homo sapiens OX=9606 GN=HNRNPD PE=1 SV=1	1	1	1	1	1	0	1	0	1	0	3.9	3.9	3.9	38.434	355	355	0	6.573	3.9	0	4488700	4488700	0	345280	345280	0	1	sp|Q14103|HNRPD_HUMAN Heterogeneous nuclear ribonucleoprotein D0 OS=Homo sapiens OX=9606 GN=HNRNPD PE=1 SV=1			274	631	TRUE	655	1106	1263	1263
sp|Q14157|UBP2L_HUMAN	sp|Q14157|UBP2L_HUMAN	1	1	1	sp|Q14157|UBP2L_HUMAN Ubiquitin-associated protein 2-like OS=Homo sapiens OX=9606 GN=UBAP2L PE=1 SV=2	1	1	1	1	1	0	1	0	1	0	1.9	1.9	1.9	114.53	1087	1087	0.0056022	6.0426	1.9	0	528910	528910	0	18238	18238	0	1	sp|Q14157|UBP2L_HUMAN Ubiquitin-associated protein 2-like OS=Homo sapiens OX=9606 GN=UBAP2L PE=1 SV=2			276	1222	TRUE	1273	2158	2500	2500
sp|Q14244|MAP7_HUMAN	sp|Q14244|MAP7_HUMAN	1	1	1	sp|Q14244|MAP7_HUMAN Ensconsin OS=Homo sapiens OX=9606 GN=MAP7 PE=1 SV=1	1	1	1	1	1	0	1	0	1	0	1.5	1.5	1.5	84.051	749	749	0	6.5281	1.5	0	3424200	3424200	0	114140	114140	0	1	sp|Q14244|MAP7_HUMAN Ensconsin OS=Homo sapiens OX=9606 GN=MAP7 PE=1 SV=1			277	42	TRUE	43	60	60	60
sp|Q14498|RBM39_HUMAN	sp|Q14498|RBM39_HUMAN	1	1	1	sp|Q14498|RBM39_HUMAN RNA-binding protein 39 OS=Homo sapiens OX=9606 GN=RBM39 PE=1 SV=2	1	1	1	1	1	0	1	0	1	0	3.2	3.2	3.2	59.379	530	530	0.0029326	6.1238	3.2	0	856880	856880	0	35703	35703	0	1	sp|Q14498|RBM39_HUMAN RNA-binding protein 39 OS=Homo sapiens OX=9606 GN=RBM39 PE=1 SV=2			279	1271	TRUE	1324	2255	2617	2617
sp|Q14697|GANAB_HUMAN	sp|Q14697|GANAB_HUMAN	1	1	1	sp|Q14697|GANAB_HUMAN Neutral alpha-glucosidase AB OS=Homo sapiens OX=9606 GN=GANAB PE=1 SV=3	1	1	1	1	1	0	1	0	1	0	1.6	1.6	1.6	106.87	944	944	0.0055556	6.0248	1.6	0	1867700	1867700	0	43436	43436	0	1	sp|Q14697|GANAB_HUMAN Neutral alpha-glucosidase AB OS=Homo sapiens OX=9606 GN=GANAB PE=1 SV=3			281	227	TRUE	233	363	383	383
sp|Q15005|SPCS2_HUMAN	sp|Q15005|SPCS2_HUMAN	1	1	1	sp|Q15005|SPCS2_HUMAN Signal peptidase complex subunit 2 OS=Homo sapiens OX=9606 GN=SPCS2 PE=1 SV=3	1	1	1	1	1	0	1	0	1	0	4	4	4	25.003	226	226	0	6.9951	4	0	5846400	5846400	0	487200	487200	0	1	sp|Q15005|SPCS2_HUMAN Signal peptidase complex subunit 2 OS=Homo sapiens OX=9606 GN=SPCS2 PE=1 SV=3			285	2	TRUE	2	2	2	2
sp|Q4LAJ8|WALK_STAHJ	sp|Q4LAJ8|WALK_STAHJ	1	1	1	sp|Q4LAJ8|WALK_STAHJ Sensor protein kinase WalK OS=Staphylococcus haemolyticus (strain JCSC1435) OX=279808 GN=walK PE=3 SV=1	1	1	1	1	1	0	1	0	1	0	1.2	1.2	1.2	69.925	608	608	0.0057471	6.0701	1.2	0	5324100	5324100	0	177470	177470	0	0	sp|Q4LAJ8|WALK_STAHJ Sensor protein kinase WalK OS=Staphylococcus haemolyticus (strain JCSC1435) OX=279808 GN=walK PE=3 SV=1			305	1100	TRUE	1149	1972	2300	2300
sp|Q5J8M3|EMC4_HUMAN	sp|Q5J8M3|EMC4_HUMAN	1	1	1	sp|Q5J8M3|EMC4_HUMAN ER membrane protein complex subunit 4 OS=Homo sapiens OX=9606 GN=EMC4 PE=1 SV=2	1	1	1	1	1	0	1	0	1	0	5.5	5.5	5.5	20.086	183	183	0	6.3535	5.5	0	5376400	5376400	0	488770	488770	0	1	sp|Q5J8M3|EMC4_HUMAN ER membrane protein complex subunit 4 OS=Homo sapiens OX=9606 GN=EMC4 PE=1 SV=2			310	1265	TRUE	1318	2244	2606	2606
sp|Q7KZ85|SPT6H_HUMAN;sp|Q62383|SPT6H_MOUSE	sp|Q7KZ85|SPT6H_HUMAN;sp|Q62383|SPT6H_MOUSE	1;1	1;1	1;1	sp|Q7KZ85|SPT6H_HUMAN Transcription elongation factor SPT6 OS=Homo sapiens OX=9606 GN=SUPT6H PE=1 SV=2;sp|Q62383|SPT6H_MOUSE Transcription elongation factor SPT6 OS=Mus musculus OX=10090 GN=Supt6h PE=1 SV=2	2	1	1	1	1	0	1	0	1	0	0.7	0.7	0.7	199.07	1726	1726;1726	0	6.5907	0.7	0	1209700	1209700	0	15121	15121	0	1	sp|Q7KZ85|SPT6H_HUMAN Transcription elongation factor SPT6 OS=Homo sapiens OX=9606 GN=SUPT6H PE=1 SV=2;sp|Q62383|SPT6H_MOUSE Transcription elongation factor SPT6 OS=Mus musculus OX=10090 GN=Supt6h PE=1 SV=2			314	628	TRUE	652	1103	1260	1260
sp|Q6P4A7|SFXN4_HUMAN	sp|Q6P4A7|SFXN4_HUMAN	1	1	1	sp|Q6P4A7|SFXN4_HUMAN Sideroflexin-4 OS=Homo sapiens OX=9606 GN=SFXN4 PE=1 SV=1	1	1	1	1	1	0	1	0	1	0	3.6	3.6	3.6	37.998	337	337	0	11.114	3.6	0	1596700	1596700	0	106450	106450	0	1	sp|Q6P4A7|SFXN4_HUMAN Sideroflexin-4 OS=Homo sapiens OX=9606 GN=SFXN4 PE=1 SV=1			317	1199	TRUE	1250	2125	2466	2466
sp|Q8N1F7|NUP93_HUMAN	sp|Q8N1F7|NUP93_HUMAN	1	1	1	sp|Q8N1F7|NUP93_HUMAN Nuclear pore complex protein Nup93 OS=Homo sapiens OX=9606 GN=NUP93 PE=1 SV=2	1	1	1	1	1	0	1	0	1	0	1.3	1.3	1.3	93.487	819	819	0	6.2068	1.3	0	2303300	2303300	0	45162	45162	0	1	sp|Q8N1F7|NUP93_HUMAN Nuclear pore complex protein Nup93 OS=Homo sapiens OX=9606 GN=NUP93 PE=1 SV=2			328	1040	TRUE	1083	1891	2218	2218
sp|Q92616|GCN1_HUMAN	sp|Q92616|GCN1_HUMAN	1	1	1	sp|Q92616|GCN1_HUMAN eIF-2-alpha kinase activator GCN1 OS=Homo sapiens OX=9606 GN=GCN1 PE=1 SV=6	1	1	1	1	1	0	1	0	1	0	0.4	0.4	0.4	292.75	2671	2671	0	6.2669	0.4	0	691830	691830	0	4218.5	4218.5	0	1	sp|Q92616|GCN1_HUMAN eIF-2-alpha kinase activator GCN1 OS=Homo sapiens OX=9606 GN=GCN1 PE=1 SV=6			342	6	TRUE	6	8	8	8
sp|Q96EV2|RBM33_HUMAN	sp|Q96EV2|RBM33_HUMAN	1	1	1	sp|Q96EV2|RBM33_HUMAN RNA-binding protein 33 OS=Homo sapiens OX=9606 GN=RBM33 PE=1 SV=3	1	1	1	1	1	0	1	0	1	0	1.1	1.1	1.1	129.98	1170	1170	0	6.309	1.1	0	1306200	1306200	0	31858	31858	0	1	sp|Q96EV2|RBM33_HUMAN RNA-binding protein 33 OS=Homo sapiens OX=9606 GN=RBM33 PE=1 SV=3			346	1278	TRUE	1332	2263	2625	2625
sp|Q99942|RNF5_HUMAN	sp|Q99942|RNF5_HUMAN	1	1	1	sp|Q99942|RNF5_HUMAN E3 ubiquitin-protein ligase RNF5 OS=Homo sapiens OX=9606 GN=RNF5 PE=1 SV=1	1	1	1	1	1	0	1	0	1	0	8.3	8.3	8.3	19.881	180	180	0	7.0308	8.3	0	937910	937910	0	187580	187580	0	1	sp|Q99942|RNF5_HUMAN E3 ubiquitin-protein ligase RNF5 OS=Homo sapiens OX=9606 GN=RNF5 PE=1 SV=1			351	4	TRUE	4	5	5	5
sp|Q9NR33|DPOE4_HUMAN	sp|Q9NR33|DPOE4_HUMAN	1	1	1	sp|Q9NR33|DPOE4_HUMAN DNA polymerase epsilon subunit 4 OS=Homo sapiens OX=9606 GN=POLE4 PE=1 SV=2	1	1	1	1	1	0	1	0	1	0	10.3	10.3	10.3	12.209	117	117	0	6.4334	10.3	0	0	0	0	0	0	0	1	sp|Q9NR33|DPOE4_HUMAN DNA polymerase epsilon subunit 4 OS=Homo sapiens OX=9606 GN=POLE4 PE=1 SV=2			365	0	TRUE	0	0	0	0
sp|Q9QZZ4|MYO15_MOUSE;sp|Q9UKN7|MYO15_HUMAN	sp|Q9QZZ4|MYO15_MOUSE;sp|Q9UKN7|MYO15_HUMAN	1;1	1;1	1;1	sp|Q9QZZ4|MYO15_MOUSE Unconventional myosin-XV OS=Mus musculus OX=10090 GN=Myo15a PE=1 SV=2;sp|Q9UKN7|MYO15_HUMAN Unconventional myosin-XV OS=Homo sapiens OX=9606 GN=MYO15A PE=1 SV=2	2	1	1	1	1	0	1	0	1	0	0.4	0.4	0.4	395.62	3511	3511;3530	0.007772	5.906	0.4	0	0	0	0	0	0	0	1	sp|Q9QZZ4|MYO15_MOUSE Unconventional myosin-XV OS=Mus musculus OX=10090 GN=Myo15a PE=1 SV=2;sp|Q9UKN7|MYO15_HUMAN Unconventional myosin-XV OS=Homo sapiens OX=9606 GN=MYO15A PE=1 SV=2			374	910	TRUE	945	1629	1856	1856
sp|Q9Y383|LC7L2_HUMAN	sp|Q9Y383|LC7L2_HUMAN	1	1	1	sp|Q9Y383|LC7L2_HUMAN Putative RNA-binding protein Luc7-like 2 OS=Homo sapiens OX=9606 GN=LUC7L2 PE=1 SV=2	1	1	1	1	1	0	1	0	1	0	3.8	3.8	3.8	46.513	392	392	0	8.3812	3.8	0	7233100	7233100	0	401840	401840	0	1	sp|Q9Y383|LC7L2_HUMAN Putative RNA-binding protein Luc7-like 2 OS=Homo sapiens OX=9606 GN=LUC7L2 PE=1 SV=2			393	1385	TRUE	1445	2425	2794	2794
sp|Q9Y4W6|AFG32_HUMAN	sp|Q9Y4W6|AFG32_HUMAN	1	1	1	sp|Q9Y4W6|AFG32_HUMAN AFG3-like protein 2 OS=Homo sapiens OX=9606 GN=AFG3L2 PE=1 SV=2	1	1	1	1	1	0	1	0	1	0	1.3	1.3	1.3	88.583	797	797	0	6.2185	1.3	0	0	0	0	0	0	0	1	sp|Q9Y4W6|AFG32_HUMAN AFG3-like protein 2 OS=Homo sapiens OX=9606 GN=AFG3L2 PE=1 SV=2			399	1405	TRUE	1466	2450	2819	2819

## Sheet: MU较wt↑
Protein IDs	Majority protein IDs	Peptide counts (all)	Peptide counts (razor+unique)	Peptide counts (unique)	Fasta headers		Number of proteins	Peptides	Razor + unique peptides	Unique peptides	Peptides MU	Peptides WT	Razor + unique peptides MU	Razor + unique peptides WT	Unique peptides MU	Unique peptides WT	Sequence coverage [%]	Unique + razor sequence coverage [%]	Unique sequence coverage [%]	Mol. weight [kDa]	Sequence length	Sequence lengths	Q-value	Score	Sequence coverage MU [%]	Sequence coverage WT [%]	Intensity	Intensity MU	Intensity WT	iBAQ	iBAQ MU	iBAQ WT	MS/MS count	Fasta headers	Reverse	Potential contaminant	id	Peptide IDs	Peptide is razor	Mod. peptide IDs	Evidence IDs	MS/MS IDs	Best MS/MS	Oxidation (M) site IDs	Oxidation (M) site positions
sp|P0DMV8|HS71A_HUMAN;sp|P0DMV9|HS71B_HUMAN;sp|P34931|HS71L_HUMAN	sp|P0DMV8|HS71A_HUMAN;sp|P0DMV9|HS71B_HUMAN	28;28;12	28;28;12	19;19;5	sp|P0DMV8|HS71A_HUMAN Heat shock 70 kDa protein 1A OS=Homo sapiens OX=9606 GN=HSPA1A PE=1 SV=1;sp|P0DMV9|HS71B_HUMAN Heat shock 70 kDa protein 1B OS=Homo sapiens OX=9606 GN=HSPA1B PE=1 SV=1	热休克	3	28	28	19	24	21	24	21	17	13	37.3	37.3	25	70.051	641	641;641;641	0	323.31	34.2	32.1	5205600000	4267900000	937720000	162670000	133370000	29304000	76	sp|P0DMV8|HS71A_HUMAN Heat shock 70 kDa protein 1A OS=Homo sapiens OX=9606 GN=HSPA1A PE=1 SV=1;sp|P0DMV9|HS71B_HUMAN Heat shock 70 kDa protein 1B OS=Homo sapiens OX=9606 GN=HSPA1B PE=1 SV=1			90	37;51;113;134;178;223;399;484;600;601;650;711;712;749;806;861;890;959;960;1007;1008;1012;1052;1139;1158;1338;1458;1521	True;True;True;True;True;True;True;True;True;True;True;True;True;True;True;True;True;True;True;True;True;True;True;True;True;True;True;True	38;52;53;116;137;182;228;415;416;503;624;625;675;740;741;778;779;837;895;925;994;995;1049;1050;1054;1055;1099;1189;1208;1395;1519;1584	54;73;74;75;76;167;168;169;170;196;197;198;199;285;286;354;355;673;674;805;1061;1062;1063;1064;1065;1066;1067;1140;1141;1142;1143;1250;1251;1252;1310;1311;1312;1313;1314;1421;1422;1423;1424;1425;1534;1606;1721;1722;1723;1724;1725;1726;1840;1841;1847;1848;1849;1850;1851;1852;1910;1911;1912;2036;2066;2350;2351;2352;2526;2527;2528;2629;2630;2631	54;74;75;76;77;168;169;170;171;198;199;200;201;297;298;373;374;375;753;754;899;1217;1218;1219;1220;1221;1222;1223;1224;1298;1299;1300;1301;1302;1427;1428;1429;1488;1489;1490;1491;1492;1599;1600;1601;1602;1603;1736;1832;1973;1974;1975;1976;1977;1978;2165;2166;2172;2173;2174;2175;2176;2177;2178;2179;2237;2238;2239;2240;2373;2403;2714;2715;2716;2717;2897;2898;2899;3000;3001;3002	54;76;170;199;297;375;753;899;1218;1219;1298;1427;1429;1492;1603;1736;1832;1974;1978;2165;2166;2176;2238;2373;2403;2716;2897;3001	37;38;39;40	87;122;518;549
sp|P63017|HSP7C_MOUSE;sp|P11142|HSP7C_HUMAN;sp|P54652|HSP72_HUMAN;sp|Q92260|HSP70_PENCI;sp|Q96W30|HSP72_PARBA;sp|P40918|HSP70_DAVTA	sp|P63017|HSP7C_MOUSE;sp|P11142|HSP7C_HUMAN	27;27;9;4;3;1	22;22;5;2;2;1	18;18;3;1;1;1	sp|P63017|HSP7C_MOUSE Heat shock cognate 71 kDa protein OS=Mus musculus OX=10090 GN=Hspa8 PE=1 SV=1;sp|P11142|HSP7C_HUMAN Heat shock cognate 71 kDa protein OS=Homo sapiens OX=9606 GN=HSPA8 PE=1 SV=1	热休克	6	27	22	18	22	21	19	17	16	15	42.9	37.3	29.4	70.87	646	646;646;639;503;654;643	0	323.31	33.3	35.4	1980700000	1471700000	509080000	60023000	44596000	15427000	73	sp|P63017|HSP7C_MOUSE Heat shock cognate 71 kDa protein OS=Mus musculus OX=10090 GN=Hspa8 PE=1 SV=1;sp|P11142|HSP7C_HUMAN Heat shock cognate 71 kDa protein OS=Homo sapiens OX=9606 GN=HSPA8 PE=1 SV=1			94	119;176;222;285;386;389;598;599;711;712;807;861;889;932;992;1006;1007;1053;1057;1114;1123;1176;1189;1230;1246;1338;1351	True;True;True;True;True;True;True;True;False;False;True;False;True;True;True;True;False;True;True;True;True;True;True;True;True;False;True	122;180;227;292;400;401;404;620;621;622;623;740;741;838;895;924;967;1031;1047;1048;1049;1100;1101;1105;1106;1163;1172;1173;1226;1227;1240;1281;1298;1395;1408	177;178;179;180;280;281;282;353;443;444;649;650;651;656;657;658;1053;1054;1055;1056;1057;1058;1059;1060;1250;1251;1252;1426;1427;1428;1429;1430;1431;1534;1605;1686;1814;1834;1835;1836;1837;1838;1839;1840;1913;1914;1915;1919;1920;1921;1922;1992;2008;2009;2010;2011;2012;2013;2095;2096;2097;2112;2170;2171;2172;2173;2174;2175;2215;2216;2217;2218;2350;2351;2352;2367;2368;2369;2370	178;179;180;181;182;291;292;293;294;372;467;468;728;729;730;735;736;737;738;1207;1208;1209;1210;1211;1212;1213;1214;1215;1216;1427;1428;1429;1604;1605;1606;1607;1608;1609;1736;1831;1938;2138;2159;2160;2161;2162;2163;2164;2165;2241;2242;2243;2247;2248;2249;2250;2321;2337;2338;2339;2340;2341;2342;2436;2437;2438;2453;2512;2513;2514;2515;2516;2517;2577;2578;2579;2580;2714;2715;2716;2717;2732;2733;273…	180;293;372;467;729;736;1207;1209;1427;1429;1604;1736;1831;1938;2138;2161;2165;2241;2249;2321;2337;2437;2453;2516;2580;2716;2733	39;44;45;46;47;48;49;50	61;87;93;122;127;237;518;549
sp|P05023|AT1A1_HUMAN;sp|P13637|AT1A3_HUMAN;sp|P50993|AT1A2_HUMAN;sp|Q13733|AT1A4_HUMAN;sp|P20648|ATP4A_HUMAN	sp|P05023|AT1A1_HUMAN	17;6;5;2;2	17;6;5;2;2	16;5;4;1;1	sp|P05023|AT1A1_HUMAN Sodium/potassium-transporting ATPase subunit alpha-1 OS=Homo sapiens OX=9606 GN=ATP1A1 PE=1 SV=1		5	17	17	16	15	10	15	10	14	10	21.3	21.3	20	112.89	1023	1023;1013;1020;1029;1035	0	184.99	16.7	14.9	199900000	94690000	105210000	4442300	2104200	2338100	26	sp|P05023|AT1A1_HUMAN Sodium/potassium-transporting ATPase subunit alpha-1 OS=Homo sapiens OX=9606 GN=ATP1A1 PE=1 SV=1			71	146;207;217;495;554;721;733;934;1004;1044;1103;1223;1329;1371;1413;1502;1513	True;True;True;True;True;True;True;True;True;True;True;True;True;True;True;True;True	149;212;222;514;575;750;762;969;1045;1090;1091;1152;1274;1385;1429;1474;1564;1575	215;327;328;340;821;953;954;1269;1286;1287;1689;1831;1832;1899;1900;1977;2159;2160;2337;2338;2402;2403;2461;2603;2616;2617	218;341;342;355;915;1075;1076;1446;1463;1464;1941;2156;2157;2226;2227;2305;2501;2502;2701;2702;2770;2771;2832;2974;2987;2988	218;342;355;915;1075;1446;1463;1941;2156;2227;2305;2501;2701;2770;2832;2974;2987	25	164
sp|P07900|HS90A_HUMAN;sp|A5A6K9|HS90A_PANTR;sp|P07901|HS90A_MOUSE;sp|P30946|HS90A_RABIT;sp|Q90474|H90A1_DANRE;sp|Q14568|HS902_HUMAN;sp|Q58FG0|HS905_HUMAN	sp|P07900|HS90A_HUMAN;sp|A5A6K9|HS90A_PANTR;sp|P07901|HS90A_MOUSE;sp|P30946|HS90A_RABIT	26;25;21;20;12;6;4	26;25;21;20;12;6;4	14;14;10;12;6;2;2	sp|P07900|HS90A_HUMAN Heat shock protein HSP 90-alpha OS=Homo sapiens OX=9606 GN=HSP90AA1 PE=1 SV=5;sp|A5A6K9|HS90A_PANTR Heat shock protein HSP 90-alpha OS=Pan troglodytes OX=9598 GN=HSP90AA1 PE=2 SV=1;sp|P07901|HS90A_MOUSE Heat shock protein HSP 90-alpha	热休克	7	26	26	14	19	21	19	21	12	10	36.2	36.2	21.4	84.659	732	732;733;733;694;725;343;334	0	258.81	24.5	32.5	1797600000	762230000	1035300000	54472000	23098000	31374000	58	sp|P07900|HS90A_HUMAN Heat shock protein HSP 90-alpha OS=Homo sapiens OX=9606 GN=HSP90AA1 PE=1 SV=5;sp|A5A6K9|HS90A_PANTR Heat shock protein HSP 90-alpha OS=Pan troglodytes OX=9598 GN=HSP90AA1 PE=2 SV=1;sp|P07901|HS90A_MOUSE Heat shock protein HSP 90-alpha			79	29;102;224;237;275;300;301;325;326;330;331;567;574;577;580;589;700;849;851;1119;1211;1412;1503;1504;1516;1545	True;True;True;True;True;True;True;True;True;True;True;True;True;True;True;True;True;True;True;True;True;True;True;True;True;True	29;105;229;230;243;282;309;310;336;337;341;342;588;595;598;601;611;729;883;885;1168;1262;1473;1565;1566;1579;1609	41;42;148;356;357;358;359;378;379;430;501;502;503;537;538;539;545;546;547;548;971;980;981;987;988;989;990;993;994;995;996;1042;1043;1235;1236;1513;1514;1518;1998;1999;2000;2001;2141;2142;2143;2144;2457;2458;2459;2460;2604;2605;2606;2622;2623;2681	41;42;149;376;377;378;379;398;399;454;559;560;561;596;597;598;604;605;606;607;608;1094;1103;1104;1110;1111;1112;1113;1114;1117;1118;1119;1120;1196;1197;1412;1413;1715;1716;1720;2327;2328;2329;2330;2483;2484;2485;2486;2827;2828;2829;2830;2831;2975;2976;2977;2993;2994;3072	41;149;377;398;454;560;561;596;598;604;607;1094;1104;1112;1118;1197;1412;1715;1720;2329;2485;2829;2975;2977;2993;3072	31;32	474;625
sp|P14625|ENPL_HUMAN;sp|Q58FF3|ENPLL_HUMAN	sp|P14625|ENPL_HUMAN	13;2	11;2	11;2	sp|P14625|ENPL_HUMAN Endoplasmin OS=Homo sapiens OX=9606 GN=HSP90B1 PE=1 SV=1	热休克 与HSP90B1相关的疾病包括双相情感障碍和假软骨发育不全。	2	13	11	11	10	8	9	6	9	6	18.3	16.6	16.6	92.468	803	803;399	0	79.234	14.4	11.1	44227000	25215000	19012000	1105700	630380	475290	13	sp|P14625|ENPL_HUMAN Endoplasmin OS=Homo sapiens OX=9606 GN=HSP90B1 PE=1 SV=1			106	201;257;282;291;328;329;376;425;556;853;935;1188;1281	True;True;True;True;False;False;True;True;True;True;True;True;True	206;264;289;298;339;340;390;443;577;887;970;1239;1335	319;320;405;438;452;541;542;543;544;634;729;957;958;1521;1522;1690;2110;2111;2266	333;334;428;462;476;600;601;602;603;713;820;1079;1080;1723;1724;1942;2451;2452;2628	333;428;462;476;600;602;713;820;1079;1724;1942;2451;2628
sp|P09874|PARP1_HUMAN	sp|P09874|PARP1_HUMAN	11	11	11	sp|P09874|PARP1_HUMAN Poly [ADP-ribose] polymerase 1 OS=Homo sapiens OX=9606 GN=PARP1 PE=1 SV=4	一种染色质相关的酶，多聚(adp -核糖基)转移酶，通过多聚(adp -核糖基)修饰各种核蛋白。	1	11	11	11	9	4	9	4	9	4	12.9	12.9	12.9	113.08	1014	1014	0	67.629	10.2	5.1	46847000	33805000	13042000	918570	662840	255730	12	sp|P09874|PARP1_HUMAN Poly [ADP-ribose] polymerase 1 OS=Homo sapiens OX=9606 GN=PARP1 PE=1 SV=4			88	44;229;239;467;606;751;1054;1306;1336;1407;1481	True;True;True;True;True;True;True;True;True;True;True	45;235;245;485;630;781;1102;1362;1393;1468;1543	63;365;381;382;781;1073;1316;1916;2305;2348;2452;2562;2563	63;385;401;402;874;1230;1494;2244;2668;2712;2822;2933;2934	63;385;401;874;1230;1494;2244;2668;2712;2822;2933
sp|P49368|TCPG_HUMAN	sp|P49368|TCPG_HUMAN	11	11	11	sp|P49368|TCPG_HUMAN T-complex protein 1 subunit gamma OS=Homo sapiens OX=9606 GN=CCT3 PE=1 SV=4		1	11	11	11	9	6	9	6	9	6	19.1	19.1	19.1	60.533	545	545	0	72.222	14.9	12.1	58285000	35805000	22479000	1880200	1155000	725140	16	sp|P49368|TCPG_HUMAN T-complex protein 1 subunit gamma OS=Homo sapiens OX=9606 GN=CCT3 PE=1 SV=4			183	96;98;147;463;490;610;723;724;752;776;1268	True;True;True;True;True;True;True;True;True;True;True	99;101;150;481;509;634;752;753;782;806;1321	140;143;216;776;812;1077;1078;1271;1272;1273;1317;1318;1319;1377;2249;2250	141;144;219;869;906;1234;1235;1448;1449;1450;1495;1496;1497;1555;2611;2612	141;144;219;869;906;1235;1449;1450;1495;1555;2611	68	429
sp|P49756|RBM25_HUMAN	sp|P49756|RBM25_HUMAN	8	8	8	sp|P49756|RBM25_HUMAN RNA-binding protein 25 OS=Homo sapiens OX=9606 GN=RBM25 PE=1 SV=3		1	8	8	8	6	5	6	5	6	5	13	13	13	100.18	843	843	0	62.68	9.6	7.6	36988000	15190000	21798000	1120800	460300	660530	11	sp|P49756|RBM25_HUMAN RNA-binding protein 25 OS=Homo sapiens OX=9606 GN=RBM25 PE=1 SV=3			186	373;388;840;873;886;964;1077;1127	True;True;True;True;True;True;True;True	387;403;874;907;921;999;1126;1177	631;654;655;1500;1564;1565;1598;1599;1730;1944;2018	710;733;734;1701;1776;1777;1823;1824;1982;2272;2348	710;733;1701;1776;1823;1982;2272;2348
sp|P27816|MAP4_HUMAN	sp|P27816|MAP4_HUMAN	7	7	7	sp|P27816|MAP4_HUMAN Microtubule-associated protein 4 OS=Homo sapiens OX=9606 GN=MAP4 PE=1 SV=3		1	7	7	7	5	3	5	3	5	3	8.1	8.1	8.1	121	1152	1152	0	43.334	5.2	4.2	15150000	7552000	7597900	236720	118000	118720	7	sp|P27816|MAP4_HUMAN Microtubule-associated protein 4 OS=Homo sapiens OX=9606 GN=MAP4 PE=1 SV=3			134	85;216;766;797;1069;1340;1341	True;True;True;True;True;True;True	88;221;796;827;1118;1397;1398	127;339;1363;1408;1934;2354;2355;2356	128;354;1541;1586;2262;2719;2720;2721	128;354;1541;1586;2262;2720;2721
sp|P50990|TCPQ_HUMAN	sp|P50990|TCPQ_HUMAN	6	6	6	sp|P50990|TCPQ_HUMAN T-complex protein 1 subunit theta OS=Homo sapiens OX=9606 GN=CCT8 PE=1 SV=4		1	6	6	6	4	3	4	3	4	3	12.6	12.6	12.6	59.62	548	548	0	34.559	7.8	6.6	17177000	7978500	9198300	464240	215640	248600	5	sp|P50990|TCPQ_HUMAN T-complex protein 1 subunit theta OS=Homo sapiens OX=9606 GN=CCT8 PE=1 SV=4			189	67;149;271;834;962;1530	True;True;True;True;True;True	69;152;278;866;997;1593	98;219;220;424;1465;1728;2643	99;222;223;448;1645;1980;3014	99;223;448;1645;1980;3014
sp|O43809|CPSF5_HUMAN	sp|O43809|CPSF5_HUMAN	5	5	5	sp|O43809|CPSF5_HUMAN Cleavage and polyadenylation specificity factor subunit 5 OS=Homo sapiens OX=9606 GN=NUDT21 PE=1 SV=1		1	5	5	5	4	2	4	2	4	2	18.5	18.5	18.5	26.227	227	227	0	35.088	18.1	7.9	22164000	10392000	11772000	1583100	742250	840880	6	sp|O43809|CPSF5_HUMAN Cleavage and polyadenylation specificity factor subunit 5 OS=Homo sapiens OX=9606 GN=NUDT21 PE=1 SV=1			44	827;895;905;906;1259	True;True;True;True;True	858;930;940;941;1312	1455;1611;1623;1624;1625;2237	1633;1837;1850;1851;1852;2599	1633;1837;1850;1852;2599
sp|P29966|MARCS_HUMAN	sp|P29966|MARCS_HUMAN	5	5	5	sp|P29966|MARCS_HUMAN Myristoylated alanine-rich C-kinase substrate OS=Homo sapiens OX=9606 GN=MARCKS PE=1 SV=4		1	5	5	5	5	4	5	4	5	4	30.4	30.4	30.4	31.554	332	332	0	55.673	30.4	24.7	48491000	22982000	25509000	3463700	1641600	1822100	9	sp|P29966|MARCS_HUMAN Myristoylated alanine-rich C-kinase substrate OS=Homo sapiens OX=9606 GN=MARCKS PE=1 SV=4			138	38;259;263;456;462	True;True;True;True;True	39;266;270;474;480	55;56;408;409;414;415;766;774;775	55;56;431;432;437;438;859;867;868	55;431;437;859;868
sp|Q9Y285|SYFA_HUMAN	sp|Q9Y285|SYFA_HUMAN	5	5	5	sp|Q9Y285|SYFA_HUMAN Phenylalanine--tRNA ligase alpha subunit OS=Homo sapiens OX=9606 GN=FARSA PE=1 SV=3		1	5	5	5	3	2	3	2	3	2	11	11	11	57.563	508	508	0	29.992	6.3	4.7	18997000	8171400	10826000	825970	355280	470690	5	sp|Q9Y285|SYFA_HUMAN Phenylalanine--tRNA ligase alpha subunit OS=Homo sapiens OX=9606 GN=FARSA PE=1 SV=3			388	25;597;799;1476;1510	True;True;True;True;True	25;619;830;1538;1572	36;1052;1414;2555;2613	36;1206;1592;2926;2984	36;1206;1592;2926;2984
sp|A5A6J2|DDX5_PANTR;sp|P17844|DDX5_HUMAN;sp|Q92841|DDX17_HUMAN	sp|A5A6J2|DDX5_PANTR;sp|P17844|DDX5_HUMAN	4;4;1	4;4;1	4;4;1	sp|A5A6J2|DDX5_PANTR Probable ATP-dependent RNA helicase DDX5 OS=Pan troglodytes OX=9598 GN=DDX5 PE=2 SV=1;sp|P17844|DDX5_HUMAN Probable ATP-dependent RNA helicase DDX5 OS=Homo sapiens OX=9606 GN=DDX5 PE=1 SV=1	ATP相关什么基因	3	4	4	4	3	2	3	2	3	2	7.8	7.8	7.8	69.118	614	614;614;729	0	24.645	5	4.7	17648000	10531000	7117400	551510	329090	222420	5	sp|A5A6J2|DDX5_PANTR Probable ATP-dependent RNA helicase DDX5 OS=Pan troglodytes OX=9598 GN=DDX5 PE=2 SV=1;sp|P17844|DDX5_HUMAN Probable ATP-dependent RNA helicase DDX5 OS=Homo sapiens OX=9606 GN=DDX5 PE=1 SV=1			20	106;433;891;1343	True;True;True;True	109;451;926;1400	154;155;737;1607;2358	155;156;829;1833;2723	156;829;1833;2723
sp|O00232|PSD12_HUMAN	sp|O00232|PSD12_HUMAN	4	4	4	sp|O00232|PSD12_HUMAN 26S proteasome non-ATPase regulatory subunit 12 OS=Homo sapiens OX=9606 GN=PSMD12 PE=1 SV=3		1	4	4	4	3	1	3	1	3	1	11.2	11.2	11.2	52.904	456	456	0	25.436	8.3	2.9	4847900	2620400	2227500	193920	104820	89101	4	sp|O00232|PSD12_HUMAN 26S proteasome non-ATPase regulatory subunit 12 OS=Homo sapiens OX=9606 GN=PSMD12 PE=1 SV=3			32	535;829;904;1492	True;True;True;True	555;861;939;1554	929;1459;1622;2586	1051;1637;1849;2957	1051;1637;1849;2957
sp|P16403|H12_HUMAN;sp|P15864|H12_MOUSE;sp|P10412|H14_HUMAN;sp|P43277|H13_MOUSE;sp|P16402|H13_HUMAN;sp|P22492|H1T_HUMAN;sp|Q07133|H1T_MOUSE;sp|P40286|H1T_MACMU;sp|Q02539|H11_HUMAN	sp|P16403|H12_HUMAN;sp|P15864|H12_MOUSE;sp|P10412|H14_HUMAN;sp|P43277|H13_MOUSE;sp|P16402|H13_HUMAN	4;3;3;3;3;1;1;1;1	4;3;3;3;3;1;1;1;1	4;3;3;3;3;1;1;1;1	sp|P16403|H12_HUMAN Histone H1.2 OS=Homo sapiens OX=9606 GN=HIST1H1C PE=1 SV=2;sp|P15864|H12_MOUSE Histone H1.2 OS=Mus musculus OX=10090 GN=Hist1h1c PE=1 SV=2;sp|P10412|H14_HUMAN Histone H1.4 OS=Homo sapiens OX=9606 GN=HIST1H1E PE=1 SV=2;sp|P43277|H13_MOUS		9	4	4	4	4	2	4	2	4	2	18.8	18.8	18.8	21.364	213	213;212;219;221;221;207;208;208;215	0	25.636	18.8	11.3	46269000	27187000	19082000	5141000	3020800	2120200	6	sp|P16403|H12_HUMAN Histone H1.2 OS=Homo sapiens OX=9606 GN=HIST1H1C PE=1 SV=2;sp|P15864|H12_MOUSE Histone H1.2 OS=Mus musculus OX=10090 GN=Hist1h1c PE=1 SV=2;sp|P10412|H14_HUMAN Histone H1.4 OS=Homo sapiens OX=9606 GN=HIST1H1E PE=1 SV=2;sp|P43277|H13_MOUS			109	74;124;736;1169	True;True;True;True	77;127;765;1219	110;111;185;1291;1292;2080	111;112;187;1468;1469;2417	111;187;1468;2417
sp|P20700|LMNB1_HUMAN	sp|P20700|LMNB1_HUMAN	4	4	4	sp|P20700|LMNB1_HUMAN Lamin-B1 OS=Homo sapiens OX=9606 GN=LMNB1 PE=1 SV=2		1	4	4	4	3	1	3	1	3	1	11.4	11.4	11.4	66.408	586	586	0	26.35	6.3	5.1	15012000	10644000	4368800	428930	304100	124820	4	sp|P20700|LMNB1_HUMAN Lamin-B1 OS=Homo sapiens OX=9606 GN=LMNB1 PE=1 SV=2			119	58;173;940;1334	True;True;True;True	60;177;975;1391	84;276;1696;2346	85;287;1948;2710	85;287;1948;2710	52	281
sp|P22626|ROA2_HUMAN	sp|P22626|ROA2_HUMAN	4	4	4	sp|P22626|ROA2_HUMAN Heterogeneous nuclear ribonucleoproteins A2/B1 OS=Homo sapiens OX=9606 GN=HNRNPA2B1 PE=1 SV=2	核糖体	1	4	4	4	3	1	3	1	3	1	18.7	18.7	18.7	37.429	353	353	0	54.091	14.2	4.5	30389000	29415000	973910	1519500	1470800	48695	5	sp|P22626|ROA2_HUMAN Heterogeneous nuclear ribonucleoproteins A2/B1 OS=Homo sapiens OX=9606 GN=HNRNPA2B1 PE=1 SV=2			122	477;614;826;1042	True;True;True;True	495;638;857;1085;1086	796;1083;1454;1893;1894	889;1240;1632;2220;2221	889;1240;1632;2220	53	327
sp|P78527|PRKDC_HUMAN;sp|P97313|PRKDC_MOUSE	sp|P78527|PRKDC_HUMAN	4;1	4;1	4;1	sp|P78527|PRKDC_HUMAN DNA-dependent protein kinase catalytic subunit OS=Homo sapiens OX=9606 GN=PRKDC PE=1 SV=3		2	4	4	4	3	2	3	2	3	2	1.3	1.3	1.3	469.08	4128	4128;4128	0	25.103	0.9	0.7	6551900	4804000	1747800	29781	21837	7944.7	5	sp|P78527|PRKDC_HUMAN DNA-dependent protein kinase catalytic subunit OS=Homo sapiens OX=9606 GN=PRKDC PE=1 SV=3			244	111;234;1016;1201	True;True;True;True	114;240;1059;1252	164;165;374;1857;2127	165;166;394;2184;2468	166;394;2184;2468
sp|Q00839|HNRPU_HUMAN	sp|Q00839|HNRPU_HUMAN	4	4	4	sp|Q00839|HNRPU_HUMAN Heterogeneous nuclear ribonucleoprotein U OS=Homo sapiens OX=9606 GN=HNRNPU PE=1 SV=6	核糖体	1	4	4	4	3	1	3	1	3	1	8.2	8.2	8.2	90.583	825	825	0	27.816	5.6	2.7	15802000	10444000	5357800	427090	282280	144810	4	sp|Q00839|HNRPU_HUMAN Heterogeneous nuclear ribonucleoprotein U OS=Homo sapiens OX=9606 GN=HNRNPU PE=1 SV=6			248	315;912;1019;1237	True;True;True;True	325;947;1062;1289	522;1632;1862;2205	581;1859;2189;2567	581;1859;2189;2567
sp|Q9HD26|GOPC_HUMAN	sp|Q9HD26|GOPC_HUMAN	4	4	4	sp|Q9HD26|GOPC_HUMAN Golgi-associated PDZ and coiled-coil motif-containing protein OS=Homo sapiens OX=9606 GN=GOPC PE=1 SV=1		1	4	4	4	4	0	4	0	4	0	9.5	9.5	9.5	50.519	462	462	0	27.786	9.5	0	24237000	24237000	0	969470	969470	0	4	sp|Q9HD26|GOPC_HUMAN Golgi-associated PDZ and coiled-coil motif-containing protein OS=Homo sapiens OX=9606 GN=GOPC PE=1 SV=1			363	114;1143;1166;1456	True;True;True;True	117;1193;1216;1517	171;2043;2076;2523	172;2380;2413;2894	172;2380;2413;2894	102	266
sp|Q92598|HS105_HUMAN	sp|Q92598|HS105_HUMAN	4	4	3	sp|Q92598|HS105_HUMAN Heat shock protein 105 kDa OS=Homo sapiens OX=9606 GN=HSPH1 PE=1 SV=1		1	4	4	3	4	0	4	0	3	0	6.2	6.2	4.5	96.864	858	858	0	26.42	6.2	0	8912700	8912700	0	189630	189630	0	4	sp|Q92598|HS105_HUMAN Heat shock protein 105 kDa OS=Homo sapiens OX=9606 GN=HSPH1 PE=1 SV=1			341	56;202;436;1376	True;True;True;True	58;207;454;1435	82;321;740;2410	83;335;832;2778	83;335;832;2778
sp|O15523|DDX3Y_HUMAN;sp|Q62167|DDX3X_MOUSE;sp|O00571|DDX3X_HUMAN;sp|Q62095|DDX3Y_MOUSE;sp|A6QXC1|DBP3_AJECN;sp|Q1DZK8|DBP3_COCIM;sp|P0CQ75|DED1_CRYNB;sp|P0CQ74|DED1_CRYNJ;sp|Q1DJF0|DED1_COCIM;sp|Q9NQI0|DDX4_HUMAN	sp|O15523|DDX3Y_HUMAN;sp|Q62167|DDX3X_MOUSE;sp|O00571|DDX3X_HUMAN;sp|Q62095|DDX3Y_MOUSE	3;3;3;2;1;1;1;1;1;1	3;3;3;2;1;1;1;1;1;1	3;3;3;2;1;1;1;1;1;1	sp|O15523|DDX3Y_HUMAN ATP-dependent RNA helicase DDX3Y OS=Homo sapiens OX=9606 GN=DDX3Y PE=1 SV=2;sp|Q62167|DDX3X_MOUSE ATP-dependent RNA helicase DDX3X OS=Mus musculus OX=10090 GN=Ddx3x PE=1 SV=3;sp|O00571|DDX3X_HUMAN ATP-dependent RNA helicase DDX3X OS=H	与DDX3X相关的疾病包括智力迟钝、x连锁102和胼胝体、发育不全、面部异常和Robin序列。其相关途径包括先天免疫系统和RIG-I/MDA5介导的ifn - /beta途径的诱导。与该基因相关的基因本体论(Gene Ontology, GO)注释包括核酸结合和RNA结合。	10	3	3	3	2	1	2	1	2	1	5.8	5.8	5.8	73.153	660	660;662;662;658;487;515;637;637;665;724	0	17.737	3.2	2.6	2580200	1148300	1431900	62932	28007	34925	3	sp|O15523|DDX3Y_HUMAN ATP-dependent RNA helicase DDX3Y OS=Homo sapiens OX=9606 GN=DDX3Y PE=1 SV=2;sp|Q62167|DDX3X_MOUSE ATP-dependent RNA helicase DDX3X OS=Mus musculus OX=10090 GN=Ddx3x PE=1 SV=3;sp|O00571|DDX3X_HUMAN ATP-dependent RNA helicase DDX3X OS=H			34	594;1224;1525	True;True;True	616;1275;1588	1048;2161;2636	1202;2503;3007	1202;2503;3007
sp|P33993|MCM7_HUMAN	sp|P33993|MCM7_HUMAN	3	3	3	sp|P33993|MCM7_HUMAN DNA replication licensing factor MCM7 OS=Homo sapiens OX=9606 GN=MCM7 PE=1 SV=4		1	3	3	3	3	2	3	2	3	2	5.7	5.7	5.7	81.307	719	719	0	17.584	5.7	3.9	1700400000	608830000	1091600000	44748000	16022000	28726000	5	sp|P33993|MCM7_HUMAN DNA replication licensing factor MCM7 OS=Homo sapiens OX=9606 GN=MCM7 PE=1 SV=4			147	780;1226;1326	True;True;True	810;1277;1382	1382;1383;2163;2164;2334	1560;1561;2505;2506;2698	1560;2505;2698	60	131
sp|P34932|HSP74_HUMAN	sp|P34932|HSP74_HUMAN	3	3	3	sp|P34932|HSP74_HUMAN Heat shock 70 kDa protein 4 OS=Homo sapiens OX=9606 GN=HSPA4 PE=1 SV=4	热休克蛋白	1	3	3	3	3	0	3	0	3	0	5.2	5.2	5.2	94.33	840	840	0	18.415	5.2	0	8803100	8803100	0	176060	176060	0	3	sp|P34932|HSP74_HUMAN Heat shock 70 kDa protein 4 OS=Homo sapiens OX=9606 GN=HSPA4 PE=1 SV=4			148	57;814;1418	True;True;True	59;845;1479	83;1438;2468	84;1616;2839	84;1616;2839
sp|P42704|LPPRC_HUMAN	sp|P42704|LPPRC_HUMAN	3	3	3	sp|P42704|LPPRC_HUMAN Leucine-rich PPR motif-containing protein, mitochondrial OS=Homo sapiens OX=9606 GN=LRPPRC PE=1 SV=3		1	3	3	3	3	0	3	0	3	0	2.4	2.4	2.4	157.9	1394	1394	0	18.365	2.4	0	6768800	6768800	0	75209	75209	0	3	sp|P42704|LPPRC_HUMAN Leucine-rich PPR motif-containing protein, mitochondrial OS=Homo sapiens OX=9606 GN=LRPPRC PE=1 SV=3			170	198;809;1348	True;True;True	203;840;1405	315;1433;2364	329;1611;2729	329;1611;2729
sp|P51572|BAP31_HUMAN	sp|P51572|BAP31_HUMAN	3	3	3	sp|P51572|BAP31_HUMAN B-cell receptor-associated protein 31 OS=Homo sapiens OX=9606 GN=BCAP31 PE=1 SV=3		1	3	3	3	2	1	2	1	2	1	11	11	11	27.991	246	246	0	17.38	7.3	3.7	16319000	4728400	11590000	1087900	315230	772690	3	sp|P51572|BAP31_HUMAN B-cell receptor-associated protein 31 OS=Homo sapiens OX=9606 GN=BCAP31 PE=1 SV=3			193	810;876;913	True;True;True	841;911;948	1434;1584;1633	1612;1809;1860	1612;1809;1860
sp|P51991|ROA3_HUMAN	sp|P51991|ROA3_HUMAN	3	3	3	sp|P51991|ROA3_HUMAN Heterogeneous nuclear ribonucleoprotein A3 OS=Homo sapiens OX=9606 GN=HNRNPA3 PE=1 SV=2		1	3	3	3	3	0	3	0	3	0	10.8	10.8	10.8	39.594	378	378	0	26.917	10.8	0	12363000	12363000	0	650660	650660	0	3	sp|P51991|ROA3_HUMAN Heterogeneous nuclear ribonucleoprotein A3 OS=Homo sapiens OX=9606 GN=HNRNPA3 PE=1 SV=2			196	278;623;1240	True;True;True	285;647;1292	433;1095;2208	457;1252;2570	457;1252;2570	70	158
sp|Q8HXB9|RL38_MACFA;sp|P63173|RL38_HUMAN	sp|Q8HXB9|RL38_MACFA;sp|P63173|RL38_HUMAN	3;3	3;3	3;3	sp|Q8HXB9|RL38_MACFA 60S ribosomal protein L38 OS=Macaca fascicularis OX=9541 GN=RPL38 PE=3 SV=3;sp|P63173|RL38_HUMAN 60S ribosomal protein L38 OS=Homo sapiens OX=9606 GN=RPL38 PE=1 SV=2		2	3	3	3	3	2	3	2	3	2	35.7	35.7	35.7	8.2017	70	70;70	0	26.211	35.7	35.7	137570000	11148000	126420000	45856000	3715900	42140000	8	sp|Q8HXB9|RL38_MACFA 60S ribosomal protein L38 OS=Macaca fascicularis OX=9541 GN=RPL38 PE=3 SV=3;sp|P63173|RL38_HUMAN 60S ribosomal protein L38 OS=Homo sapiens OX=9606 GN=RPL38 PE=1 SV=2			237	619;753;1526	True;True;True	643;783;1589	1090;1320;1321;1322;1323;2637;2638;2639	1247;1498;1499;1500;1501;3008;3009;3010	1247;1499;3009
sp|Q03252|LMNB2_HUMAN	sp|Q03252|LMNB2_HUMAN	3	3	3	sp|Q03252|LMNB2_HUMAN Lamin-B2 OS=Homo sapiens OX=9606 GN=LMNB2 PE=1 SV=4	与LMNB2相关的疾病包括癫痫、进行性肌阵挛、9和脂肪营养不良、部分、获得性。其相关通路有凋亡和存活Caspase级联、凋亡调节和信号转导。该基因的突变与获得性部分脂肪营养不良有关。	1	3	3	3	3	0	3	0	3	0	5.6	5.6	5.6	69.948	620	620	0	17.958	5.6	0	6652900	6652900	0	179810	179810	0	3	sp|Q03252|LMNB2_HUMAN Lamin-B2 OS=Homo sapiens OX=9606 GN=LMNB2 PE=1 SV=4			255	299;531;822	True;True;True	308;551;853	500;924;1449	558;1046;1627	558;1046;1627
sp|Q12996|CSTF3_HUMAN	sp|Q12996|CSTF3_HUMAN	3	3	3	sp|Q12996|CSTF3_HUMAN Cleavage stimulation factor subunit 3 OS=Homo sapiens OX=9606 GN=CSTF3 PE=1 SV=1		1	3	3	3	3	2	3	2	3	2	4.9	4.9	4.9	82.921	717	717	0	20.146	4.9	3.2	14062000	5888000	8173600	380040	159130	220910	5	sp|Q12996|CSTF3_HUMAN Cleavage stimulation factor subunit 3 OS=Homo sapiens OX=9606 GN=CSTF3 PE=1 SV=1			263	448;552;953	True;True;True	466;573;988	755;950;951;1711;1712	848;1072;1073;1963;1964	848;1072;1963
sp|Q14739|LBR_HUMAN	sp|Q14739|LBR_HUMAN	3	3	3	sp|Q14739|LBR_HUMAN Delta(14)-sterol reductase LBR OS=Homo sapiens OX=9606 GN=LBR PE=1 SV=2		1	3	3	3	2	1	2	1	2	1	4.7	4.7	4.7	70.702	615	615	0	16.579	2.9	1.8	7524600	5459300	2065200	358310	259970	98344	3	sp|Q14739|LBR_HUMAN Delta(14)-sterol reductase LBR OS=Homo sapiens OX=9606 GN=LBR PE=1 SV=2			282	1282;1477;1529	True;True;True	1336;1539;1592	2267;2556;2642	2629;2927;3013	2629;2927;3013
sp|Q4KMP7|TB10B_HUMAN	sp|Q4KMP7|TB10B_HUMAN	3	3	3	sp|Q4KMP7|TB10B_HUMAN TBC1 domain family member 10B OS=Homo sapiens OX=9606 GN=TBC1D10B PE=1 SV=3		1	3	3	3	2	1	2	1	2	1	7.3	7.3	7.3	87.198	808	808	0	16.913	3.1	4.2	7296400	4646700	2649800	251600	160230	91371	3	sp|Q4KMP7|TB10B_HUMAN TBC1 domain family member 10B OS=Homo sapiens OX=9606 GN=TBC1D10B PE=1 SV=3			303	120;332;1087	True;True;True	123;343;1136	181;549;1958	183;609;2286	183;609;2286
sp|Q7L576|CYFP1_HUMAN;sp|Q5SQX6|CYFP2_MOUSE;sp|Q96F07|CYFP2_HUMAN	sp|Q7L576|CYFP1_HUMAN;sp|Q5SQX6|CYFP2_MOUSE	3;2;1	3;2;1	3;2;1	sp|Q7L576|CYFP1_HUMAN Cytoplasmic FMR1-interacting protein 1 OS=Homo sapiens OX=9606 GN=CYFIP1 PE=1 SV=1;sp|Q5SQX6|CYFP2_MOUSE Cytoplasmic FMR1-interacting protein 2 OS=Mus musculus OX=10090 GN=Cyfip2 PE=1 SV=2		3	3	3	3	3	1	3	1	3	1	3	3	3	145.18	1253	1253;1253;1278	0	17.71	3	1	5960500	5205300	755230	93133	81332	11801	4	sp|Q7L576|CYFP1_HUMAN Cytoplasmic FMR1-interacting protein 1 OS=Homo sapiens OX=9606 GN=CYFIP1 PE=1 SV=1;sp|Q5SQX6|CYFP2_MOUSE Cytoplasmic FMR1-interacting protein 2 OS=Mus musculus OX=10090 GN=Cyfip2 PE=1 SV=2			320	154;1179;1346	True;True;True	157;1230;1403	229;230;2100;2361	232;233;2441;2726	232;2441;2726
sp|Q9P035|HACD3_HUMAN	sp|Q9P035|HACD3_HUMAN	3	3	3	sp|Q9P035|HACD3_HUMAN Very-long-chain (3R)-3-hydroxyacyl-CoA dehydratase 3 OS=Homo sapiens OX=9606 GN=HACD3 PE=1 SV=2		1	3	3	3	2	1	2	1	2	1	11	11	11	43.159	362	362	0	19.175	6.9	4.1	7103800	5827300	1276500	473590	388490	85103	3	sp|Q9P035|HACD3_HUMAN Very-long-chain (3R)-3-hydroxyacyl-CoA dehydratase 3 OS=Homo sapiens OX=9606 GN=HACD3 PE=1 SV=2			371	821;984;1142	True;True;True	852;1020;1192	1448;1754;2042	1626;2006;2379	1626;2006;2379
sp|Q9Y2A7|NCKP1_HUMAN;sp|B0S6R1|NCKP1_DANRE	sp|Q9Y2A7|NCKP1_HUMAN;sp|B0S6R1|NCKP1_DANRE	2;2	2;2	2;2	sp|Q9Y2A7|NCKP1_HUMAN Nck-associated protein 1 OS=Homo sapiens OX=9606 GN=NCKAP1 PE=1 SV=1;sp|B0S6R1|NCKP1_DANRE Nck-associated protein 1 OS=Danio rerio OX=7955 GN=nckap1 PE=3 SV=1		2	2	2	2	2	0	2	0	2	0	1.8	1.8	1.8	128.79	1128	1128;1128	0	11.229	1.8	0	5925100	5925100	0	97132	97132	0	2	sp|Q9Y2A7|NCKP1_HUMAN Nck-associated protein 1 OS=Homo sapiens OX=9606 GN=NCKAP1 PE=1 SV=1;sp|B0S6R1|NCKP1_DANRE Nck-associated protein 1 OS=Danio rerio OX=7955 GN=nckap1 PE=3 SV=1			27	914;1045	True;True	949;1092	1634;1901	1861;2228	1861;2228
sp|O60841|IF2P_HUMAN	sp|O60841|IF2P_HUMAN	2	2	2	sp|O60841|IF2P_HUMAN Eukaryotic translation initiation factor 5B OS=Homo sapiens OX=9606 GN=EIF5B PE=1 SV=4		1	2	2	2	2	0	2	0	2	0	1.8	1.8	1.8	138.83	1220	1220	0	11.005	1.8	0	3530000	3530000	0	70601	70601	0	2	sp|O60841|IF2P_HUMAN Eukaryotic translation initiation factor 5B OS=Homo sapiens OX=9606 GN=EIF5B PE=1 SV=4			45	621;888	True;True	645;923	1092;1604	1249;1830	1249;1830
sp|O75369|FLNB_HUMAN;sp|P21333|FLNA_HUMAN;sp|Q14315|FLNC_HUMAN	sp|O75369|FLNB_HUMAN;sp|P21333|FLNA_HUMAN;sp|Q14315|FLNC_HUMAN	2;1;1	2;1;1	2;1;1	sp|O75369|FLNB_HUMAN Filamin-B OS=Homo sapiens OX=9606 GN=FLNB PE=1 SV=2;sp|P21333|FLNA_HUMAN Filamin-A OS=Homo sapiens OX=9606 GN=FLNA PE=1 SV=4;sp|Q14315|FLNC_HUMAN Filamin-C OS=Homo sapiens OX=9606 GN=FLNC PE=1 SV=3		3	2	2	2	2	0	2	0	2	0	0.7	0.7	0.7	278.16	2602	2602;2647;2725	0	12.105	0.7	0	3245000	3245000	0	22852	22852	0	2	sp|O75369|FLNB_HUMAN Filamin-B OS=Homo sapiens OX=9606 GN=FLNB PE=1 SV=2;sp|P21333|FLNA_HUMAN Filamin-A OS=Homo sapiens OX=9606 GN=FLNA PE=1 SV=4;sp|Q14315|FLNC_HUMAN Filamin-C OS=Homo sapiens OX=9606 GN=FLNC PE=1 SV=3			50	695;811	True;True	724;842	1230;1435	1407;1613	1407;1613
sp|P08574|CY1_HUMAN	sp|P08574|CY1_HUMAN	2	2	2	sp|P08574|CY1_HUMAN Cytochrome c1, heme protein, mitochondrial OS=Homo sapiens OX=9606 GN=CYC1 PE=1 SV=3		1	2	2	2	2	1	2	1	2	1	8.6	8.6	8.6	35.422	325	325	0	13.434	8.6	3.7	18252000	7398000	10854000	1073700	435180	638500	4	sp|P08574|CY1_HUMAN Cytochrome c1, heme protein, mitochondrial OS=Homo sapiens OX=9606 GN=CYC1 PE=1 SV=3			82	506;824	True;True	526;855	890;891;892;893;1452	1012;1013;1014;1015;1630	1013;1630
sp|P11586|C1TC_HUMAN	sp|P11586|C1TC_HUMAN	2	2	2	sp|P11586|C1TC_HUMAN C-1-tetrahydrofolate synthase, cytoplasmic OS=Homo sapiens OX=9606 GN=MTHFD1 PE=1 SV=3		1	2	2	2	2	1	2	1	2	1	3	3	3	101.56	935	935	0	12.554	3	1.7	1265900	1265900	0	24344	24344	0	3	sp|P11586|C1TC_HUMAN C-1-tetrahydrofolate synthase, cytoplasmic OS=Homo sapiens OX=9606 GN=MTHFD1 PE=1 SV=3			98	1272;1542	True;True	1325;1606	2256;2677;2678	2618;3068;3069	2618;3069
sp|P15311|EZRI_HUMAN;sp|P31977|EZRI_RAT;sp|P26040|EZRI_MOUSE	sp|P15311|EZRI_HUMAN;sp|P31977|EZRI_RAT;sp|P26040|EZRI_MOUSE	2;1;1	2;1;1	2;1;1	sp|P15311|EZRI_HUMAN Ezrin OS=Homo sapiens OX=9606 GN=EZR PE=1 SV=4;sp|P31977|EZRI_RAT Ezrin OS=Rattus norvegicus OX=10116 GN=Ezr PE=1 SV=3;sp|P26040|EZRI_MOUSE Ezrin OS=Mus musculus OX=10090 GN=Ezr PE=1 SV=3		3	2	2	2	2	1	2	1	2	1	2.7	2.7	2.7	69.412	586	586;586;586	0	11.585	2.7	1.4	7660800	5198800	2462000	239400	162460	76938	3	sp|P15311|EZRI_HUMAN Ezrin OS=Homo sapiens OX=9606 GN=EZR PE=1 SV=4;sp|P31977|EZRI_RAT Ezrin OS=Rattus norvegicus OX=10116 GN=Ezr PE=1 SV=3;sp|P26040|EZRI_MOUSE Ezrin OS=Mus musculus OX=10090 GN=Ezr PE=1 SV=3			108	87;335	True;True	90;347	129;554;555	130;614;615	130;615
sp|P17812|PYRG1_HUMAN	sp|P17812|PYRG1_HUMAN	2	2	2	sp|P17812|PYRG1_HUMAN CTP synthase 1 OS=Homo sapiens OX=9606 GN=CTPS1 PE=1 SV=2		1	2	2	2	2	1	2	1	2	1	4.7	4.7	4.7	66.69	591	591	0	16.411	4.7	3	10928000	7910900	3016900	364260	263700	100560	3	sp|P17812|PYRG1_HUMAN CTP synthase 1 OS=Homo sapiens OX=9606 GN=CTPS1 PE=1 SV=2			112	432;1517	True;True	450;1580	736;2624;2625	828;2995;2996	828;2995
sp|P25205|MCM3_HUMAN	sp|P25205|MCM3_HUMAN	2	2	2	sp|P25205|MCM3_HUMAN DNA replication licensing factor MCM3 OS=Homo sapiens OX=9606 GN=MCM3 PE=1 SV=3		1	2	2	2	2	1	2	1	2	1	2.6	2.6	2.6	90.98	808	808	0	12.75	2.6	1.5	4854800	2096700	2758100	95193	41113	54080	3	sp|P25205|MCM3_HUMAN DNA replication licensing factor MCM3 OS=Homo sapiens OX=9606 GN=MCM3 PE=1 SV=3			129	66;869	True;True	68;903	96;97;1558	97;98;1770	97;1770
sp|P42677|RS27_HUMAN;sp|Q71UM5|RS27L_HUMAN	sp|P42677|RS27_HUMAN;sp|Q71UM5|RS27L_HUMAN	2;1	2;1	2;1	sp|P42677|RS27_HUMAN 40S ribosomal protein S27 OS=Homo sapiens OX=9606 GN=RPS27 PE=1 SV=3;sp|Q71UM5|RS27L_HUMAN 40S ribosomal protein S27-like OS=Homo sapiens OX=9606 GN=RPS27L PE=1 SV=3		2	2	2	2	2	1	2	1	2	1	28.6	28.6	28.6	9.461	84	84;84	0	15.221	28.6	13.1	37070000	14360000	22710000	9267600	3590100	5677500	4	sp|P42677|RS27_HUMAN 40S ribosomal protein S27 OS=Homo sapiens OX=9606 GN=RPS27 PE=1 SV=3;sp|Q71UM5|RS27L_HUMAN 40S ribosomal protein S27-like OS=Homo sapiens OX=9606 GN=RPS27L PE=1 SV=3			169	211;966	True;True	216;1001;1002	333;334;1732;1733	348;349;1984;1985	348;1985	67	33
sp|P43243|MATR3_HUMAN	sp|P43243|MATR3_HUMAN	2	2	2	sp|P43243|MATR3_HUMAN Matrin-3 OS=Homo sapiens OX=9606 GN=MATR3 PE=1 SV=2		1	2	2	2	2	0	2	0	2	0	2.4	2.4	2.4	94.622	847	847	0	11.907	2.4	0	4413700	4413700	0	119290	119290	0	2	sp|P43243|MATR3_HUMAN Matrin-3 OS=Homo sapiens OX=9606 GN=MATR3 PE=1 SV=2			172	1275;1478	True;True	1328;1540	2259;2557	2621;2928	2621;2928
sp|P53007|TXTP_HUMAN;sp|Q6PGY3|TXTPA_DANRE	sp|P53007|TXTP_HUMAN;sp|Q6PGY3|TXTPA_DANRE	2;1	2;1	2;1	sp|P53007|TXTP_HUMAN Tricarboxylate transport protein, mitochondrial OS=Homo sapiens OX=9606 GN=SLC25A1 PE=1 SV=2;sp|Q6PGY3|TXTPA_DANRE Tricarboxylate transport protein A, mitochondrial OS=Danio rerio OX=7955 GN=slc25a1a PE=2 SV=1		2	2	2	2	2	0	2	0	2	0	6.1	6.1	6.1	34.012	311	311;359	0	12.387	6.1	0	9736000	9736000	0	572710	572710	0	2	sp|P53007|TXTP_HUMAN Tricarboxylate transport protein, mitochondrial OS=Homo sapiens OX=9606 GN=SLC25A1 PE=1 SV=2;sp|Q6PGY3|TXTPA_DANRE Tricarboxylate transport protein A, mitochondrial OS=Danio rerio OX=7955 GN=slc25a1a PE=2 SV=1			201	409;1324	True;True	427;1380	689;2332	769;2696	769;2696
sp|P62750|RL23A_HUMAN	sp|P62750|RL23A_HUMAN	2	2	2	sp|P62750|RL23A_HUMAN 60S ribosomal protein L23a OS=Homo sapiens OX=9606 GN=RPL23A PE=1 SV=1		1	2	2	2	2	0	2	0	2	0	15.4	15.4	15.4	17.695	156	156	0	11.418	15.4	0	6015100	6015100	0	1002500	1002500	0	2	sp|P62750|RL23A_HUMAN 60S ribosomal protein L23a OS=Homo sapiens OX=9606 GN=RPL23A PE=1 SV=1			232	789;1447	True;True	819;1508	1399;2509	1577;2880	1577;2880
sp|Q14566|MCM6_HUMAN	sp|Q14566|MCM6_HUMAN	2	2	2	sp|Q14566|MCM6_HUMAN DNA replication licensing factor MCM6 OS=Homo sapiens OX=9606 GN=MCM6 PE=1 SV=1		1	2	2	2	2	1	2	1	2	1	2.8	2.8	2.8	92.888	821	821	0	12.599	2.8	1.2	11176000	6852100	4323900	232830	142750	90080	3	sp|Q14566|MCM6_HUMAN DNA replication licensing factor MCM6 OS=Homo sapiens OX=9606 GN=MCM6 PE=1 SV=1			280	693;1461	True;True	722;1522	1226;1227;2531	1403;1404;2902	1404;2902
sp|Q15393|SF3B3_HUMAN;sp|Q9W0M7|SF3B3_DROME	sp|Q15393|SF3B3_HUMAN;sp|Q9W0M7|SF3B3_DROME	2;1	2;1	2;1	sp|Q15393|SF3B3_HUMAN Splicing factor 3B subunit 3 OS=Homo sapiens OX=9606 GN=SF3B3 PE=1 SV=4;sp|Q9W0M7|SF3B3_DROME Splicing factor 3B subunit 3 OS=Drosophila melanogaster OX=7227 GN=Sf3b3 PE=1 SV=2		2	2	2	2	2	0	2	0	2	0	2.3	2.3	2.3	135.58	1217	1217;1227	0	14.11	2.3	0	3222300	3222300	0	61966	61966	0	2	sp|Q15393|SF3B3_HUMAN Splicing factor 3B subunit 3 OS=Homo sapiens OX=9606 GN=SF3B3 PE=1 SV=4;sp|Q9W0M7|SF3B3_DROME Splicing factor 3B subunit 3 OS=Drosophila melanogaster OX=7227 GN=Sf3b3 PE=1 SV=2			290	253;908	True;True	260;943	401;1627	423;1854	423;1854
sp|Q5T8P6|RBM26_HUMAN	sp|Q5T8P6|RBM26_HUMAN	2	2	2	sp|Q5T8P6|RBM26_HUMAN RNA-binding protein 26 OS=Homo sapiens OX=9606 GN=RBM26 PE=1 SV=3		1	2	2	2	2	0	2	0	2	0	2.5	2.5	2.5	113.6	1007	1007	0	11.105	2.5	0	2151600	2151600	0	63283	63283	0	2	sp|Q5T8P6|RBM26_HUMAN RNA-binding protein 26 OS=Homo sapiens OX=9606 GN=RBM26 PE=1 SV=3			312	303;1296	True;True	312;1352	505;2288	563;2651	563;2651
sp|Q86VP6|CAND1_HUMAN	sp|Q86VP6|CAND1_HUMAN	2	2	2	sp|Q86VP6|CAND1_HUMAN Cullin-associated NEDD8-dissociated protein 1 OS=Homo sapiens OX=9606 GN=CAND1 PE=1 SV=2		1	2	2	2	2	0	2	0	2	0	2.1	2.1	2.1	136.37	1230	1230	0	11.117	2.1	0	1518600	1518600	0	24494	24494	0	2	sp|Q86VP6|CAND1_HUMAN Cullin-associated NEDD8-dissociated protein 1 OS=Homo sapiens OX=9606 GN=CAND1 PE=1 SV=2			323	90;1257	True;True	93;1310	133;2234	134;2596	134;2596
sp|Q8WUW1|BRK1_HUMAN	sp|Q8WUW1|BRK1_HUMAN	2	2	2	sp|Q8WUW1|BRK1_HUMAN Protein BRICK1 OS=Homo sapiens OX=9606 GN=BRK1 PE=1 SV=1		1	2	2	2	2	0	2	0	2	0	22.7	22.7	22.7	8.7448	75	75	0	11.938	22.7	0	5361200	5361200	0	893540	893540	0	2	sp|Q8WUW1|BRK1_HUMAN Protein BRICK1 OS=Homo sapiens OX=9606 GN=BRK1 PE=1 SV=1			336	64;1131	True;True	66;1181	93;2028	94;2365	94;2365
sp|Q9NVA2|SEP11_HUMAN	sp|Q9NVA2|SEP11_HUMAN	2	2	2	sp|Q9NVA2|SEP11_HUMAN Septin-11 OS=Homo sapiens OX=9606 GN=SEPTIN11 PE=1 SV=3		1	2	2	2	2	1	2	1	2	1	7.7	7.7	7.7	49.398	429	429	0	19.031	7.7	4.4	6742300	3704700	3037600	321060	176420	144650	3	sp|Q9NVA2|SEP11_HUMAN Septin-11 OS=Homo sapiens OX=9606 GN=SEPTIN11 PE=1 SV=3			367	5;394	True;True	5;410	6;7;665	6;7;745	6;745
sp|Q9P2J5|SYLC_HUMAN	sp|Q9P2J5|SYLC_HUMAN	2	2	2	sp|Q9P2J5|SYLC_HUMAN Leucine--tRNA ligase, cytoplasmic OS=Homo sapiens OX=9606 GN=LARS PE=1 SV=2		1	2	2	2	2	0	2	0	2	0	1.9	1.9	1.9	134.46	1176	1176	0	11.048	1.9	0	413990	413990	0	6677.2	6677.2	0	1	sp|Q9P2J5|SYLC_HUMAN Leucine--tRNA ligase, cytoplasmic OS=Homo sapiens OX=9606 GN=LARS PE=1 SV=2			373	1184;1390	True;True	1235;1451	2105;2432	2446;2801	2446;2801
sp|Q9UQE7|SMC3_HUMAN;sp|O93309|SMC3_XENLA	sp|Q9UQE7|SMC3_HUMAN;sp|O93309|SMC3_XENLA	2;1	2;1	2;1	sp|Q9UQE7|SMC3_HUMAN Structural maintenance of chromosomes protein 3 OS=Homo sapiens OX=9606 GN=SMC3 PE=1 SV=2;sp|O93309|SMC3_XENLA Structural maintenance of chromosomes protein 3 OS=Xenopus laevis OX=8355 GN=smc3 PE=1 SV=2		2	2	2	2	2	0	2	0	2	0	1.6	1.6	1.6	141.54	1217	1217;1209	0	11.226	1.6	0	1342800	1342800	0	20659	20659	0	2	sp|Q9UQE7|SMC3_HUMAN Structural maintenance of chromosomes protein 3 OS=Homo sapiens OX=9606 GN=SMC3 PE=1 SV=2;sp|O93309|SMC3_XENLA Structural maintenance of chromosomes protein 3 OS=Xenopus laevis OX=8355 GN=smc3 PE=1 SV=2			383	1162;1368	True;True	1212;1426	2071;2396	2408;2764	2408;2764

## Sheet: mu较wt↓
Protein IDs	Majority protein IDs	Peptide counts (all)	Peptide counts (razor+unique)	Peptide counts (unique)	Fasta headers	Number of proteins	Peptides	Razor + unique peptides	Unique peptides	Peptides MU	Peptides WT	Razor + unique peptides MU	Razor + unique peptides WT	Unique peptides MU	Unique peptides WT	Sequence coverage [%]	Unique + razor sequence coverage [%]	Unique sequence coverage [%]	Mol. weight [kDa]	Sequence length	Sequence lengths	Q-value	Score	Sequence coverage MU [%]	Sequence coverage WT [%]	Intensity	Intensity MU	Intensity WT	iBAQ	iBAQ MU	iBAQ WT	MS/MS count		Fasta headers	Reverse	Potential contaminant	id	Peptide IDs	Peptide is razor	Mod. peptide IDs	Evidence IDs	MS/MS IDs	Best MS/MS	Oxidation (M) site IDs	Oxidation (M) site positions
sp|O14896|IRF6_HUMAN	sp|O14896|IRF6_HUMAN	36	36	36	sp|O14896|IRF6_HUMAN Interferon regulatory factor 6 OS=Homo sapiens OX=9606 GN=IRF6 PE=1 SV=1	1	36	36	36	20	36	20	36	20	36	65.1	65.1	65.1	53.129	467	467	0	323.31	40.5	65.1	488590000000	111550000000	377050000000	23266000000	5311900000	17955000000	794		sp|O14896|IRF6_HUMAN Interferon regulatory factor 6 OS=Homo sapiens OX=9606 GN=IRF6 PE=1 SV=1			38	163;164;165;219;220;293;294;367;421;422;497;503;566;586;587;588;672;757;828;835;836;862;870;875;919;920;990;1128;1172;1173;1233;1234;1277;1489;1534;1535	True;True;True;True;True;True;True;True;True;True;True;True;True;True;True;True;True;True;True;True;True;True;True;True;True;True;True;True;True;True;True;True;True;True;True;True	167;168;169;224;225;300;301;302;303;380;381;439;440;516;517;523;587;608;609;610;698;699;700;787;859;860;867;868;869;870;896;904;909;910;954;955;1027;1028;1029;1178;1222;1223;1284;1285;1286;1330;1331;1551;1598;1599	247;248;249;250;251;252;253;254;255;256;257;258;259;260;261;262;263;264;265;342;343;344;345;346;347;348;349;350;351;454;455;456;457;458;459;460;461;462;463;464;465;466;467;468;469;470;471;472;473;474;475;476;477;478;479;480;481;482;483;484;485;486;487;488;489;490;491;492;493;494;598;599;600;601;602;603;604;605;606;607;608;609;610;611;612;613;614;615;616;617;618;619;620;621;622;623;702;703;704;705…	250;251;252;253;254;255;256;257;258;259;260;261;262;263;264;265;266;267;268;269;270;271;272;273;274;275;276;358;359;360;361;362;363;364;365;366;367;368;369;370;478;479;480;481;482;483;484;485;486;487;488;489;490;491;492;493;494;495;496;497;498;499;500;501;502;503;504;505;506;507;508;509;510;511;512;513;514;515;516;517;518;519;520;521;522;523;524;525;526;527;528;529;530;531;532;533;534;535;536;537…	260;267;273;359;370;491;552;702;784;815;918;991;1093;1167;1193;1195;1358;1506;1636;1648;1693;1743;1771;1797;1868;1888;2060;2356;2422;2432;2556;2564;2624;2952;3051;3057	11;12;13;14;15;16;17;18;19;20	96;105;223;241;259;298;401;405;452;458
sp|P78347|GTF2I_HUMAN;sp|Q9ESZ8|GTF2I_MOUSE;sp|Q86UP8|GTD2A_HUMAN;sp|Q6EKJ0|GTD2B_HUMAN	sp|P78347|GTF2I_HUMAN;sp|Q9ESZ8|GTF2I_MOUSE	29;23;1;1	29;23;1;1	29;23;1;1	sp|P78347|GTF2I_HUMAN General transcription factor II-I OS=Homo sapiens OX=9606 GN=GTF2I PE=1 SV=2;sp|Q9ESZ8|GTF2I_MOUSE General transcription factor II-I OS=Mus musculus OX=10090 GN=Gtf2i PE=1 SV=3	4	29	29	29	16	23	16	23	16	23	33	33	33	112.42	998	998;998;949;949	0	253.82	17.7	29.1	455510000	131490000	324020000	9489700	2739300	6750400	47		sp|P78347|GTF2I_HUMAN General transcription factor II-I OS=Homo sapiens OX=9606 GN=GTF2I PE=1 SV=2;sp|Q9ESZ8|GTF2I_MOUSE General transcription factor II-I OS=Mus musculus OX=10090 GN=Gtf2i PE=1 SV=3			242	97;109;115;235;274;295;356;375;377;387;400;533;582;654;746;750;762;763;767;768;1001;1132;1141;1144;1227;1228;1319;1440;1449	True;True;True;True;True;True;True;True;True;True;True;True;True;True;True;True;True;True;True;True;True;True;True;True;True;True;True;True;True	100;112;118;241;281;304;368;389;391;402;417;418;553;603;679;775;780;792;793;797;798;1040;1041;1182;1191;1194;1278;1279;1375;1501;1510	141;142;162;172;375;376;428;429;495;580;581;633;635;636;652;653;675;676;927;998;1152;1305;1306;1307;1315;1355;1356;1357;1358;1364;1365;1824;1825;1826;2029;2038;2039;2040;2041;2044;2045;2165;2166;2167;2322;2501;2511;2512	142;143;163;173;395;396;452;453;553;641;642;712;714;715;731;732;755;756;1049;1122;1311;1483;1484;1485;1493;1533;1534;1535;1536;1542;1543;2148;2149;2150;2366;2375;2376;2377;2378;2381;2382;2507;2508;2509;2686;2872;2882;2883	142;163;173;395;453;553;641;712;715;731;756;1049;1122;1311;1484;1493;1533;1536;1542;1543;2148;2366;2375;2382;2508;2509;2686;2872;2883	77;78	102;886
sp|Q13085|ACACA_HUMAN;sp|O00763|ACACB_HUMAN	sp|Q13085|ACACA_HUMAN	26;5	26;5	26;5	sp|Q13085|ACACA_HUMAN Acetyl-CoA carboxylase 1 OS=Homo sapiens OX=9606 GN=ACACA PE=1 SV=2	2	26	26	26	14	18	14	18	14	18	14.1	14.1	14.1	265.55	2346	2346;2458	0	196.63	6.8	10.7	142610000	55411000	87201000	1188400	461760	726670	32	相关途径包括水溶性维生素及其辅助因子的代谢和脂肪酰辅酶a的生物合成	sp|Q13085|ACACA_HUMAN Acetyl-CoA carboxylase 1 OS=Homo sapiens OX=9606 GN=ACACA PE=1 SV=2			264	70;168;170;192;267;286;435;516;539;637;641;653;668;696;717;731;774;852;1062;1148;1215;1299;1345;1373;1446;1455	True;True;True;True;True;True;True;True;True;True;True;True;True;True;True;True;True;True;True;True;True;True;True;True;True;True	72;172;174;197;274;293;453;536;559;661;665;678;694;725;746;760;804;886;1111;1198;1266;1355;1402;1431;1507;1516	101;102;269;270;271;273;306;419;445;446;739;905;934;1118;1123;1151;1173;1231;1263;1284;1374;1519;1520;1927;2053;2054;2149;2150;2291;2360;2405;2508;2521;2522	102;103;280;281;282;284;319;442;469;470;831;1027;1056;1275;1280;1310;1332;1408;1440;1461;1552;1721;1722;2255;2390;2391;2491;2492;2654;2725;2773;2879;2892;2893	102;281;284;319;442;470;831;1027;1056;1275;1280;1310;1332;1408;1440;1461;1552;1722;2255;2390;2492;2654;2725;2773;2879;2892
sp|Q9Y490|TLN1_HUMAN	sp|Q9Y490|TLN1_HUMAN	24	24	24	sp|Q9Y490|TLN1_HUMAN Talin-1 OS=Homo sapiens OX=9606 GN=TLN1 PE=1 SV=3	1	24	24	24	14	17	14	17	14	17	12.8	12.8	12.8	269.76	2541	2541	0	186.18	6.5	10.1	95879000	35645000	60234000	720890	268010	452890	35	该基因编码一种细胞骨架蛋白，这种蛋白主要集中在细胞基质和细胞接触区域。编码的蛋白在肌动蛋白丝的组装和各种细胞类型(包括成纤维细胞和破骨细胞)的扩散和迁移中起重要作用。它与整合素共同分布在细胞表面膜上，以帮助粘附细胞附着于细胞外基质和淋巴细胞附着于其他细胞。	sp|Q9Y490|TLN1_HUMAN Talin-1 OS=Homo sapiens OX=9606 GN=TLN1 PE=1 SV=3			396	24;76;78;81;89;130;144;231;346;499;537;636;662;742;771;790;899;1036;1178;1219;1254;1314;1357;1436	True;True;True;True;True;True;True;True;True;True;True;True;True;True;True;True;True;True;True;True;True;True;True;True	24;79;81;84;92;133;147;237;358;519;557;660;688;771;801;820;934;1079;1229;1270;1307;1370;1414;1497	35;113;114;116;117;121;131;132;191;210;368;369;370;371;568;828;932;1116;1117;1165;1299;1300;1371;1400;1401;1615;1616;1886;2099;2154;2231;2316;2379;2495;2496	35;114;115;117;118;122;132;133;193;213;388;389;390;391;628;922;1054;1273;1274;1324;1477;1478;1549;1578;1579;1841;1842;1843;2213;2440;2496;2593;2680;2745;2866;2867	35;114;117;122;132;193;213;390;628;922;1054;1274;1324;1477;1549;1578;1841;2213;2440;2496;2593;2680;2745;2866	103	1606
sp|P11021|BIP_HUMAN;sp|P20029|BIP_MOUSE;sp|P87047|HSP71_PARBA	sp|P11021|BIP_HUMAN;sp|P20029|BIP_MOUSE	24;23;1	23;22;0	22;21;0	sp|P11021|BIP_HUMAN Endoplasmic reticulum chaperone BiP OS=Homo sapiens OX=9606 GN=HSPA5 PE=1 SV=2;sp|P20029|BIP_MOUSE Endoplasmic reticulum chaperone BiP OS=Mus musculus OX=10090 GN=Hspa5 PE=1 SV=3	3	24	23	22	16	23	16	22	15	21	42	41	39.1	72.332	654	654;655;649	0	206.44	29.2	40.5	511430000	250010000	261420000	17048000	8333700	8713900	44		sp|P11021|BIP_HUMAN Endoplasmic reticulum chaperone BiP OS=Homo sapiens OX=9606 GN=HSPA5 PE=1 SV=2;sp|P20029|BIP_MOUSE Endoplasmic reticulum chaperone BiP OS=Mus musculus OX=10090 GN=Hspa5 PE=1 SV=3			93	177;218;323;390;627;649;713;715;755;769;861;971;993;1017;1027;1051;1159;1229;1251;1280;1353;1422;1467;1485	True;True;True;True;True;True;True;True;True;True;False;True;True;True;True;True;True;True;True;True;True;True;True;True	181;223;334;405;651;674;742;744;785;799;895;1007;1032;1060;1070;1098;1209;1280;1303;1334;1410;1483;1528;1547	283;284;341;533;534;659;1101;1102;1136;1137;1138;1139;1253;1254;1258;1259;1260;1261;1325;1326;1366;1367;1368;1369;1534;1739;1740;1815;1858;1859;1872;1908;1909;2067;2068;2168;2169;2225;2265;2373;2374;2472;2541;2542;2567;2568;2569	295;296;356;357;592;593;739;1258;1259;1294;1295;1296;1297;1430;1431;1435;1436;1437;1438;1503;1504;1544;1545;1546;1547;1736;1991;1992;2139;2185;2186;2199;2235;2236;2404;2405;2510;2511;2587;2627;2739;2740;2843;2912;2913;2938;2939;2940	295;356;593;739;1259;1295;1430;1437;1503;1545;1736;1992;2139;2185;2199;2236;2405;2510;2587;2627;2739;2843;2912;2938	42;43	153;332
sp|P38646|GRP75_HUMAN;sp|Q0BW82|DNAK_GRABC	sp|P38646|GRP75_HUMAN	20;1	20;1	20;1	sp|P38646|GRP75_HUMAN Stress-70 protein, mitochondrial OS=Homo sapiens OX=9606 GN=HSPA9 PE=1 SV=2	2	20	20	20	12	15	12	15	12	15	35.2	35.2	35.2	73.68	679	679;632	0	159.58	22.2	27.2	221870000	120790000	101080000	5838800	3178700	2660100	29		sp|P38646|GRP75_HUMAN Stress-70 protein, mitochondrial OS=Homo sapiens OX=9606 GN=HSPA9 PE=1 SV=2			160	112;127;175;221;351;352;357;741;884;974;1013;1092;1096;1151;1160;1231;1337;1375;1425;1457	True;True;True;True;True;True;True;True;True;True;True;True;True;True;True;True;True;True;True;True	115;130;179;226;363;364;369;770;919;1010;1056;1141;1145;1201;1210;1282;1394;1433;1434;1486;1518	166;188;278;279;352;575;576;582;1297;1298;1596;1743;1853;1854;1963;1967;2057;2058;2069;2176;2349;2407;2408;2409;2475;2476;2524;2525	167;190;289;290;371;635;636;637;643;1475;1476;1821;1995;2180;2181;2291;2295;2394;2395;2406;2518;2713;2775;2776;2777;2846;2847;2895;2896	167;190;290;371;635;637;643;1476;1821;1995;2180;2291;2295;2395;2406;2518;2713;2776;2846;2895	65;66	389;584
sp|P23246|SFPQ_HUMAN	sp|P23246|SFPQ_HUMAN	19	19	18	sp|P23246|SFPQ_HUMAN Splicing factor, proline- and glutamine-rich OS=Homo sapiens OX=9606 GN=SFPQ PE=1 SV=2	1	19	19	18	12	13	12	13	11	12	30.4	30.4	29.3	76.149	707	707	0	161.3	18	20.9	410710000	163460000	247250000	13690000	5448500	8241800	25		sp|P23246|SFPQ_HUMAN Splicing factor, proline- and glutamine-rich OS=Homo sapiens OX=9606 GN=SFPQ PE=1 SV=2			124	41;100;161;180;205;283;378;384;404;492;493;512;702;830;1078;1089;1137;1225;1508	True;True;True;True;True;True;True;True;True;True;True;True;True;True;True;True;True;True;True	42;103;165;184;210;290;392;398;422;511;512;532;731;862;1127;1138;1187;1276;1570	59;145;146;241;242;288;324;325;439;637;645;646;647;681;682;817;818;819;901;1238;1460;1945;1960;2034;2162;2610;2611	59;146;147;244;245;300;338;339;463;716;724;725;726;761;762;911;912;913;1023;1415;1638;1639;2273;2288;2371;2504;2981;2982	59;147;244;300;338;463;716;725;761;912;913;1023;1415;1638;2273;2288;2371;2504;2981	54;55	579;683
sp|P08670|VIME_HUMAN;sp|Q5R1W8|VIME_PANTR;sp|P31001|DESM_MOUSE;sp|P17661|DESM_HUMAN;sp|P41219|PERI_HUMAN;sp|Q16352|AINX_HUMAN;sp|P07196|NFL_HUMAN;sp|P07197|NFM_HUMAN;sp|P12036|NFH_HUMAN;sp|P16884|NFH_RAT	sp|P08670|VIME_HUMAN;sp|Q5R1W8|VIME_PANTR	18;16;3;3;2;1;1;1;1;1	18;16;3;3;2;1;1;1;1;1	16;14;1;1;1;0;0;0;0;0	sp|P08670|VIME_HUMAN Vimentin OS=Homo sapiens OX=9606 GN=VIM PE=1 SV=4;sp|Q5R1W8|VIME_PANTR Vimentin OS=Pan troglodytes OX=9598 GN=VIM PE=2 SV=4	10	18	18	16	9	14	9	14	8	12	38.8	38.8	35.2	53.651	466	466;466;469;470;470;499;543;916;1026;1072	0	125.52	22.3	31.3	187660000	64426000	123240000	5519500	1894900	3624600	26	其相关途径包括cdk介导的磷酸化和Cdc6的清除以及通过连接机制的细胞粘附内皮细胞接触。	sp|P08670|VIME_HUMAN Vimentin OS=Homo sapiens OX=9606 GN=VIM PE=1 SV=4;sp|Q5R1W8|VIME_PANTR Vimentin OS=Pan troglodytes OX=9598 GN=VIM PE=2 SV=4			84	195;281;361;372;374;665;666;773;878;915;916;917;985;1039;1098;1115;1217;1381	True;True;True;True;True;True;True;True;True;True;True;True;True;True;True;True;True;True	200;288;373;386;388;691;692;803;913;950;951;952;1021;1022;1082;1147;1164;1268;1441	310;311;312;437;587;588;629;630;632;1169;1170;1171;1373;1586;1635;1636;1637;1755;1756;1757;1889;1890;1969;1993;2152;2421	323;324;325;461;648;649;708;709;711;1328;1329;1330;1551;1811;1862;1863;1864;2007;2008;2009;2216;2217;2297;2322;2494;2790	325;461;649;708;711;1328;1329;1551;1811;1862;1863;1864;2007;2216;2297;2322;2494;2790	34;35	14;372
sp|Q96RQ3|MCCA_HUMAN;sp|Q99MR8|MCCA_MOUSE	sp|Q96RQ3|MCCA_HUMAN	15;4	15;4	15;4	sp|Q96RQ3|MCCA_HUMAN Methylcrotonoyl-CoA carboxylase subunit alpha, mitochondrial OS=Homo sapiens OX=9606 GN=MCCC1 PE=1 SV=3	2	15	15	15	5	13	5	13	5	13	35.6	35.6	35.6	80.472	725	725;717	0	131.26	9	32.7	99773000	15738000	84034000	3023400	476920	2546500	19		sp|Q96RQ3|MCCA_HUMAN Methylcrotonoyl-CoA carboxylase subunit alpha, mitochondrial OS=Homo sapiens OX=9606 GN=MCCC1 PE=1 SV=3			349	95;302;592;593;646;691;728;770;842;854;929;1058;1099;1168;1523	True;True;True;True;True;True;True;True;True;True;True;True;True;True;True	98;311;614;615;671;720;757;800;876;888;964;1107;1148;1218;1586	139;504;1046;1047;1132;1133;1222;1223;1224;1281;1370;1503;1523;1683;1923;1970;1971;2079;2633	140;562;1200;1201;1290;1291;1399;1400;1401;1458;1548;1704;1725;1935;2251;2298;2299;2416;3004	140;562;1200;1201;1290;1399;1458;1548;1704;1725;1935;2251;2298;2416;3004
sp|P04843|RPN1_HUMAN	sp|P04843|RPN1_HUMAN	14	14	14	sp|P04843|RPN1_HUMAN Dolichyl-diphosphooligosaccharide--protein glycosyltransferase subunit 1 OS=Homo sapiens OX=9606 GN=RPN1 PE=1 SV=1	1	14	14	14	6	13	6	13	6	13	29.7	29.7	29.7	68.569	607	607	0	108.44	12	27.5	133750000	31347000	102400000	3614800	847220	2767500	21		sp|P04843|RPN1_HUMAN Dolichyl-diphosphooligosaccharide--protein glycosyltransferase subunit 1 OS=Homo sapiens OX=9606 GN=RPN1 PE=1 SV=1			69	91;139;200;244;250;431;457;611;1021;1041;1163;1298;1408;1464	True;True;True;True;True;True;True;True;True;True;True;True;True;True	94;142;205;250;257;449;475;635;1064;1084;1213;1354;1469;1525	134;204;318;388;389;398;735;767;768;1079;1864;1865;1892;2072;2073;2290;2453;2535;2536;2537;2538	135;206;332;408;409;420;827;860;861;1236;2191;2192;2219;2409;2410;2653;2823;2906;2907;2908;2909	135;206;332;408;420;827;860;1236;2191;2219;2409;2653;2823;2907
sp|P23396|RS3_HUMAN;sp|Q06559|RS3_DROME	sp|P23396|RS3_HUMAN	14;2	14;2	14;2	sp|P23396|RS3_HUMAN 40S ribosomal protein S3 OS=Homo sapiens OX=9606 GN=RPS3 PE=1 SV=2	2	14	14	14	8	13	8	13	8	13	62.1	62.1	62.1	26.688	243	243;246	0	94.813	36.6	58.4	275160000	96254000	178900000	14482000	5066000	9415900	23		sp|P23396|RS3_HUMAN 40S ribosomal protein S3 OS=Homo sapiens OX=9606 GN=RPS3 PE=1 SV=2			126	43;186;316;336;401;410;430;480;676;764;765;883;1276;1325	True;True;True;True;True;True;True;True;True;True;True;True;True;True	44;190;326;348;419;428;448;498;499;704;794;795;918;1329;1381	61;62;295;296;523;524;556;557;677;690;734;800;801;1200;1359;1360;1361;1362;1594;1595;2260;2333	61;62;308;309;582;583;616;617;757;770;825;826;893;894;895;1377;1537;1538;1539;1540;1819;1820;2622;2697	61;308;582;616;757;770;826;894;1377;1537;1540;1819;2622;2697	57	236
sp|A5A6H5|ATPA_PANTR;sp|P25705|ATPA_HUMAN;sp|Q0BQE6|ATPA_GRABC;sp|A7ZC35|ATPA_CAMC1;sp|Q83G89|ATPA_TROWT;sp|Q6FYM1|ATPA_BARQU;sp|Q6G1W7|ATPA_BARHE;sp|B4RD45|ATPA_PHEZH;sp|A7H019|ATPA_CAMC5;sp|A7I175|ATPA_CAMHC;sp|Q1J7G1|ATPA_STRPF;sp|Q8E074|ATPA_STRA5;sp|B9KES1|ATPA_CAMLR;sp|Q6A8C5|ATPA_CUTAK;sp|Q4JUJ8|ATPA_CORJK;sp|Q8G7B1|ATPA_BIFLO;sp|A7H1H9|ATPA_CAMJD;sp|A0Q8E1|ATPA_FRATN;sp|Q1JHN7|ATPA_STRPD;…	sp|A5A6H5|ATPA_PANTR;sp|P25705|ATPA_HUMAN	13;13;3;2;2;2;2;2;2;2;1;1;1;1;1;1;1;1;1;1;1;1;1;1;1;1;1	13;13;3;2;2;2;2;2;2;2;1;1;1;1;1;1;1;1;1;1;1;1;1;1;1;1;1	13;13;3;2;2;2;2;2;2;2;1;1;1;1;1;1;1;1;1;1;1;1;1;1;1;1;1	sp|A5A6H5|ATPA_PANTR ATP synthase subunit alpha, mitochondrial OS=Pan troglodytes OX=9598 GN=ATP5F1A PE=2 SV=1;sp|P25705|ATPA_HUMAN ATP synthase subunit alpha, mitochondrial OS=Homo sapiens OX=9606 GN=ATP5F1A PE=1 SV=1	27	13	13	13	10	12	10	12	10	12	27.7	27.7	27.7	59.75	553	553;553;511;505;542;511;511;510;505;505;502;501;501;545;545;543;501;513;501;503;501;502;509;502;501;502;500	0	102.1	19.7	26.2	309870000	103090000	206770000	9995700	3325600	6670100	24		sp|A5A6H5|ATPA_PANTR ATP synthase subunit alpha, mitochondrial OS=Pan troglodytes OX=9598 GN=ATP5F1A PE=2 SV=1;sp|P25705|ATPA_HUMAN ATP synthase subunit alpha, mitochondrial OS=Homo sapiens OX=9606 GN=ATP5F1A PE=1 SV=1			18	104;150;269;345;393;561;563;663;819;1287;1290;1432;1474	True;True;True;True;True;True;True;True;True;True;True;True;True	107;153;276;357;409;582;584;689;850;1341;1345;1346;1493;1536	150;151;221;222;421;567;663;664;964;966;967;1166;1167;1445;1446;2273;2274;2278;2279;2280;2488;2489;2551;2552	151;152;224;225;444;627;743;744;1086;1088;1089;1325;1326;1623;1624;2635;2636;2640;2641;2642;2859;2860;2922;2923	151;224;444;627;743;1086;1088;1325;1624;2635;2640;2859;2922	8	51
sp|P11498|PYC_HUMAN	sp|P11498|PYC_HUMAN	13	13	13	sp|P11498|PYC_HUMAN Pyruvate carboxylase, mitochondrial OS=Homo sapiens OX=9606 GN=PC PE=1 SV=2	1	13	13	13	5	10	5	10	5	10	15.5	15.5	15.5	129.63	1178	1178	0	88.592	5.3	12.2	42978000	13986000	28992000	728440	237050	491390	16		sp|P11498|PYC_HUMAN Pyruvate carboxylase, mitochondrial OS=Homo sapiens OX=9606 GN=PC PE=1 SV=2			97	32;128;179;191;344;408;445;545;1175;1331;1378;1391;1479	True;True;True;True;True;True;True;True;True;True;True;True;True	33;131;183;196;356;426;463;565;1225;1387;1437;1452;1541	46;189;287;305;566;687;688;751;940;2094;2340;2413;2433;2558;2559;2560	46;191;299;318;626;767;768;844;1062;2435;2704;2781;2802;2929;2930;2931	46;191;299;318;626;767;844;1062;2435;2704;2781;2802;2931
sp|Q15233|NONO_HUMAN	sp|Q15233|NONO_HUMAN	13	12	12	sp|Q15233|NONO_HUMAN Non-POU domain-containing octamer-binding protein OS=Homo sapiens OX=9606 GN=NONO PE=1 SV=4	1	13	12	12	6	13	5	12	5	12	37.2	35.5	35.5	54.231	471	471	0	104.83	11.5	37.2	204530000	49872000	154660000	9739700	2374900	7364800	21		sp|Q15233|NONO_HUMAN Non-POU domain-containing octamer-binding protein OS=Homo sapiens OX=9606 GN=NONO PE=1 SV=4			289	12;13;161;379;403;444;494;831;981;988;1090;1138;1380	True;True;False;True;True;True;True;True;True;True;True;True;True	12;13;165;393;421;462;513;863;1017;1025;1139;1188;1439;1440	16;17;18;19;241;242;638;639;679;680;750;820;1461;1462;1750;1751;1761;1961;2035;2418;2419;2420	16;17;18;19;244;245;717;718;759;760;843;914;1640;1641;1642;2002;2003;2013;2289;2372;2787;2788;2789	16;19;244;717;760;843;914;1642;2002;2013;2289;2372;2787	85	132
sp|Q9BQE3|TBA1C_HUMAN;sp|Q71U36|TBA1A_HUMAN;sp|P68363|TBA1B_HUMAN;sp|A5A6J1|TBA1A_PANTR;sp|P0DPH8|TBA3D_HUMAN;sp|P0DPH7|TBA3C_HUMAN;sp|P68366|TBA4A_HUMAN;sp|Q9NY65|TBA8_HUMAN;sp|Q9JJZ2|TBA8_MOUSE;sp|Q8WQ47|TBA_LEPDS;sp|Q52PV9|TBA_TYRPU;sp|Q6PEY2|TBA3E_HUMAN;sp|A6NHL2|TBAL3_HUMAN;sp|P14642|TBA_PLAFK	sp|Q9BQE3|TBA1C_HUMAN;sp|Q71U36|TBA1A_HUMAN;sp|P68363|TBA1B_HUMAN;sp|A5A6J1|TBA1A_PANTR;sp|P0DPH8|TBA3D_HUMAN;sp|P0DPH7|TBA3C_HUMAN;sp|P68366|TBA4A_HUMAN;sp|Q9NY65|TBA8_HUMAN;sp|Q9JJZ2|TBA8_MOUSE;sp|Q8WQ47|TBA_LEPDS;sp|Q52PV9|TBA_TYRPU;sp|Q6PEY2|TBA3E_HUMAN	12;12;12;12;10;10;8;7;7;7;7;6;2;2	12;12;12;12;10;10;8;7;7;7;7;6;2;2	12;12;12;12;10;10;8;7;7;7;7;6;2;2	sp|Q9BQE3|TBA1C_HUMAN Tubulin alpha-1C chain OS=Homo sapiens OX=9606 GN=TUBA1C PE=1 SV=1;sp|Q71U36|TBA1A_HUMAN Tubulin alpha-1A chain OS=Homo sapiens OX=9606 GN=TUBA1A PE=1 SV=1;sp|P68363|TBA1B_HUMAN Tubulin alpha-1B chain OS=Homo sapiens OX=9606 GN=TUBA1B	14	12	12	12	5	10	5	10	5	10	34.3	34.3	34.3	49.895	449	449;451;451;451;450;450;448;449;449;450;450;450;446;453	0	175.47	13.6	32.1	352000000	55356000	296640000	16762000	2636000	14126000	23		sp|Q9BQE3|TBA1C_HUMAN Tubulin alpha-1C chain OS=Homo sapiens OX=9606 GN=TUBA1C PE=1 SV=1;sp|Q71U36|TBA1A_HUMAN Tubulin alpha-1A chain OS=Homo sapiens OX=9606 GN=TUBA1A PE=1 SV=1;sp|P68363|TBA1B_HUMAN Tubulin alpha-1B chain OS=Homo sapiens OX=9606 GN=TUBA1B			19	50;153;248;270;309;642;804;1033;1107;1108;1295;1400	True;True;True;True;True;True;True;True;True;True;True;True	51;156;255;277;318;666;835;1076;1156;1157;1351;1461	71;72;228;396;422;423;513;1124;1125;1126;1419;1880;1881;1882;1883;1983;1984;2287;2445	71;72;73;231;418;445;446;447;572;1281;1282;1283;1284;1597;2207;2208;2209;2210;2311;2312;2649;2650;2814	72;231;418;445;572;1283;1597;2208;2311;2312;2649;2814
sp|P06733|ENOA_HUMAN;sp|Q9XSJ4|ENOA_BOVIN;sp|P17182|ENOA_MOUSE;sp|I0J1J1|ENOA_THUAL;sp|P21550|ENOB_MOUSE;sp|P17183|ENOG_MOUSE;sp|P13929|ENOB_HUMAN;sp|P09104|ENOG_HUMAN;sp|B5DGQ7|ENOB_SALSA;sp|Q9LEJ0|ENO1_HEVBR;sp|Q8IJN7|ENO_PLAF7;sp|Q27727|ENO_PLAFA	sp|P06733|ENOA_HUMAN;sp|Q9XSJ4|ENOA_BOVIN;sp|P17182|ENOA_MOUSE	12;6;6;3;1;1;1;1;1;1;1;1	12;6;6;3;1;1;1;1;1;1;1;1	12;6;6;3;1;1;1;1;1;1;1;1	sp|P06733|ENOA_HUMAN Alpha-enolase OS=Homo sapiens OX=9606 GN=ENO1 PE=1 SV=2;sp|Q9XSJ4|ENOA_BOVIN Alpha-enolase OS=Bos taurus OX=9913 GN=ENO1 PE=1 SV=4;sp|P17182|ENOA_MOUSE Alpha-enolase OS=Mus musculus OX=10090 GN=Eno1 PE=1 SV=3	12	12	12	12	3	11	3	11	3	11	37.6	37.6	37.6	47.168	434	434;434;434;432;434;434;434;434;434;445;446;446	0	98.346	9.7	34.6	137670000	13711000	123960000	6257800	623210	5634600	15		sp|P06733|ENOA_HUMAN Alpha-enolase OS=Homo sapiens OX=9606 GN=ENO1 PE=1 SV=2;sp|Q9XSJ4|ENOA_BOVIN Alpha-enolase OS=Bos taurus OX=9913 GN=ENO1 PE=1 SV=4;sp|P17182|ENOA_MOUSE Alpha-enolase OS=Mus musculus OX=10090 GN=Eno1 PE=1 SV=3			75	21;183;184;518;572;618;632;759;786;894;1183;1520	True;True;True;True;True;True;True;True;True;True;True;True	21;187;188;538;593;642;656;789;816;929;1234;1583	30;31;291;292;293;908;978;1089;1107;1108;1352;1395;1610;2104;2628	30;31;303;304;305;306;1030;1101;1246;1264;1265;1530;1573;1836;2445;2999	30;304;306;1030;1101;1246;1264;1530;1573;1836;2445;2999
sp|P10809|CH60_HUMAN;sp|O02649|CH60A_DROME;sp|O60008|HSP60_PARBA	sp|P10809|CH60_HUMAN	12;3;1	12;3;1	12;3;1	sp|P10809|CH60_HUMAN 60 kDa heat shock protein, mitochondrial OS=Homo sapiens OX=9606 GN=HSPD1 PE=1 SV=2	3	12	12	12	4	9	4	9	4	9	27.6	27.6	27.6	61.054	573	573;573;592	0	158.57	7.2	22.5	56607000	15902000	40705000	1769000	496950	1272000	13		sp|P10809|CH60_HUMAN 60 kDa heat shock protein, mitochondrial OS=Homo sapiens OX=9606 GN=HSPD1 PE=1 SV=2			92	103;446;560;692;707;965;1309;1347;1398;1399;1402;1465	True;True;True;True;True;True;True;True;True;True;True;True	106;464;581;721;736;1000;1365;1404;1459;1460;1463;1526	149;752;963;1225;1244;1731;2308;2362;2363;2443;2444;2447;2539	150;845;1085;1402;1421;1983;2671;2727;2728;2812;2813;2816;2910	150;845;1085;1402;1421;1983;2671;2727;2812;2813;2816;2910
sp|P26640|SYVC_HUMAN	sp|P26640|SYVC_HUMAN	12	12	12	sp|P26640|SYVC_HUMAN Valine--tRNA ligase OS=Homo sapiens OX=9606 GN=VARS PE=1 SV=4	1	12	12	12	6	9	6	9	6	9	13.7	13.7	13.7	140.47	1264	1264	0	80.481	7.4	10	37946000	16583000	21362000	643150	281070	362070	14		sp|P26640|SYVC_HUMAN Valine--tRNA ligase OS=Homo sapiens OX=9606 GN=VARS PE=1 SV=4			131	228;471;624;669;714;926;1194;1235;1250;1450;1453;1507	True;True;True;True;True;True;True;True;True;True;True;True	234;489;648;695;743;961;1245;1287;1302;1511;1514;1569	364;788;1096;1174;1255;1256;1257;1679;2118;2203;2223;2224;2513;2517;2518;2609	384;881;1253;1333;1432;1433;1434;1931;2459;2565;2585;2586;2884;2888;2889;2980	384;881;1253;1333;1432;1931;2459;2565;2585;2884;2888;2980
sp|P33176|KINH_HUMAN;sp|O60282|KIF5C_HUMAN;sp|Q12840|KIF5A_HUMAN	sp|P33176|KINH_HUMAN	12;3;3	12;3;3	12;3;3	sp|P33176|KINH_HUMAN Kinesin-1 heavy chain OS=Homo sapiens OX=9606 GN=KIF5B PE=1 SV=1	3	12	12	12	6	8	6	8	6	8	17.4	17.4	17.4	109.68	963	963;957;1032	0	88.403	7.9	11.9	67653000	27878000	39774000	1127500	464640	662900	13		sp|P33176|KINH_HUMAN Kinesin-1 heavy chain OS=Homo sapiens OX=9606 GN=KIF5B PE=1 SV=1			144	8;99;185;232;472;704;833;866;973;1154;1157;1286	True;True;True;True;True;True;True;True;True;True;True;True	8;102;189;238;490;733;865;900;1009;1204;1207;1340	11;144;294;372;789;1240;1464;1553;1554;1742;2061;2065;2271;2272	11;145;307;392;882;1417;1644;1765;1766;1994;2398;2402;2633;2634	11;145;307;392;882;1417;1644;1765;1994;2398;2402;2633	59	470
sp|P46940|IQGA1_HUMAN	sp|P46940|IQGA1_HUMAN	12	12	12	sp|P46940|IQGA1_HUMAN Ras GTPase-activating-like protein IQGAP1 OS=Homo sapiens OX=9606 GN=IQGAP1 PE=1 SV=1	1	12	12	12	7	9	7	9	7	9	9.3	9.3	9.3	189.25	1657	1657	0	86.955	5.3	7.5	47000000	16847000	30153000	566270	202980	363290	16		sp|P46940|IQGA1_HUMAN Ras GTPase-activating-like protein IQGAP1 OS=Homo sapiens OX=9606 GN=IQGAP1 PE=1 SV=1			176	88;136;288;350;661;818;911;927;944;1035;1152;1511	True;True;True;True;True;True;True;True;True;True;True;True	91;139;295;362;687;849;946;962;979;1078;1202;1573	130;201;448;449;573;574;1163;1164;1444;1630;1631;1680;1681;1702;1885;2059;2614	131;203;472;473;633;634;1322;1323;1622;1857;1858;1932;1933;1954;2212;2396;2985	131;203;473;633;1322;1622;1857;1933;1954;2212;2396;2985
sp|P12268|IMDH2_HUMAN;sp|P12269|IMDH2_CRIGR;sp|B0UXP9|IMDH2_DANRE;sp|Q5RGV1|IMDH3_DANRE;sp|P20839|IMDH1_HUMAN;sp|Q6GMG5|IMDH1_DANRE	sp|P12268|IMDH2_HUMAN;sp|P12269|IMDH2_CRIGR	11;8;4;1;1;1	11;8;4;1;1;1	11;8;4;1;1;1	sp|P12268|IMDH2_HUMAN Inosine-5-monophosphate dehydrogenase 2 OS=Homo sapiens OX=9606 GN=IMPDH2 PE=1 SV=2;sp|P12269|IMDH2_CRIGR Inosine-5-monophosphate dehydrogenase 2 OS=Cricetulus griseus OX=10029 GN=IMPDH2 PE=1 SV=1	6	11	11	11	4	10	4	10	4	10	26.7	26.7	26.7	55.804	514	514;514;514;514;514;544	0	83.458	8	24.5	124270000	40555000	83716000	5648700	1843400	3805300	16		sp|P12268|IMDH2_HUMAN Inosine-5-monophosphate dehydrogenase 2 OS=Homo sapiens OX=9606 GN=IMPDH2 PE=1 SV=2;sp|P12269|IMDH2_CRIGR Inosine-5-monophosphate dehydrogenase 2 OS=Cricetulus griseus OX=10029 GN=IMPDH2 PE=1 SV=1			102	208;262;498;513;778;907;955;1038;1120;1125;1361	True;True;True;True;True;True;True;True;True;True;True	213;269;518;533;808;942;990;1081;1169;1175;1418	329;412;413;826;827;902;1380;1626;1714;1715;1888;2002;2003;2004;2005;2015;2387	343;435;436;920;921;1024;1558;1853;1966;1967;2215;2331;2332;2333;2334;2344;2754	343;436;921;1024;1558;1853;1966;2215;2334;2344;2754
sp|P49411|EFTU_HUMAN	sp|P49411|EFTU_HUMAN	11	11	11	sp|P49411|EFTU_HUMAN Elongation factor Tu, mitochondrial OS=Homo sapiens OX=9606 GN=TUFM PE=1 SV=2	1	11	11	11	7	10	7	10	7	10	30.8	30.8	30.8	49.541	452	452	0	128.26	16.4	30.5	225470000	52064000	173400000	7515600	1735500	5780100	23		sp|P49411|EFTU_HUMAN Elongation factor Tu, mitochondrial OS=Homo sapiens OX=9606 GN=TUFM PE=1 SV=2			184	35;206;209;318;491;549;777;874;1297;1352;1497	True;True;True;True;True;True;True;True;True;True;True	36;211;214;328;329;510;569;807;908;1353;1409;1559	50;51;326;330;526;527;528;813;814;815;816;945;946;1378;1379;1566;1567;2289;2371;2372;2595;2596	50;51;340;344;345;585;586;587;907;908;909;910;1067;1068;1556;1557;1778;1779;2652;2737;2738;2966;2967	51;340;345;587;908;1067;1557;1778;2652;2738;2966	69	399
sp|Q14008|CKAP5_HUMAN;sp|A2AGT5|CKAP5_MOUSE	sp|Q14008|CKAP5_HUMAN;sp|A2AGT5|CKAP5_MOUSE	11;7	11;7	11;7	sp|Q14008|CKAP5_HUMAN Cytoskeleton-associated protein 5 OS=Homo sapiens OX=9606 GN=CKAP5 PE=1 SV=3;sp|A2AGT5|CKAP5_MOUSE Cytoskeleton-associated protein 5 OS=Mus musculus OX=10090 GN=Ckap5 PE=1 SV=1	2	11	11	11	3	9	3	9	3	9	6.8	6.8	6.8	225.49	2032	2032;2032	0	69.109	1.9	5.5	23095000	7135400	15959000	217880	67315	150560	12		sp|Q14008|CKAP5_HUMAN Cytoskeleton-associated protein 5 OS=Homo sapiens OX=9606 GN=CKAP5 PE=1 SV=3;sp|A2AGT5|CKAP5_MOUSE Cytoskeleton-associated protein 5 OS=Mus musculus OX=10090 GN=Ckap5 PE=1 SV=1			272	171;181;238;452;573;800;998;1073;1328;1332;1537	True;True;True;True;True;True;True;True;True;True;True	175;185;244;470;594;831;1037;1122;1384;1388;1601	274;289;380;761;979;1415;1821;1939;2336;2341;2342;2671	285;301;400;854;1102;1593;2145;2267;2700;2705;2706;3062	285;301;400;854;1102;1593;2145;2267;2700;2706;3062
sp|P17987|TCPA_HUMAN;sp|P11983|TCPA_MOUSE	sp|P17987|TCPA_HUMAN;sp|P11983|TCPA_MOUSE	10;7	10;7	10;7	sp|P17987|TCPA_HUMAN T-complex protein 1 subunit alpha OS=Homo sapiens OX=9606 GN=TCP1 PE=1 SV=1;sp|P11983|TCPA_MOUSE T-complex protein 1 subunit alpha OS=Mus musculus OX=10090 GN=Tcp1 PE=1 SV=3	2	10	10	10	5	9	5	9	5	9	22.1	22.1	22.1	60.343	556	556;556	0	70.043	10.3	19.4	105240000	56448000	48792000	3394800	1820900	1573900	15		sp|P17987|TCPA_HUMAN T-complex protein 1 subunit alpha OS=Homo sapiens OX=9606 GN=TCP1 PE=1 SV=1;sp|P11983|TCPA_MOUSE T-complex protein 1 subunit alpha OS=Mus musculus OX=10090 GN=Tcp1 PE=1 SV=3			113	47;349;569;881;982;1009;1206;1242;1519;1533	True;True;True;True;True;True;True;True;True;True	48;361;590;916;1018;1051;1257;1294;1582;1597	66;67;68;571;572;973;1590;1591;1592;1752;1842;2135;2210;2627;2650;2651	66;67;68;631;632;1096;1815;1816;1817;2004;2167;2477;2572;2998;3021;3022	68;631;1096;1815;2004;2167;2477;2572;2998;3022
sp|Q9Y3I0|RTCB_HUMAN;sp|Q6NZS4|RTCB_DANRE	sp|Q9Y3I0|RTCB_HUMAN	10;4	10;4	10;4	sp|Q9Y3I0|RTCB_HUMAN tRNA-splicing ligase RtcB homolog OS=Homo sapiens OX=9606 GN=RTCB PE=1 SV=1	2	10	10	10	4	8	4	8	4	8	28.9	28.9	28.9	55.21	505	505;505	0	66.045	8.7	25	68763000	13550000	55213000	2865100	564590	2300500	14		sp|Q9Y3I0|RTCB_HUMAN tRNA-splicing ligase RtcB homolog OS=Homo sapiens OX=9606 GN=RTCB PE=1 SV=1			394	204;502;511;608;958;1104;1262;1318;1384;1394	True;True;True;True;True;True;True;True;True;True	209;522;531;632;993;1153;1315;1374;1444;1455	323;833;834;899;900;1075;1719;1720;1978;2241;2321;2424;2437;2438	337;927;928;1021;1022;1232;1971;1972;2306;2603;2685;2793;2806;2807	337;928;1021;1232;1972;2306;2603;2685;2793;2806
sp|P19338|NUCL_HUMAN	sp|P19338|NUCL_HUMAN	9	9	9	sp|P19338|NUCL_HUMAN Nucleolin OS=Homo sapiens OX=9606 GN=NCL PE=1 SV=3	1	9	9	9	4	6	4	6	4	6	13.1	13.1	13.1	76.613	710	710	0	57.887	5.2	9.3	41124000	16257000	24868000	1175000	464480	710500	11		sp|P19338|NUCL_HUMAN Nucleolin OS=Homo sapiens OX=9606 GN=NCL PE=1 SV=3			117	93;365;406;466;508;509;1015;1191;1366	True;True;True;True;True;True;True;True;True	96;378;424;484;528;529;1058;1242;1424	137;595;596;685;780;895;896;897;1856;2114;2394	138;656;657;765;873;1017;1018;1019;2183;2455;2762	138;656;765;873;1017;1019;2183;2455;2762
sp|P22234|PUR6_HUMAN	sp|P22234|PUR6_HUMAN	9	9	9	sp|P22234|PUR6_HUMAN Multifunctional protein ADE2 OS=Homo sapiens OX=9606 GN=PAICS PE=1 SV=3	1	9	9	9	6	7	6	7	6	7	21.4	21.4	21.4	47.079	425	425	0	61.484	10.8	17.9	51799000	33501000	18298000	2726300	1763200	963050	12		sp|P22234|PUR6_HUMAN Multifunctional protein ADE2 OS=Homo sapiens OX=9606 GN=PAICS PE=1 SV=3			121	125;133;313;371;521;609;659;1018;1302	True;True;True;True;True;True;True;True;True	128;136;323;385;541;633;685;1061;1358	186;194;195;520;627;628;911;1076;1161;1860;1861;2296;2297;2298	188;196;197;579;706;707;1033;1233;1320;2187;2188;2659;2660;2661	188;197;579;707;1033;1233;1320;2187;2659
sp|P26641|EF1G_HUMAN	sp|P26641|EF1G_HUMAN	8	8	8	sp|P26641|EF1G_HUMAN Elongation factor 1-gamma OS=Homo sapiens OX=9606 GN=EEF1G PE=1 SV=3	1	8	8	8	5	6	5	6	5	6	20.1	20.1	20.1	50.118	437	437	0	58.666	12.8	16.7	110370000	44101000	66273000	4598900	1837600	2761400	14		sp|P26641|EF1G_HUMAN Elongation factor 1-gamma OS=Homo sapiens OX=9606 GN=EEF1G PE=1 SV=3			132	10;82;747;756;1093;1248;1283;1431	True;True;True;True;True;True;True;True	10;85;776;786;1142;1300;1337;1492	13;14;122;123;1308;1327;1964;2221;2268;2483;2484;2485;2486;2487	13;14;123;124;1486;1505;2292;2583;2630;2854;2855;2856;2857;2858	13;123;1486;1505;2292;2583;2630;2856
sp|Q13263|TIF1B_HUMAN	sp|Q13263|TIF1B_HUMAN	8	8	8	sp|Q13263|TIF1B_HUMAN Transcription intermediary factor 1-beta OS=Homo sapiens OX=9606 GN=TRIM28 PE=1 SV=5	1	8	8	8	3	8	3	8	3	8	15.4	15.4	15.4	88.549	835	835	0	72.073	8	15.4	53304000	10001000	43303000	1665800	312540	1353200	11		sp|Q13263|TIF1B_HUMAN Transcription intermediary factor 1-beta OS=Homo sapiens OX=9606 GN=TRIM28 PE=1 SV=5			265	15;383;583;720;938;996;1180;1395	True;True;True;True;True;True;True;True	15;397;604;749;973;1035;1231;1456	21;22;644;999;1267;1268;1693;1694;1819;2101;2439	21;22;723;1123;1444;1445;1945;1946;2143;2442;2808	21;723;1123;1444;1945;2143;2442;2808	81	482
sp|P62269|RS18_HUMAN;sp|Q8JGS9|RS18_DANRE;sp|P41094|RS18_DROME	sp|P62269|RS18_HUMAN;sp|Q8JGS9|RS18_DANRE	7;5;1	7;5;1	7;5;1	sp|P62269|RS18_HUMAN 40S ribosomal protein S18 OS=Homo sapiens OX=9606 GN=RPS18 PE=1 SV=3;sp|Q8JGS9|RS18_DANRE 40S ribosomal protein S18 OS=Danio rerio OX=7955 GN=rps18 PE=2 SV=1	3	7	7	7	4	6	4	6	4	6	42.1	42.1	42.1	17.718	152	152;152;152	0	50.699	27	34.9	133670000	68005000	65670000	14853000	7556100	7296700	9		sp|P62269|RS18_HUMAN 40S ribosomal protein S18 OS=Homo sapiens OX=9606 GN=RPS18 PE=1 SV=3;sp|Q8JGS9|RS18_DANRE 40S ribosomal protein S18 OS=Danio rerio OX=7955 GN=rps18 PE=2 SV=1			225	53;689;732;1214;1414;1429;1539	True;True;True;True;True;True;True	55;718;761;1265;1475;1490;1603	78;1220;1285;2148;2462;2463;2480;2481;2673;2674	79;1397;1462;2490;2833;2834;2851;2852;3064;3065	79;1397;1462;2490;2833;2852;3064
sp|Q07065|CKAP4_HUMAN	sp|Q07065|CKAP4_HUMAN	7	7	7	sp|Q07065|CKAP4_HUMAN Cytoskeleton-associated protein 4 OS=Homo sapiens OX=9606 GN=CKAP4 PE=1 SV=2	1	7	7	7	4	7	4	7	4	7	14.1	14.1	14.1	66.022	602	602	0	47.38	8.6	14.1	23079000	8470700	14609000	607350	222910	384440	11		sp|Q07065|CKAP4_HUMAN Cytoskeleton-associated protein 4 OS=Homo sapiens OX=9606 GN=CKAP4 PE=1 SV=2			258	131;625;785;817;1136;1267;1363	True;True;True;True;True;True;True	134;649;815;848;1186;1320;1420	192;1097;1098;1393;1394;1442;1443;2033;2247;2248;2389	194;1254;1255;1571;1572;1620;1621;2370;2609;2610;2756	194;1255;1571;1620;2370;2609;2756
sp|P63261|ACTG_HUMAN;sp|P60710|ACTB_MOUSE;sp|P60709|ACTB_HUMAN;sp|P86700|ACT_CHIOP;sp|Q6S8J3|POTEE_HUMAN;sp|A5A3E0|POTEF_HUMAN;sp|P0CG38|POTEI_HUMAN;sp|Q9BYX7|ACTBM_HUMAN;sp|Q562R1|ACTBL_HUMAN;sp|P0CG39|POTEJ_HUMAN;sp|Q8ILW9|ACT2_PLAF7;sp|Q8I4X0|ACT1_PLAF7	sp|P63261|ACTG_HUMAN;sp|P60710|ACTB_MOUSE;sp|P60709|ACTB_HUMAN	15;15;15;6;6;6;5;3;3;3;1;1	15;15;15;6;6;6;5;3;3;3;1;1	6;6;6;1;1;1;1;1;0;1;0;0	sp|P63261|ACTG_HUMAN Actin, cytoplasmic 2 OS=Homo sapiens OX=9606 GN=ACTG1 PE=1 SV=1;sp|P60710|ACTB_MOUSE Actin, cytoplasmic 1 OS=Mus musculus OX=10090 GN=Actb PE=1 SV=1;sp|P60709|ACTB_HUMAN Actin, cytoplasmic 1 OS=Homo sapiens OX=9606 GN=ACTB PE=1 SV=1	12	15	15	6	11	13	11	13	3	5	48.3	48.3	24.8	41.792	375	375;375;375;192;1075;1075;1075;375;376;1038;376;376	0	167.23	32.5	45.6	1415600000	469520000	946130000	70782000	23476000	47306000	36		sp|P63261|ACTG_HUMAN Actin, cytoplasmic 2 OS=Homo sapiens OX=9606 GN=ACTG1 PE=1 SV=1;sp|P60710|ACTB_MOUSE Actin, cytoplasmic 1 OS=Mus musculus OX=10090 GN=Actb PE=1 SV=1;sp|P60709|ACTB_HUMAN Actin, cytoplasmic 1 OS=Homo sapiens OX=9606 GN=ACTB PE=1 SV=1			212	54;151;152;215;241;312;562;584;643;727;740;1101;1260;1333;1360	True;True;True;True;True;True;True;True;True;True;True;True;True;True;True	56;154;155;220;247;321;322;583;605;606;667;756;769;1150;1313;1389;1390;1417	79;80;223;224;225;226;227;338;384;385;517;518;519;965;1000;1001;1127;1277;1278;1279;1280;1296;1973;1974;1975;2238;2239;2343;2344;2345;2383;2384;2385;2386	80;81;226;227;228;229;230;353;404;405;576;577;578;1087;1124;1125;1285;1454;1455;1456;1457;1473;1474;2301;2302;2303;2600;2601;2707;2708;2709;2749;2750;2751;2752;2753	80;226;230;353;404;576;1087;1124;1285;1455;1473;2303;2600;2709;2752	71;72;73;74	47;153;305;325
sp|O00231|PSD11_HUMAN;sp|F1QGH9|PS11B_DANRE;sp|F6P3G4|PS11A_DANRE	sp|O00231|PSD11_HUMAN;sp|F1QGH9|PS11B_DANRE	6;4;2	6;4;2	6;4;2	sp|O00231|PSD11_HUMAN 26S proteasome non-ATPase regulatory subunit 11 OS=Homo sapiens OX=9606 GN=PSMD11 PE=1 SV=3;sp|F1QGH9|PS11B_DANRE 26S proteasome non-ATPase regulatory subunit 11B OS=Danio rerio OX=7955 GN=psmd11b PE=2 SV=1	3	6	6	6	4	6	4	6	4	6	15.9	15.9	15.9	47.463	422	422;422;421	0	38.264	10	15.9	40813000	17921000	22891000	1511600	663750	847830	10		sp|O00231|PSD11_HUMAN 26S proteasome non-ATPase regulatory subunit 11 OS=Homo sapiens OX=9606 GN=PSMD11 PE=1 SV=3;sp|F1QGH9|PS11B_DANRE 26S proteasome non-ATPase regulatory subunit 11B OS=Danio rerio OX=7955 GN=psmd11b PE=2 SV=1			31	3;199;353;970;1454;1475	True;True;True;True;True;True	3;204;365;1006;1515;1537	3;4;316;317;577;1738;2519;2520;2553;2554	3;4;330;331;638;1990;2890;2891;2924;2925	3;330;638;1990;2890;2925
sp|O76094|SRP72_HUMAN	sp|O76094|SRP72_HUMAN	6	6	6	sp|O76094|SRP72_HUMAN Signal recognition particle subunit SRP72 OS=Homo sapiens OX=9606 GN=SRP72 PE=1 SV=3	1	6	6	6	3	6	3	6	3	6	13	13	13	74.605	671	671	0	42.183	5.5	13	37136000	8312300	28824000	1125300	251890	873440	9		sp|O76094|SRP72_HUMAN Signal recognition particle subunit SRP72 OS=Homo sapiens OX=9606 GN=SRP72 PE=1 SV=3			55	68;123;260;339;546;1417	True;True;True;True;True;True	70;126;267;351;566;1478	99;184;410;560;561;941;942;2466;2467	100;186;433;620;621;1063;1064;2837;2838	100;186;433;620;1063;2838
sp|P22695|QCR2_HUMAN	sp|P22695|QCR2_HUMAN	6	6	6	sp|P22695|QCR2_HUMAN Cytochrome b-c1 complex subunit 2, mitochondrial OS=Homo sapiens OX=9606 GN=UQCRC2 PE=1 SV=3	1	6	6	6	4	5	4	5	4	5	20.1	20.1	20.1	48.442	453	453	0	56.631	13	18.3	69126000	20076000	49050000	3638200	1056600	2581600	13		sp|P22695|QCR2_HUMAN Cytochrome b-c1 complex subunit 2, mitochondrial OS=Homo sapiens OX=9606 GN=UQCRC2 PE=1 SV=3			123	145;952;976;1293;1471;1496	True;True;True;True;True;True	148;987;1012;1349;1533;1558	211;212;213;214;1710;1745;2283;2284;2547;2548;2592;2593;2594	214;215;216;217;1962;1997;2645;2646;2918;2919;2963;2964;2965	215;1962;1997;2645;2918;2963
sp|P27824|CALX_HUMAN;sp|P35565|CALX_RAT;sp|P35564|CALX_MOUSE	sp|P27824|CALX_HUMAN;sp|P35565|CALX_RAT	6;3;2	6;3;2	6;3;2	sp|P27824|CALX_HUMAN Calnexin OS=Homo sapiens OX=9606 GN=CANX PE=1 SV=2;sp|P35565|CALX_RAT Calnexin OS=Rattus norvegicus OX=10116 GN=Canx PE=1 SV=1	3	6	6	6	2	4	2	4	2	4	12.7	12.7	12.7	67.567	592	592;591;591	0	44.009	4.7	7.9	12481000	4350800	8130000	390020	135960	254060	6		sp|P27824|CALX_HUMAN Calnexin OS=Homo sapiens OX=9606 GN=CANX PE=1 SV=2;sp|P35565|CALX_RAT Calnexin OS=Rattus norvegicus OX=10116 GN=Canx PE=1 SV=1			135	40;544;687;754;761;1321	True;True;True;True;True;True	41;564;716;784;791;1377	58;939;1218;1324;1354;2325	58;1061;1395;1502;1532;2689	58;1061;1395;1502;1532;2689
sp|P39019|RS19_HUMAN	sp|P39019|RS19_HUMAN	6	6	6	sp|P39019|RS19_HUMAN 40S ribosomal protein S19 OS=Homo sapiens OX=9606 GN=RPS19 PE=1 SV=2	1	6	6	6	2	4	2	4	2	4	42.1	42.1	42.1	16.06	145	145	0	36.523	12.4	29.7	38151000	20536000	17615000	3815100	2053600	1761500	5		sp|P39019|RS19_HUMAN 40S ribosomal protein S19 OS=Homo sapiens OX=9606 GN=RPS19 PE=1 SV=2			161	75;249;575;604;871;1430	True;True;True;True;True;True	78;256;596;628;905;1491	112;397;982;1070;1561;2482	113;419;1105;1227;1773;2853	113;419;1105;1227;1773;2853
sp|P41110|IF4G1_RABIT;sp|Q04637|IF4G1_HUMAN	sp|P41110|IF4G1_RABIT;sp|Q04637|IF4G1_HUMAN	6;6	6;6	6;6	sp|P41110|IF4G1_RABIT Eukaryotic translation initiation factor 4 gamma 1 OS=Oryctolagus cuniculus OX=9986 GN=EIF4G1 PE=1 SV=1;sp|Q04637|IF4G1_HUMAN Eukaryotic translation initiation factor 4 gamma 1 OS=Homo sapiens OX=9606 GN=EIF4G1 PE=1 SV=4	2	6	6	6	2	4	2	4	2	4	5.3	5.3	5.3	154.05	1402	1402;1599	0	39.675	1.8	3.6	30659000	11924000	18735000	486650	189260	297380	5		sp|P41110|IF4G1_RABIT Eukaryotic translation initiation factor 4 gamma 1 OS=Oryctolagus cuniculus OX=9986 GN=EIF4G1 PE=1 SV=1;sp|Q04637|IF4G1_HUMAN Eukaryotic translation initiation factor 4 gamma 1 OS=Homo sapiens OX=9606 GN=EIF4G1 PE=1 SV=4			165	268;340;426;481;507;949	True;True;True;True;True;True	275;352;444;500;527;984	420;562;730;802;894;1707	443;622;821;896;1016;1959	443;622;821;896;1016;1959
sp|P62826|RAN_HUMAN;sp|P62825|RAN_CANLF	sp|P62826|RAN_HUMAN;sp|P62825|RAN_CANLF	6;6	6;6	6;6	sp|P62826|RAN_HUMAN GTP-binding nuclear protein Ran OS=Homo sapiens OX=9606 GN=RAN PE=1 SV=3;sp|P62825|RAN_CANLF GTP-binding nuclear protein Ran OS=Canis lupus familiaris OX=9615 GN=RAN PE=1 SV=3	2	6	6	6	3	4	3	4	3	4	27.3	27.3	27.3	24.423	216	216;216	0	47.211	13.9	18.5	80477000	36594000	43884000	7316100	3326700	3989400	8		sp|P62826|RAN_HUMAN GTP-binding nuclear protein Ran OS=Homo sapiens OX=9606 GN=RAN PE=1 SV=3;sp|P62825|RAN_CANLF GTP-binding nuclear protein Ran OS=Canis lupus familiaris OX=9615 GN=RAN PE=1 SV=3			234	14;418;523;579;957;1220	True;True;True;True;True;True	14;436;543;600;992;1271	20;699;913;992;1717;1718;2155;2156	20;779;1035;1116;1969;1970;2497;2498	20;779;1035;1116;1969;2498
sp|Q15008|PSMD6_HUMAN	sp|Q15008|PSMD6_HUMAN	6	6	6	sp|Q15008|PSMD6_HUMAN 26S proteasome non-ATPase regulatory subunit 6 OS=Homo sapiens OX=9606 GN=PSMD6 PE=1 SV=1	1	6	6	6	2	4	2	4	2	4	19.3	19.3	19.3	45.531	389	389	0	36.52	6.2	13.1	11722000	1894400	9828100	468900	75775	393120	6		sp|Q15008|PSMD6_HUMAN 26S proteasome non-ATPase regulatory subunit 6 OS=Homo sapiens OX=9606 GN=PSMD6 PE=1 SV=1			287	441;638;1082;1133;1203;1441	True;True;True;True;True;True	459;662;1131;1183;1254;1502	746;1119;1952;2030;2131;2502	839;1276;2280;2367;2473;2873	839;1276;2280;2367;2473;2873
sp|Q96A33|CCD47_HUMAN	sp|Q96A33|CCD47_HUMAN	6	6	6	sp|Q96A33|CCD47_HUMAN Coiled-coil domain-containing protein 47 OS=Homo sapiens OX=9606 GN=CCDC47 PE=1 SV=1	1	6	6	6	3	4	3	4	3	4	11.6	11.6	11.6	55.873	483	483	0	39.065	5.6	9.5	19052000	4568400	14484000	907250	217540	689710	7		sp|Q96A33|CCD47_HUMAN Coiled-coil domain-containing protein 47 OS=Homo sapiens OX=9606 GN=CCDC47 PE=1 SV=1			343	680;791;815;1135;1146;1469	True;True;True;True;True;True	709;821;846;1185;1196;1530	1208;1402;1439;2032;2047;2048;2544	1385;1580;1617;2369;2384;2385;2915	1385;1580;1617;2369;2385;2915
sp|Q96C36|P5CR2_HUMAN	sp|Q96C36|P5CR2_HUMAN	6	6	6	sp|Q96C36|P5CR2_HUMAN Pyrroline-5-carboxylate reductase 2 OS=Homo sapiens OX=9606 GN=PYCR2 PE=1 SV=1	1	6	6	6	3	6	3	6	3	6	24.4	24.4	24.4	33.637	320	320	0	101.34	14.1	24.4	47707000	11717000	35990000	2981700	732330	2249300	10		sp|Q96C36|P5CR2_HUMAN Pyrroline-5-carboxylate reductase 2 OS=Homo sapiens OX=9606 GN=PYCR2 PE=1 SV=1			345	469;644;758;823;989;1256	True;True;True;True;True;True	487;668;669;788;854;1026;1309	784;785;1128;1129;1130;1351;1450;1451;1762;2233	877;878;1286;1287;1288;1529;1628;1629;2014;2595	877;1286;1529;1629;2014;2595	100	37
sp|P09651|ROA1_HUMAN;sp|A5A6H4|ROA1_PANTR;sp|Q32P51|RA1L2_HUMAN	sp|P09651|ROA1_HUMAN;sp|A5A6H4|ROA1_PANTR;sp|Q32P51|RA1L2_HUMAN	5;5;3	5;5;3	5;5;3	sp|P09651|ROA1_HUMAN Heterogeneous nuclear ribonucleoprotein A1 OS=Homo sapiens OX=9606 GN=HNRNPA1 PE=1 SV=5;sp|A5A6H4|ROA1_PANTR Heterogeneous nuclear ribonucleoprotein A1 OS=Pan troglodytes OX=9598 GN=HNRNPA1 PE=2 SV=1;sp|Q32P51|RA1L2_HUMAN Heterogeneous	3	5	5	5	2	3	2	3	2	3	16.9	16.9	16.9	38.746	372	372;320;320	0	37.959	9.1	11.6	23307000	9361400	13946000	1294800	520080	774770	5		sp|P09651|ROA1_HUMAN Heterogeneous nuclear ribonucleoprotein A1 OS=Homo sapiens OX=9606 GN=HNRNPA1 PE=1 SV=5;sp|A5A6H4|ROA1_PANTR Heterogeneous nuclear ribonucleoprotein A1 OS=Pan troglodytes OX=9598 GN=HNRNPA1 PE=2 SV=1;sp|Q32P51|RA1L2_HUMAN Heterogeneous			17	277;825;1050;1238;1239	True;True;True;True;True	284;856;1097;1290;1291	432;1453;1907;2206;2207	456;1631;2234;2568;2569	456;1631;2234;2568;2569
sp|O43175|SERA_HUMAN;sp|A5A6P1|SERA_PANTR	sp|O43175|SERA_HUMAN;sp|A5A6P1|SERA_PANTR	5;5	5;5	5;5	sp|O43175|SERA_HUMAN D-3-phosphoglycerate dehydrogenase OS=Homo sapiens OX=9606 GN=PHGDH PE=1 SV=4;sp|A5A6P1|SERA_PANTR D-3-phosphoglycerate dehydrogenase OS=Pan troglodytes OX=9598 GN=PHGDH PE=2 SV=1	2	5	5	5	3	5	3	5	3	5	11.6	11.6	11.6	56.65	533	533;533	0	30.387	7.1	11.6	38246000	19364000	18883000	1593600	806820	786780	8		sp|O43175|SERA_HUMAN D-3-phosphoglycerate dehydrogenase OS=Homo sapiens OX=9606 GN=PHGDH PE=1 SV=4;sp|A5A6P1|SERA_PANTR D-3-phosphoglycerate dehydrogenase OS=Pan troglodytes OX=9598 GN=PHGDH PE=2 SV=1			22	65;479;543;670;1463	True;True;True;True;True	67;497;563;696;1524	94;95;799;938;1175;1176;2533;2534	95;96;892;1060;1334;1335;2904;2905	95;892;1060;1335;2904
sp|O14776|TCRG1_HUMAN	sp|O14776|TCRG1_HUMAN	5	5	5	sp|O14776|TCRG1_HUMAN Transcription elongation regulator 1 OS=Homo sapiens OX=9606 GN=TCERG1 PE=1 SV=2	1	5	5	5	2	5	2	5	2	5	5.8	5.8	5.8	123.9	1098	1098	0	32.088	2.2	5.8	22883000	5245800	17637000	558110	127950	430160	7		sp|O14776|TCRG1_HUMAN Transcription elongation regulator 1 OS=Homo sapiens OX=9606 GN=TCERG1 PE=1 SV=2			36	261;528;660;868;1392	True;True;True;True;True	268;548;686;902;1453	411;920;921;1162;1556;1557;2434	434;1042;1043;1321;1768;1769;2803	434;1042;1321;1768;2803
sp|O75400|PR40A_HUMAN	sp|O75400|PR40A_HUMAN	5	5	5	sp|O75400|PR40A_HUMAN Pre-mRNA-processing factor 40 homolog A OS=Homo sapiens OX=9606 GN=PRPF40A PE=1 SV=2	1	5	5	5	1	4	1	4	1	4	8.3	8.3	8.3	108.8	957	957	0	32.748	0.9	7.3	13657000	2203100	11454000	413860	66759	347100	4		sp|O75400|PR40A_HUMAN Pre-mRNA-processing factor 40 homolog A OS=Homo sapiens OX=9606 GN=PRPF40A PE=1 SV=2			51	322;434;735;783;1091	True;True;True;True;True	333;452;764;813;1140	532;738;1290;1388;1962	591;830;1467;1566;2290	591;830;1467;1566;2290
sp|P06748|NPM_HUMAN	sp|P06748|NPM_HUMAN	5	5	5	sp|P06748|NPM_HUMAN Nucleophosmin OS=Homo sapiens OX=9606 GN=NPM1 PE=1 SV=2	1	5	5	5	1	5	1	5	1	5	25.5	25.5	25.5	32.575	294	294	0	102.41	4.4	25.5	164370000	41649000	122720000	13698000	3470800	10227000	12		sp|P06748|NPM_HUMAN Nucleophosmin OS=Homo sapiens OX=9606 GN=NPM1 PE=1 SV=2			76	27;187;1002;1003;1370	True;True;True;True;True	27;191;1042;1043;1044;1428	39;297;298;1827;1828;1829;1830;2398;2399;2400;2401	39;310;311;2151;2152;2153;2154;2155;2766;2767;2768;2769	39;310;2151;2154;2767	26	278
sp|P08621|RU17_HUMAN;sp|Q62376|RU17_MOUSE	sp|P08621|RU17_HUMAN;sp|Q62376|RU17_MOUSE	5;4	5;4	5;4	sp|P08621|RU17_HUMAN U1 small nuclear ribonucleoprotein 70 kDa OS=Homo sapiens OX=9606 GN=SNRNP70 PE=1 SV=2;sp|Q62376|RU17_MOUSE U1 small nuclear ribonucleoprotein 70 kDa OS=Mus musculus OX=10090 GN=Snrnp70 PE=1 SV=2	2	5	5	5	3	4	3	4	3	4	12.8	12.8	12.8	51.556	437	437;448	0	31.724	8.7	8.7	21817000	12845000	8971300	1283300	755620	527720	7		sp|P08621|RU17_HUMAN U1 small nuclear ribonucleoprotein 70 kDa OS=Homo sapiens OX=9606 GN=SNRNP70 PE=1 SV=2;sp|Q62376|RU17_MOUSE U1 small nuclear ribonucleoprotein 70 kDa OS=Mus musculus OX=10090 GN=Snrnp70 PE=1 SV=2			83	230;476;848;1129;1448	True;True;True;True;True	236;494;882;1179;1509	366;367;795;1511;1512;2025;2510	386;387;888;1713;1714;2362;2881	386;888;1714;2362;2881
sp|P35637|FUS_HUMAN	sp|P35637|FUS_HUMAN	5	5	5	sp|P35637|FUS_HUMAN RNA-binding protein FUS OS=Homo sapiens OX=9606 GN=FUS PE=1 SV=1	1	5	5	5	3	4	3	4	3	4	8.6	8.6	8.6	53.425	526	526	0	51.098	6.8	8.6	93047000	19001000	74046000	7157500	1461600	5695900	10		sp|P35637|FUS_HUMAN RNA-binding protein FUS OS=Homo sapiens OX=9606 GN=FUS PE=1 SV=1			156	107;296;772;1074;1289	True;True;True;True;True	110;305;802;1123;1343;1344	156;157;158;159;160;496;1372;1940;2276;2277	157;158;159;160;161;554;1550;2268;2638;2639	159;554;1550;2268;2638	64	321
sp|P46782|RS5_HUMAN;sp|Q24186|RS5A_DROME	sp|P46782|RS5_HUMAN;sp|Q24186|RS5A_DROME	5;3	5;3	5;3	sp|P46782|RS5_HUMAN 40S ribosomal protein S5 OS=Homo sapiens OX=9606 GN=RPS5 PE=1 SV=4;sp|Q24186|RS5A_DROME 40S ribosomal protein S5a OS=Drosophila melanogaster OX=7227 GN=RpS5a PE=1 SV=1	2	5	5	5	2	3	2	3	2	3	22.5	22.5	22.5	22.876	204	204;228	0	36.672	4.9	17.6	34448000	8743700	25704000	3444800	874370	2570400	5		sp|P46782|RS5_HUMAN 40S ribosomal protein S5 OS=Homo sapiens OX=9606 GN=RPS5 PE=1 SV=4;sp|Q24186|RS5A_DROME 40S ribosomal protein S5a OS=Drosophila melanogaster OX=7227 GN=RpS5a PE=1 SV=1			174	538;947;1095;1145;1279	True;True;True;True;True	558;982;1144;1195;1333	933;1705;1966;2046;2264	1055;1957;2294;2383;2626	1055;1957;2294;2383;2626
sp|P48047|ATPO_HUMAN;sp|Q24439|ATPO_DROME	sp|P48047|ATPO_HUMAN	5;1	5;1	5;1	sp|P48047|ATPO_HUMAN ATP synthase subunit O, mitochondrial OS=Homo sapiens OX=9606 GN=ATP5PO PE=1 SV=1	2	5	5	5	2	5	2	5	2	5	30.5	30.5	30.5	23.277	213	213;209	0	37.974	9.9	30.5	74335000	10031000	64304000	6194600	835910	5358700	8		sp|P48047|ATPO_HUMAN ATP synthase subunit O, mitochondrial OS=Homo sapiens OX=9606 GN=ATP5PO PE=1 SV=1			178	936;967;1174;1355;1494	True;True;True;True;True	971;1003;1224;1412;1556	1691;1734;1735;2092;2093;2376;2588;2589	1943;1986;1987;2433;2434;2742;2959;2960	1943;1986;2434;2742;2959
sp|P48735|IDHP_HUMAN	sp|P48735|IDHP_HUMAN	5	5	5	sp|P48735|IDHP_HUMAN Isocitrate dehydrogenase [NADP], mitochondrial OS=Homo sapiens OX=9606 GN=IDH2 PE=1 SV=2	1	5	5	5	2	4	2	4	2	4	15.5	15.5	15.5	50.909	452	452	0	30.919	6.6	11.7	16570000	3904900	12665000	720430	169780	550660	5		sp|P48735|IDHP_HUMAN Isocitrate dehydrogenase [NADP], mitochondrial OS=Homo sapiens OX=9606 GN=IDH2 PE=1 SV=2			182	236;857;900;963;1294	True;True;True;True;True	242;891;935;998;1350	377;1528;1617;1729;2285;2286	397;1730;1844;1981;2647;2648	397;1730;1844;1981;2647
sp|P52272|HNRPM_HUMAN	sp|P52272|HNRPM_HUMAN	5	5	5	sp|P52272|HNRPM_HUMAN Heterogeneous nuclear ribonucleoprotein M OS=Homo sapiens OX=9606 GN=HNRNPM PE=1 SV=3	1	5	5	5	2	4	2	4	2	4	10	10	10	77.515	730	730	0	33.31	2.6	8.6	33513000	8830300	24683000	713040	187880	525160	7		sp|P52272|HNRPM_HUMAN Heterogeneous nuclear ribonucleoprotein M OS=Homo sapiens OX=9606 GN=HNRNPM PE=1 SV=3			197	11;395;515;681;987	True;True;True;True;True	11;411;535;710;1024	15;666;667;904;1209;1759;1760	15;746;747;1026;1386;2011;2012	15;747;1026;1386;2011
sp|P52701|MSH6_HUMAN	sp|P52701|MSH6_HUMAN	5	5	5	sp|P52701|MSH6_HUMAN DNA mismatch repair protein Msh6 OS=Homo sapiens OX=9606 GN=MSH6 PE=1 SV=2	1	5	5	5	1	5	1	5	1	5	5.7	5.7	5.7	152.78	1360	1360	0	30.271	0.8	5.7	12878000	2750100	10128000	181380	38734	142640	6		sp|P52701|MSH6_HUMAN DNA mismatch repair protein Msh6 OS=Homo sapiens OX=9606 GN=MSH6 PE=1 SV=2			200	1;645;647;787;1386	True;True;True;True;True	1;670;672;817;1446	1;1131;1134;1396;1397;2426	1;1289;1292;1574;1575;2795	1;1289;1292;1575;2795
sp|Q15019|SEPT2_HUMAN;sp|P42207|SEPT1_DROME	sp|Q15019|SEPT2_HUMAN	5;1	5;1	5;1	sp|Q15019|SEPT2_HUMAN Septin-2 OS=Homo sapiens OX=9606 GN=SEPTIN2 PE=1 SV=1	2	5	5	5	2	3	2	3	2	3	22.7	22.7	22.7	41.487	361	361;361	0	36.026	5.3	17.5	22477000	3926000	18551000	1070300	186950	883380	8		sp|Q15019|SEPT2_HUMAN Septin-2 OS=Homo sapiens OX=9606 GN=SEPTIN2 PE=1 SV=1			288	1111;1315;1349;1444;1522	True;True;True;True;True	1160;1371;1406;1505;1585	1988;1989;2317;2318;2365;2505;2632	2316;2317;2318;2681;2682;2730;2876;3003	2318;2682;2730;2876;3003
sp|Q8IYB3|SRRM1_HUMAN	sp|Q8IYB3|SRRM1_HUMAN	5	5	5	sp|Q8IYB3|SRRM1_HUMAN Serine/arginine repetitive matrix protein 1 OS=Homo sapiens OX=9606 GN=SRRM1 PE=1 SV=2	1	5	5	5	1	5	1	5	1	5	9.8	9.8	9.8	102.33	904	904	0	42.21	1.8	9.8	16268000	1822700	14445000	396770	44456	352320	9		sp|Q8IYB3|SRRM1_HUMAN Serine/arginine repetitive matrix protein 1 OS=Homo sapiens OX=9606 GN=SRRM1 PE=1 SV=2			327	142;745;975;1415;1445	True;True;True;True;True	145;774;1011;1476;1506	207;208;1303;1304;1744;2464;2506;2507	209;210;211;1481;1482;1996;2835;2877;2878	209;1482;1996;2835;2877
sp|Q7JJU6|TBB5_PANTR;sp|P07437|TBB5_HUMAN;sp|Q9ERD7|TBB3_MOUSE;sp|Q13509|TBB3_HUMAN;sp|A6NNZ2|TBB8L_HUMAN;sp|P24637|TBB_PNECA;sp|Q9H4B7|TBB1_HUMAN;CON__ENSEMBL:ENSBTAP00000025008;sp|Q7KQL5|TBB_PLAF7	sp|Q7JJU6|TBB5_PANTR;sp|P07437|TBB5_HUMAN	15;15;7;7;3;2;2;2;1	15;15;7;7;3;2;2;2;1	4;4;0;0;0;0;0;0;0	sp|Q7JJU6|TBB5_PANTR Tubulin beta chain OS=Pan troglodytes OX=9598 GN=TUBB PE=3 SV=1;sp|P07437|TBB5_HUMAN Tubulin beta chain OS=Homo sapiens OX=9606 GN=TUBB PE=1 SV=2	9	15	15	4	8	14	8	14	2	4	49.8	49.8	16	49.67	444	444;444;450;450;444;442;451;536;445	0	140.71	21.4	47.5	567670000	129220000	438450000	28383000	6461000	21922000	33		sp|Q7JJU6|TBB5_PANTR Tubulin beta chain OS=Pan troglodytes OX=9598 GN=TUBB PE=3 SV=1;sp|P07437|TBB5_HUMAN Tubulin beta chain OS=Homo sapiens OX=9606 GN=TUBB PE=1 SV=2			78	71;92;364;423;437;488;678;703;709;798;855;977;1060;1185;1524	True;True;True;True;True;True;True;True;True;True;True;True;True;True;True	73;74;95;376;377;441;455;507;706;707;732;738;828;829;889;1013;1109;1236;1587	103;104;105;106;135;136;592;593;594;727;741;810;1202;1203;1204;1205;1239;1246;1247;1409;1410;1411;1412;1413;1524;1525;1746;1925;2106;2107;2634;2635	104;105;106;107;136;137;653;654;655;817;833;834;904;1379;1380;1381;1382;1416;1423;1424;1587;1588;1589;1590;1591;1726;1727;1998;2253;2447;2448;3005;3006	104;136;655;817;834;904;1381;1416;1424;1590;1726;1998;2253;2447;3006	27;28;29;30	73;164;257;330
sp|P42167|LAP2B_HUMAN	sp|P42167|LAP2B_HUMAN	11	11	4	sp|P42167|LAP2B_HUMAN Lamina-associated polypeptide 2, isoforms beta/gamma OS=Homo sapiens OX=9606 GN=TMPO PE=1 SV=2	1	11	11	4	6	9	6	9	2	4	33.3	33.3	12.3	50.67	454	454	0	99.25	15	30.6	98073000	44106000	53967000	4457900	2004800	2453000	16		sp|P42167|LAP2B_HUMAN Lamina-associated polypeptide 2, isoforms beta/gamma OS=Homo sapiens OX=9606 GN=TMPO PE=1 SV=2			168	526;527;565;1056;1075;1081;1149;1167;1245;1389;1514	True;True;True;True;True;True;True;True;True;True;True	546;547;586;1104;1124;1130;1199;1217;1297;1450;1576	918;919;969;1918;1941;1950;1951;2055;2077;2078;2214;2430;2431;2618;2619	1040;1041;1091;1092;2246;2269;2278;2279;2392;2414;2415;2576;2799;2800;2989;2990	1040;1041;1092;2246;2269;2279;2392;2415;2576;2800;2989
sp|O60884|DNJA2_HUMAN	sp|O60884|DNJA2_HUMAN	4	4	4	sp|O60884|DNJA2_HUMAN DnaJ homolog subfamily A member 2 OS=Homo sapiens OX=9606 GN=DNAJA2 PE=1 SV=1	1	4	4	4	1	3	1	3	1	3	9.5	9.5	9.5	45.745	412	412	0	24.15	1.7	7.8	12038000	1957200	10081000	547200	88963	458240	3		sp|O60884|DNJA2_HUMAN DnaJ homolog subfamily A member 2 OS=Homo sapiens OX=9606 GN=DNAJA2 PE=1 SV=1			47	101;311;460;1462	True;True;True;True	104;320;478;1523	147;516;772;2532	148;575;865;2903	148;575;865;2903
sp|O75822|EIF3J_HUMAN	sp|O75822|EIF3J_HUMAN	4	4	4	sp|O75822|EIF3J_HUMAN Eukaryotic translation initiation factor 3 subunit J OS=Homo sapiens OX=9606 GN=EIF3J PE=1 SV=2	1	4	4	4	2	4	2	4	2	4	17.1	17.1	17.1	29.062	258	258	0	24.855	8.5	17.1	13446000	4697600	8748300	960420	335550	624880	6		sp|O75822|EIF3J_HUMAN Eukaryotic translation initiation factor 3 subunit J OS=Homo sapiens OX=9606 GN=EIF3J PE=1 SV=2			54	359;918;1433;1434	True;True;True;True	371;953;1494;1495	584;1638;1639;2490;2491;2492	645;1865;1866;2861;2862;2863	645;1866;2861;2863
sp|P06576|ATPB_HUMAN;sp|P00829|ATPB_BOVIN;sp|Q4L7Y4|ATPB_STAHJ;sp|A6L4L7|ATPB_BACV8;sp|Q8A9V4|ATPB_BACTN;sp|Q05825|ATPB_DROME;sp|A6L8P2|ATPB_PARD8;sp|B9E8E6|ATPB_MACCJ;sp|P85446|ATPB_PENGL;sp|Q180W5|ATPB_PEPD6;sp|C0MH17|ATPB_STRS7;sp|Q1J7F9|ATPB_STRPF;sp|Q1JCL3|ATPB_STRPB;sp|Q1JHN5|ATPB_STRPD;sp|Q1JMI9|ATPB_STRPC;sp|Q8E072|ATPB_STRA5;sp|C0M720|ATPB_STRE4	sp|P06576|ATPB_HUMAN;sp|P00829|ATPB_BOVIN	4;3;1;1;1;1;1;1;1;1;1;1;1;1;1;1;1	4;3;1;1;1;1;1;1;1;1;1;1;1;1;1;1;1	4;3;1;1;1;1;1;1;1;1;1;1;1;1;1;1;1	sp|P06576|ATPB_HUMAN ATP synthase subunit beta, mitochondrial OS=Homo sapiens OX=9606 GN=ATP5F1B PE=1 SV=3;sp|P00829|ATPB_BOVIN ATP synthase subunit beta, mitochondrial OS=Bos taurus OX=9913 GN=ATP5F1B PE=1 SV=2	17	4	4	4	1	4	1	4	1	4	11.3	11.3	11.3	56.559	529	529;528;470;511;505;505;505;471;114;464;468;468;468;468;468;468;468	0	29.587	2.3	11.3	13817000	1238800	12578000	476440	42718	433720	5		sp|P06576|ATPB_HUMAN ATP synthase subunit beta, mitochondrial OS=Homo sapiens OX=9606 GN=ATP5F1B PE=1 SV=3;sp|P00829|ATPB_BOVIN ATP synthase subunit beta, mitochondrial OS=Bos taurus OX=9913 GN=ATP5F1B PE=1 SV=2			74	413;429;674;679	True;True;True;True	431;447;702;708	693;733;1198;1206;1207	773;824;1375;1383;1384	773;824;1375;1383
sp|P23284|PPIB_HUMAN	sp|P23284|PPIB_HUMAN	4	4	4	sp|P23284|PPIB_HUMAN Peptidyl-prolyl cis-trans isomerase B OS=Homo sapiens OX=9606 GN=PPIB PE=1 SV=2	1	4	4	4	2	4	2	4	2	4	19.9	19.9	19.9	23.742	216	216	0	24.411	8.8	19.9	28838000	5517500	23320000	2403200	459790	1943400	8		sp|P23284|PPIB_HUMAN Peptidyl-prolyl cis-trans isomerase B OS=Homo sapiens OX=9606 GN=PPIB PE=1 SV=2			125	190;626;633;1344	True;True;True;True	194;195;650;657;1401	302;303;304;1099;1100;1109;1110;2359	315;316;317;1256;1257;1266;1267;2724	315;1256;1266;2724	56	101
sp|P23443|KS6B1_HUMAN	sp|P23443|KS6B1_HUMAN	4	4	4	sp|P23443|KS6B1_HUMAN Ribosomal protein S6 kinase beta-1 OS=Homo sapiens OX=9606 GN=RPS6KB1 PE=1 SV=2	1	4	4	4	2	3	2	3	2	3	9.3	9.3	9.3	59.139	525	525	0	35.701	5.5	9.3	83683000	15189000	68494000	4184200	759470	3424700	7		sp|P23443|KS6B1_HUMAN Ribosomal protein S6 kinase beta-1 OS=Homo sapiens OX=9606 GN=RPS6KB1 PE=1 SV=2			127	1083;1126;1383;1396	True;True;True;True	1132;1176;1443;1457	1953;2016;2017;2423;2440;2441	2281;2345;2346;2347;2792;2809;2810	2281;2346;2792;2809
sp|P36542|ATPG_HUMAN	sp|P36542|ATPG_HUMAN	4	4	4	sp|P36542|ATPG_HUMAN ATP synthase subunit gamma, mitochondrial OS=Homo sapiens OX=9606 GN=ATP5F1C PE=1 SV=1	1	4	4	4	1	4	1	4	1	4	15.4	15.4	15.4	32.996	298	298	0	23.631	3.7	15.4	45250000	13890000	31360000	3480800	1068500	2412300	5		sp|P36542|ATPG_HUMAN ATP synthase subunit gamma, mitochondrial OS=Homo sapiens OX=9606 GN=ATP5F1C PE=1 SV=1			157	327;578;730;1170	True;True;True;True	338;599;759;1220	540;991;1283;2081;2082	599;1115;1460;2418;2419	599;1115;1460;2419
sp|Q9QY36|NAA10_MOUSE;sp|P41227|NAA10_HUMAN;sp|Q3UX61|NAA11_MOUSE;sp|Q4V8K3|NAA11_RAT;sp|Q9BSU3|NAA11_HUMAN	sp|Q9QY36|NAA10_MOUSE;sp|P41227|NAA10_HUMAN;sp|Q3UX61|NAA11_MOUSE;sp|Q4V8K3|NAA11_RAT	4;4;2;2;1	4;4;2;2;1	4;4;2;2;1	sp|Q9QY36|NAA10_MOUSE N-alpha-acetyltransferase 10 OS=Mus musculus OX=10090 GN=Naa10 PE=1 SV=1;sp|P41227|NAA10_HUMAN N-alpha-acetyltransferase 10 OS=Homo sapiens OX=9606 GN=NAA10 PE=1 SV=1;sp|Q3UX61|NAA11_MOUSE N-alpha-acetyltransferase 11 OS=Mus musculus	5	4	4	4	0	4	0	4	0	4	23.8	23.8	23.8	26.519	235	235;235;218;246;229	0	35.308	0	23.8	28002000	0	28002000	1866800	0	1866800	4		sp|Q9QY36|NAA10_MOUSE N-alpha-acetyltransferase 10 OS=Mus musculus OX=10090 GN=Naa10 PE=1 SV=1;sp|P41227|NAA10_HUMAN N-alpha-acetyltransferase 10 OS=Homo sapiens OX=9606 GN=NAA10 PE=1 SV=1;sp|Q3UX61|NAA11_MOUSE N-alpha-acetyltransferase 11 OS=Mus musculus			166	213;214;980;1543	True;True;True;True	218;219;1016;1607	336;337;1749;2679	351;352;2001;3070	351;352;2001;3070
sp|P46978|STT3A_MOUSE;sp|P46977|STT3A_HUMAN	sp|P46978|STT3A_MOUSE;sp|P46977|STT3A_HUMAN	4;4	4;4	4;4	sp|P46978|STT3A_MOUSE Dolichyl-diphosphooligosaccharide--protein glycosyltransferase subunit STT3A OS=Mus musculus OX=10090 GN=Stt3a PE=1 SV=1;sp|P46977|STT3A_HUMAN Dolichyl-diphosphooligosaccharide--protein glycosyltransferase subunit STT3A OS=Homo sapien	2	4	4	4	1	4	1	4	1	4	6.1	6.1	6.1	80.597	705	705;705	0	23.157	1.3	6.1	19679000	6276200	13403000	678600	216420	462180	5		sp|P46978|STT3A_MOUSE Dolichyl-diphosphooligosaccharide--protein glycosyltransferase subunit STT3A OS=Mus musculus OX=10090 GN=Stt3a PE=1 SV=1;sp|P46977|STT3A_HUMAN Dolichyl-diphosphooligosaccharide--protein glycosyltransferase subunit STT3A OS=Homo sapien			177	341;405;439;1404	True;True;True;True	353;423;457;1465	563;683;684;744;2449	623;763;764;837;2818	623;764;837;2818
sp|P56192|SYMC_HUMAN	sp|P56192|SYMC_HUMAN	4	4	4	sp|P56192|SYMC_HUMAN Methionine--tRNA ligase, cytoplasmic OS=Homo sapiens OX=9606 GN=MARS PE=1 SV=2	1	4	4	4	0	4	0	4	0	4	7	7	7	101.11	900	900	0	22.509	0	7	12158000	0	12158000	296530	0	296530	4		sp|P56192|SYMC_HUMAN Methionine--tRNA ligase, cytoplasmic OS=Homo sapiens OX=9606 GN=MARS PE=1 SV=2			209	397;501;716;1047	True;True;True;True	413;521;745;1094	670;832;1262;1904	750;926;1439;2231	750;926;1439;2231
sp|P60660|MYL6_HUMAN	sp|P60660|MYL6_HUMAN	4	4	4	sp|P60660|MYL6_HUMAN Myosin light polypeptide 6 OS=Homo sapiens OX=9606 GN=MYL6 PE=1 SV=2	1	4	4	4	2	3	2	3	2	3	25.8	25.8	25.8	16.93	151	151	0	24.834	13.9	25.8	20762000	5335300	15427000	2076200	533530	1542700	4		sp|P60660|MYL6_HUMAN Myosin light polypeptide 6 OS=Homo sapiens OX=9606 GN=MYL6 PE=1 SV=2			211	233;258;1026;1421	True;True;True;True	239;265;1069;1482	373;406;407;1871;2471	393;429;430;2198;2842	393;429;2198;2842
sp|P61979|HNRPK_MOUSE;sp|P61978|HNRPK_HUMAN	sp|P61979|HNRPK_MOUSE;sp|P61978|HNRPK_HUMAN	4;4	4;4	4;4	sp|P61979|HNRPK_MOUSE Heterogeneous nuclear ribonucleoprotein K OS=Mus musculus OX=10090 GN=Hnrnpk PE=1 SV=1;sp|P61978|HNRPK_HUMAN Heterogeneous nuclear ribonucleoprotein K OS=Homo sapiens OX=9606 GN=HNRNPK PE=1 SV=1	2	4	4	4	1	3	1	3	1	3	15.3	15.3	15.3	50.976	463	463;463	0	26.316	3.7	11.7	6044100	2471800	3572300	262790	107470	155320	4		sp|P61979|HNRPK_MOUSE Heterogeneous nuclear ribonucleoprotein K OS=Mus musculus OX=10090 GN=Hnrnpk PE=1 SV=1;sp|P61978|HNRPK_HUMAN Heterogeneous nuclear ribonucleoprotein K OS=Homo sapiens OX=9606 GN=HNRNPK PE=1 SV=1			220	540;648;657;1274	True;True;True;True	560;673;683;1327	935;1135;1158;2258	1057;1293;1317;2620	1057;1293;1317;2620
sp|P62244|RS15A_HUMAN;sp|Q6Q420|RS15A_DANRE;sp|P48149|RS15A_DROME	sp|P62244|RS15A_HUMAN;sp|Q6Q420|RS15A_DANRE;sp|P48149|RS15A_DROME	4;4;2	4;4;2	4;4;2	sp|P62244|RS15A_HUMAN 40S ribosomal protein S15a OS=Homo sapiens OX=9606 GN=RPS15A PE=1 SV=2;sp|Q6Q420|RS15A_DANRE 40S ribosomal protein S15a OS=Danio rerio OX=7955 GN=rps15a PE=2 SV=1;sp|P48149|RS15A_DROME 40S ribosomal protein S15Aa OS=Drosophila melanog	3	4	4	4	3	4	3	4	3	4	30.8	30.8	30.8	14.839	130	130;130;130	0	30.276	23.8	30.8	63875000	7548900	56326000	7984400	943610	7040700	8		sp|P62244|RS15A_HUMAN 40S ribosomal protein S15a OS=Homo sapiens OX=9606 GN=RPS15A PE=1 SV=2;sp|Q6Q420|RS15A_DANRE 40S ribosomal protein S15a OS=Danio rerio OX=7955 GN=rps15a PE=2 SV=1;sp|P48149|RS15A_DROME 40S ribosomal protein S15Aa OS=Drosophila melanog			222	571;726;997;1491	True;True;True;True	592;755;1036;1553	975;976;977;1275;1276;1820;2584;2585	1098;1099;1100;1452;1453;2144;2955;2956	1098;1452;2144;2955
sp|Q01844|EWS_HUMAN	sp|Q01844|EWS_HUMAN	4	4	4	sp|Q01844|EWS_HUMAN RNA-binding protein EWS OS=Homo sapiens OX=9606 GN=EWSR1 PE=1 SV=1	1	4	4	4	2	3	2	3	2	3	8.1	8.1	8.1	68.477	656	656	0	23.292	3.5	8.1	33068000	16449000	16619000	1945200	967580	977580	5		sp|Q01844|EWS_HUMAN RNA-binding protein EWS OS=Homo sapiens OX=9606 GN=EWSR1 PE=1 SV=1			252	18;19;451;1097	True;True;True;True	18;19;469;1146	27;28;759;760;1968	27;28;852;853;2296	27;28;853;2296
sp|Q15006|EMC2_HUMAN	sp|Q15006|EMC2_HUMAN	4	4	4	sp|Q15006|EMC2_HUMAN ER membrane protein complex subunit 2 OS=Homo sapiens OX=9606 GN=EMC2 PE=1 SV=1	1	4	4	4	2	4	2	4	2	4	16.2	16.2	16.2	34.833	297	297	0	26.592	7.4	16.2	17419000	7140500	10278000	1244200	510030	734160	6		sp|Q15006|EMC2_HUMAN ER membrane protein complex subunit 2 OS=Homo sapiens OX=9606 GN=EMC2 PE=1 SV=1			286	671;1460;1495;1541	True;True;True;True	697;1521;1557;1605	1177;1178;2530;2590;2591;2676	1336;1337;2901;2961;2962;3067	1337;2901;2962;3067
sp|Q16181|SEPT7_HUMAN;sp|Q6ZU15|SEP14_HUMAN	sp|Q16181|SEPT7_HUMAN	4;1	4;1	4;1	sp|Q16181|SEPT7_HUMAN Septin-7 OS=Homo sapiens OX=9606 GN=SEPTIN7 PE=1 SV=2	2	4	4	4	1	3	1	3	1	3	13.3	13.3	13.3	50.679	437	437;432	0	23.689	3.2	10.1	15684000	2646300	13037000	681900	115050	566850	4		sp|Q16181|SEPT7_HUMAN Septin-7 OS=Homo sapiens OX=9606 GN=SEPTIN7 PE=1 SV=2			294	251;729;1249;1442	True;True;True;True	258;758;1301;1503	399;1282;2222;2503	421;1459;2584;2874	421;1459;2584;2874
sp|Q8WXF1|PSPC1_HUMAN	sp|Q8WXF1|PSPC1_HUMAN	4	4	4	sp|Q8WXF1|PSPC1_HUMAN Paraspeckle component 1 OS=Homo sapiens OX=9606 GN=PSPC1 PE=1 SV=1	1	4	4	4	0	4	0	4	0	4	9.9	9.9	9.9	58.743	523	523	0	23.883	0	9.9	10299000	0	10299000	514930	0	514930	4		sp|Q8WXF1|PSPC1_HUMAN Paraspeckle component 1 OS=Homo sapiens OX=9606 GN=PSPC1 PE=1 SV=1			338	380;385;832;1509	True;True;True;True	394;399;864;1571	640;648;1463;2612	719;727;1643;2983	719;727;1643;2983
sp|Q9BY77|PDIP3_HUMAN	sp|Q9BY77|PDIP3_HUMAN	4	4	4	sp|Q9BY77|PDIP3_HUMAN Polymerase delta-interacting protein 3 OS=Homo sapiens OX=9606 GN=POLDIP3 PE=1 SV=2	1	4	4	4	1	3	1	3	1	3	12.4	12.4	12.4	46.089	421	421	0	24.327	3.1	9.3	13187000	1321800	11865000	549440	55076	494360	4		sp|Q9BY77|PDIP3_HUMAN Polymerase delta-interacting protein 3 OS=Homo sapiens OX=9606 GN=POLDIP3 PE=1 SV=2			355	639;956;1243;1401	True;True;True;True	663;991;1295;1462	1120;1716;2211;2446	1277;1968;2573;2815	1277;1968;2573;2815
sp|Q9UBS4|DJB11_HUMAN	sp|Q9UBS4|DJB11_HUMAN	4	4	4	sp|Q9UBS4|DJB11_HUMAN DnaJ homolog subfamily B member 11 OS=Homo sapiens OX=9606 GN=DNAJB11 PE=1 SV=1	1	4	4	4	1	4	1	4	1	4	16.2	16.2	16.2	40.513	358	358	0	28.371	3.1	16.2	14069000	991940	13077000	879290	61996	817290	6		sp|Q9UBS4|DJB11_HUMAN DnaJ homolog subfamily B member 11 OS=Homo sapiens OX=9606 GN=DNAJB11 PE=1 SV=1			375	193;424;1305;1339	True;True;True;True	198;442;1361;1396	307;728;2303;2304;2353	320;818;819;2666;2667;2718	320;818;2666;2718
sp|P51881|ADT2_MOUSE;sp|P05141|ADT2_HUMAN;sp|P48962|ADT1_MOUSE;sp|Q9H0C2|ADT4_HUMAN;sp|Q3V132|ADT4_MOUSE;sp|P18239|ADT2_YEAST	sp|P51881|ADT2_MOUSE;sp|P05141|ADT2_HUMAN;sp|P48962|ADT1_MOUSE	9;9;5;3;3;1	9;9;5;3;3;1	3;3;0;0;0;0	sp|P51881|ADT2_MOUSE ADP/ATP translocase 2 OS=Mus musculus OX=10090 GN=Slc25a5 PE=1 SV=3;sp|P05141|ADT2_HUMAN ADP/ATP translocase 2 OS=Homo sapiens OX=9606 GN=SLC25A5 PE=1 SV=7;sp|P48962|ADT1_MOUSE ADP/ATP translocase 1 OS=Mus musculus OX=10090 GN=Slc25a4	6	9	9	3	6	9	6	9	2	3	29.5	29.5	11.1	32.931	298	298;298;298;315;320;318	0	58.063	18.1	29.5	682740000	212920000	469810000	34137000	10646000	23491000	18		sp|P51881|ADT2_MOUSE ADP/ATP translocase 2 OS=Mus musculus OX=10090 GN=Slc25a5 PE=1 SV=3;sp|P05141|ADT2_HUMAN ADP/ATP translocase 2 OS=Homo sapiens OX=9606 GN=SLC25A5 PE=1 SV=7;sp|P48962|ADT1_MOUSE ADP/ATP translocase 1 OS=Mus musculus OX=10090 GN=Slc25a4			72	23;188;347;449;517;887;1266;1270;1505	True;True;True;True;True;True;True;True;True	23;192;359;467;537;922;1319;1323;1567	33;34;299;569;756;757;906;907;1600;1601;1602;1603;2245;2246;2252;2253;2254;2607	33;34;312;629;849;850;1028;1029;1825;1826;1827;1828;1829;2607;2608;2614;2615;2616;2978	33;312;629;849;1028;1828;2607;2614;2978
sp|O00148|DX39A_HUMAN;sp|Q9Z1N5|DX39B_MOUSE;sp|Q13838|DX39B_HUMAN;sp|P60024|DX39B_PANTR;sp|P0CQ97|SUB2_CRYNB;sp|P0CQ96|SUB2_CRYNJ;sp|Q1DI07|SUB2_COCIM	sp|O00148|DX39A_HUMAN;sp|Q9Z1N5|DX39B_MOUSE;sp|Q13838|DX39B_HUMAN;sp|P60024|DX39B_PANTR	3;2;2;2;1;1;1	3;2;2;2;1;1;1	3;2;2;2;1;1;1	sp|O00148|DX39A_HUMAN ATP-dependent RNA helicase DDX39A OS=Homo sapiens OX=9606 GN=DDX39A PE=1 SV=2;sp|Q9Z1N5|DX39B_MOUSE Spliceosome RNA helicase Ddx39b OS=Mus musculus OX=10090 GN=Ddx39b PE=1 SV=1;sp|Q13838|DX39B_HUMAN Spliceosome RNA helicase DDX39B OS=	7	3	3	3	1	3	1	3	1	3	10.1	10.1	10.1	49.129	427	427;428;428;428;442;442;443	0	19.892	3.3	10.1	21216000	999980	20216000	1116600	52630	1064000	5		sp|O00148|DX39A_HUMAN ATP-dependent RNA helicase DDX39A OS=Homo sapiens OX=9606 GN=DDX39A PE=1 SV=2;sp|Q9Z1N5|DX39B_MOUSE Spliceosome RNA helicase Ddx39b OS=Mus musculus OX=10090 GN=Ddx39b PE=1 SV=1;sp|Q13838|DX39B_HUMAN Spliceosome RNA helicase DDX39B OS=			30	189;500;1443	True;True;True	193;520;1504	300;301;829;830;831;2504	313;314;923;924;925;2875	314;923;2875
sp|P47814|IF1A_RABIT;sp|P47813|IF1AX_HUMAN;sp|O14602|IF1AY_HUMAN	sp|P47814|IF1A_RABIT;sp|P47813|IF1AX_HUMAN;sp|O14602|IF1AY_HUMAN	3;3;3	3;3;3	3;3;3	sp|P47814|IF1A_RABIT Eukaryotic translation initiation factor 1A OS=Oryctolagus cuniculus OX=9986 GN=EIF1A PE=1 SV=2;sp|P47813|IF1AX_HUMAN Eukaryotic translation initiation factor 1A, X-chromosomal OS=Homo sapiens OX=9606 GN=EIF1AX PE=1 SV=2;sp|O14602|IF1A	3	3	3	3	2	3	2	3	2	3	18.1	18.1	18.1	16.528	144	144;144;144	0	31.515	14.6	18.1	23818000	16935000	6882400	3402500	2419300	983200	5		sp|P47814|IF1A_RABIT Eukaryotic translation initiation factor 1A OS=Oryctolagus cuniculus OX=9986 GN=EIF1A PE=1 SV=2;sp|P47813|IF1AX_HUMAN Eukaryotic translation initiation factor 1A, X-chromosomal OS=Homo sapiens OX=9606 GN=EIF1AX PE=1 SV=2;sp|O14602|IF1A			35	167;272;338	True;True;True	171;279;350	267;268;425;426;559	278;279;449;450;619	278;450;619
sp|O75489|NDUS3_HUMAN	sp|O75489|NDUS3_HUMAN	3	3	3	sp|O75489|NDUS3_HUMAN NADH dehydrogenase [ubiquinone] iron-sulfur protein 3, mitochondrial OS=Homo sapiens OX=9606 GN=NDUFS3 PE=1 SV=1	1	3	3	3	1	3	1	3	1	3	15.5	15.5	15.5	30.241	264	264	0	18.787	4.9	15.5	6911100	528260	6382900	406540	31074	375460	4		sp|O75489|NDUS3_HUMAN NADH dehydrogenase [ubiquinone] iron-sulfur protein 3, mitochondrial OS=Homo sapiens OX=9606 GN=NDUFS3 PE=1 SV=1			52	748;1212;1473	True;True;True	777;1263;1535	1309;2145;2146;2550	1487;2487;2488;2921	1487;2487;2921
sp|O95202|LETM1_HUMAN;sp|Q1LY46|LETM1_DANRE	sp|O95202|LETM1_HUMAN	3;1	3;1	3;1	sp|O95202|LETM1_HUMAN Mitochondrial proton/calcium exchanger protein OS=Homo sapiens OX=9606 GN=LETM1 PE=1 SV=1	2	3	3	3	2	3	2	3	2	3	5.3	5.3	5.3	83.353	739	739;757	0	24.029	3.4	5.3	6462500	1892400	4570100	165710	48523	117180	5		sp|O95202|LETM1_HUMAN Mitochondrial proton/calcium exchanger protein OS=Homo sapiens OX=9606 GN=LETM1 PE=1 SV=1			58	856;879;1356	True;True;True	890;914;1413	1526;1527;1587;2377;2378	1728;1729;1812;2743;2744	1728;1812;2743
sp|P16615|AT2A2_HUMAN;sp|O14983|AT2A1_HUMAN	sp|P16615|AT2A2_HUMAN	3;1	3;1	3;1	sp|P16615|AT2A2_HUMAN Sarcoplasmic/endoplasmic reticulum calcium ATPase 2 OS=Homo sapiens OX=9606 GN=ATP2A2 PE=1 SV=1	2	3	3	3	1	2	1	2	1	2	3.6	3.6	3.6	114.76	1042	1042;1001	0	18.07	1.4	2.2	5541200	2365300	3175900	120460	51420	69041	3		sp|P16615|AT2A2_HUMAN Sarcoplasmic/endoplasmic reticulum calcium ATPase 2 OS=Homo sapiens OX=9606 GN=ATP2A2 PE=1 SV=1			110	73;203;1372	True;True;True	76;208;1430	109;322;2404	110;336;2772	110;336;2772
sp|P20020|AT2B1_HUMAN;sp|Q64542|AT2B4_RAT;sp|P23634|AT2B4_HUMAN;sp|Q16720|AT2B3_HUMAN	sp|P20020|AT2B1_HUMAN;sp|Q64542|AT2B4_RAT;sp|P23634|AT2B4_HUMAN	3;2;2;1	3;2;2;1	3;2;2;1	sp|P20020|AT2B1_HUMAN Plasma membrane calcium-transporting ATPase 1 OS=Homo sapiens OX=9606 GN=ATP2B1 PE=1 SV=4;sp|Q64542|AT2B4_RAT Plasma membrane calcium-transporting ATPase 4 OS=Rattus norvegicus OX=10116 GN=Atp2b4 PE=1 SV=1;sp|P23634|AT2B4_HUMAN Plasma	4	3	3	3	0	3	0	3	0	3	4.5	4.5	4.5	134.68	1220	1220;1203;1241;1220	0	18.33	0	4.5	4905700	0	4905700	98114	0	98114	3		sp|P20020|AT2B1_HUMAN Plasma membrane calcium-transporting ATPase 1 OS=Homo sapiens OX=9606 GN=ATP2B1 PE=1 SV=4;sp|Q64542|AT2B4_RAT Plasma membrane calcium-transporting ATPase 4 OS=Rattus norvegicus OX=10116 GN=Atp2b4 PE=1 SV=1;sp|P23634|AT2B4_HUMAN Plasma			118	266;287;1506	True;True;True	273;294;1568	418;447;2608	441;471;2979	441;471;2979
sp|P30050|RL12_HUMAN	sp|P30050|RL12_HUMAN	3	3	3	sp|P30050|RL12_HUMAN 60S ribosomal protein L12 OS=Homo sapiens OX=9606 GN=RPL12 PE=1 SV=1	1	3	3	3	1	3	1	3	1	3	24.2	24.2	24.2	17.818	165	165	0	21.229	5.5	24.2	41948000	11071000	30878000	4660900	1230100	3430800	5		sp|P30050|RL12_HUMAN 60S ribosomal protein L12 OS=Homo sapiens OX=9606 GN=RPL12 PE=1 SV=1			139	585;640;1094	True;True;True	607;664;1143	1002;1003;1121;1122;1965	1126;1127;1278;1279;2293	1127;1278;2293
sp|P30837|AL1B1_HUMAN	sp|P30837|AL1B1_HUMAN	3	3	3	sp|P30837|AL1B1_HUMAN Aldehyde dehydrogenase X, mitochondrial OS=Homo sapiens OX=9606 GN=ALDH1B1 PE=1 SV=3	1	3	3	3	1	2	1	2	1	2	9.5	9.5	9.5	57.206	517	517	0	20.399	2.7	6.8	4563900	0	4563900	207450	0	207450	3		sp|P30837|AL1B1_HUMAN Aldehyde dehydrogenase X, mitochondrial OS=Homo sapiens OX=9606 GN=ALDH1B1 PE=1 SV=3			140	788;1284;1285	True;True;True	818;1338;1339	1398;2269;2270	1576;2631;2632	1576;2631;2632
sp|P31689|DNJA1_HUMAN;sp|P63036|DNJA1_RAT	sp|P31689|DNJA1_HUMAN;sp|P63036|DNJA1_RAT	3;2	3;2	3;2	sp|P31689|DNJA1_HUMAN DnaJ homolog subfamily A member 1 OS=Homo sapiens OX=9606 GN=DNAJA1 PE=1 SV=2;sp|P63036|DNJA1_RAT DnaJ homolog subfamily A member 1 OS=Rattus norvegicus OX=10116 GN=Dnaja1 PE=1 SV=1	2	3	3	3	2	3	2	3	2	3	8.3	8.3	8.3	44.868	397	397;397	0	17.543	6.5	8.3	18639000	5181500	13458000	887580	246740	640840	5		sp|P31689|DNJA1_HUMAN DnaJ homolog subfamily A member 1 OS=Homo sapiens OX=9606 GN=DNAJA1 PE=1 SV=2;sp|P63036|DNJA1_RAT DnaJ homolog subfamily A member 1 OS=Rattus norvegicus OX=10116 GN=Dnaja1 PE=1 SV=1			141	542;1106;1301	True;True;True	562;1155;1357	937;1981;1982;2294;2295	1059;2309;2310;2657;2658	1059;2309;2658
sp|P51659|DHB4_HUMAN	sp|P51659|DHB4_HUMAN	3	3	3	sp|P51659|DHB4_HUMAN Peroxisomal multifunctional enzyme type 2 OS=Homo sapiens OX=9606 GN=HSD17B4 PE=1 SV=3	1	3	3	3	1	2	1	2	1	2	7.5	7.5	7.5	79.685	736	736	0	24.778	1.6	5.8	3514500	368260	3146300	83679	8768.1	74911	3		sp|P51659|DHB4_HUMAN Peroxisomal multifunctional enzyme type 2 OS=Homo sapiens OX=9606 GN=HSD17B4 PE=1 SV=3			194	140;615;1365	True;True;True	143;639;1423	205;1084;2393	207;1241;2761	207;1241;2761
sp|P62081|RS7_HUMAN	sp|P62081|RS7_HUMAN	3	3	3	sp|P62081|RS7_HUMAN 40S ribosomal protein S7 OS=Homo sapiens OX=9606 GN=RPS7 PE=1 SV=1	1	3	3	3	1	2	1	2	1	2	20.1	20.1	20.1	22.127	194	194	0	17.014	4.6	15.5	9966200	3553500	6412800	996620	355350	641280	3		sp|P62081|RS7_HUMAN 40S ribosomal protein S7 OS=Homo sapiens OX=9606 GN=RPS7 PE=1 SV=1			221	307;1312;1387	True;True;True	316;1368;1447	511;2311;2427	570;2674;2796	570;2674;2796
sp|P62249|RS16_HUMAN	sp|P62249|RS16_HUMAN	3	3	3	sp|P62249|RS16_HUMAN 40S ribosomal protein S16 OS=Homo sapiens OX=9606 GN=RPS16 PE=1 SV=2	1	3	3	3	2	3	2	3	2	3	21.9	21.9	21.9	16.445	146	146	0	21.011	14.4	21.9	54636000	18699000	35937000	4966900	1699900	3267000	6		sp|P62249|RS16_HUMAN 40S ribosomal protein S16 OS=Homo sapiens OX=9606 GN=RPS16 PE=1 SV=2			223	310;525;880	True;True;True	319;545;915	514;515;916;917;1588;1589	573;574;1038;1039;1813;1814	574;1039;1813
sp|P62263|RS14_HUMAN;sp|C0HKA0|RS14A_DROME	sp|P62263|RS14_HUMAN;sp|C0HKA0|RS14A_DROME	3;2	3;2	3;2	sp|P62263|RS14_HUMAN 40S ribosomal protein S14 OS=Homo sapiens OX=9606 GN=RPS14 PE=1 SV=3;sp|C0HKA0|RS14A_DROME 40S ribosomal protein S14a OS=Drosophila melanogaster OX=7227 GN=RpS14a PE=1 SV=1	2	3	3	3	2	3	2	3	2	3	29.8	29.8	29.8	16.273	151	151;151	0	29.623	15.9	29.8	42092000	16897000	25195000	10523000	4224100	6298800	5		sp|P62263|RS14_HUMAN 40S ribosomal protein S14 OS=Homo sapiens OX=9606 GN=RPS14 PE=1 SV=3;sp|C0HKA0|RS14A_DROME 40S ribosomal protein S14a OS=Drosophila melanogaster OX=7227 GN=RpS14a PE=1 SV=1			224	31;617;1322	True;True;True	32;641;1378	45;1087;1088;2326;2327	45;1244;1245;2690;2691	45;1244;2690
sp|Q00341|VIGLN_HUMAN	sp|Q00341|VIGLN_HUMAN	3	3	3	sp|Q00341|VIGLN_HUMAN Vigilin OS=Homo sapiens OX=9606 GN=HDLBP PE=1 SV=2	1	3	3	3	1	2	1	2	1	2	3.1	3.1	3.1	141.45	1268	1268	0	17.912	0.8	2.3	2732300	1352700	1379600	41398	20496	20903	3		sp|Q00341|VIGLN_HUMAN Vigilin OS=Homo sapiens OX=9606 GN=HDLBP PE=1 SV=2			247	182;520;722	True;True;True	186;540;751	290;910;1270	302;1032;1447	302;1032;1447
sp|Q01518|CAP1_HUMAN	sp|Q01518|CAP1_HUMAN	3	3	3	sp|Q01518|CAP1_HUMAN Adenylyl cyclase-associated protein 1 OS=Homo sapiens OX=9606 GN=CAP1 PE=1 SV=5	1	3	3	3	1	2	1	2	1	2	8	8	8	51.901	475	475	0	21.661	1.9	6.1	8535000	5431800	3103200	304820	193990	110830	4		sp|Q01518|CAP1_HUMAN Adenylyl cyclase-associated protein 1 OS=Homo sapiens OX=9606 GN=CAP1 PE=1 SV=5			250	30;744;1382	True;True;True	30;31;773;1442	43;44;1302;2422	43;44;1480;2791	43;1480;2791	79	4
sp|Q06210|GFPT1_HUMAN	sp|Q06210|GFPT1_HUMAN	3	3	3	sp|Q06210|GFPT1_HUMAN Glutamine--fructose-6-phosphate aminotransferase [isomerizing] 1 OS=Homo sapiens OX=9606 GN=GFPT1 PE=1 SV=3	1	3	3	3	1	2	1	2	1	2	6.2	6.2	6.2	78.806	699	699	0	19.659	1.9	4.3	5338100	1629900	3708200	124140	37904	86237	2		sp|Q06210|GFPT1_HUMAN Glutamine--fructose-6-phosphate aminotransferase [isomerizing] 1 OS=Homo sapiens OX=9606 GN=GFPT1 PE=1 SV=3			257	308;358;1411	True;True;True	317;370;1472	512;583;2456	571;644;2826	571;644;2826
sp|Q12874|SF3A3_HUMAN	sp|Q12874|SF3A3_HUMAN	3	3	3	sp|Q12874|SF3A3_HUMAN Splicing factor 3A subunit 3 OS=Homo sapiens OX=9606 GN=SF3A3 PE=1 SV=1	1	3	3	3	0	3	0	3	0	3	8.2	8.2	8.2	58.848	501	501	0	18.429	0	8.2	12732000	0	12732000	530480	0	530480	3		sp|Q12874|SF3A3_HUMAN Splicing factor 3A subunit 3 OS=Homo sapiens OX=9606 GN=SF3A3 PE=1 SV=1			262	743;1416;1527	True;True;True	772;1477;1590	1301;2465;2640	1479;2836;3011	1479;2836;3011
sp|Q16629|SRSF7_HUMAN;sp|P84103|SRSF3_HUMAN	sp|Q16629|SRSF7_HUMAN	3;1	3;1	3;1	sp|Q16629|SRSF7_HUMAN Serine/arginine-rich splicing factor 7 OS=Homo sapiens OX=9606 GN=SRSF7 PE=1 SV=1	2	3	3	3	1	2	1	2	1	2	13.9	13.9	13.9	27.366	238	238;164	0	19.949	5	8.8	11052000	4982000	6069500	1105200	498200	606950	3		sp|Q16629|SRSF7_HUMAN Serine/arginine-rich splicing factor 7 OS=Homo sapiens OX=9606 GN=SRSF7 PE=1 SV=1			295	1048;1049;1487	True;True;True	1095;1096;1549	1905;1906;2574	2232;2233;2945	2232;2233;2945
sp|Q8N684|CPSF7_HUMAN	sp|Q8N684|CPSF7_HUMAN	3	3	3	sp|Q8N684|CPSF7_HUMAN Cleavage and polyadenylation specificity factor subunit 7 OS=Homo sapiens OX=9606 GN=CPSF7 PE=1 SV=1	1	3	3	3	2	3	2	3	2	3	7.6	7.6	7.6	52.049	471	471	0	18.386	4.9	7.6	14520000	4243900	10276000	764220	223370	540860	5		sp|Q8N684|CPSF7_HUMAN Cleavage and polyadenylation specificity factor subunit 7 OS=Homo sapiens OX=9606 GN=CPSF7 PE=1 SV=1			330	138;1244;1320	True;True;True	141;1296;1376	203;2212;2213;2323;2324	205;2574;2575;2687;2688	205;2575;2687
sp|Q8NC51|PAIRB_HUMAN	sp|Q8NC51|PAIRB_HUMAN	3	3	3	sp|Q8NC51|PAIRB_HUMAN Plasminogen activator inhibitor 1 RNA-binding protein OS=Homo sapiens OX=9606 GN=SERBP1 PE=1 SV=2	1	3	3	3	1	2	1	2	1	2	8.1	8.1	8.1	44.965	408	408	0	20.547	2.7	5.4	22440000	7853200	14587000	1246700	436290	810380	3		sp|Q8NC51|PAIRB_HUMAN Plasminogen activator inhibitor 1 RNA-binding protein OS=Homo sapiens OX=9606 GN=SERBP1 PE=1 SV=2			333	342;1124;1140	True;True;True	354;1174;1190	564;2014;2037	624;2343;2374	624;2343;2374
sp|Q96AG4|LRC59_HUMAN	sp|Q96AG4|LRC59_HUMAN	3	3	3	sp|Q96AG4|LRC59_HUMAN Leucine-rich repeat-containing protein 59 OS=Homo sapiens OX=9606 GN=LRRC59 PE=1 SV=1	1	3	3	3	1	3	1	3	1	3	11.4	11.4	11.4	34.93	307	307	0	21.645	3.3	11.4	27486000	5268800	22217000	1963300	376340	1587000	4		sp|Q96AG4|LRC59_HUMAN Leucine-rich repeat-containing protein 59 OS=Homo sapiens OX=9606 GN=LRRC59 PE=1 SV=1			344	925;961;968	True;True;True	960;996;1004	1677;1678;1727;1736	1929;1930;1979;1988	1929;1979;1988
sp|Q99755|PI51A_HUMAN;sp|A2A3N6|PIPSL_HUMAN	sp|Q99755|PI51A_HUMAN;sp|A2A3N6|PIPSL_HUMAN	3;2	3;2	3;2	sp|Q99755|PI51A_HUMAN Phosphatidylinositol 4-phosphate 5-kinase type-1 alpha OS=Homo sapiens OX=9606 GN=PIP5K1A PE=1 SV=1;sp|A2A3N6|PIPSL_HUMAN Putative PIP5K1A and PSMD4-like protein OS=Homo sapiens OX=9606 GN=PIPSL PE=5 SV=1	2	3	3	3	0	3	0	3	0	3	8	8	8	62.633	562	562;862	0	20.696	0	8	9092200	0	9092200	378840	0	378840	3		sp|Q99755|PI51A_HUMAN Phosphatidylinositol 4-phosphate 5-kinase type-1 alpha OS=Homo sapiens OX=9606 GN=PIP5K1A PE=1 SV=1;sp|A2A3N6|PIPSL_HUMAN Putative PIP5K1A and PSMD4-like protein OS=Homo sapiens OX=9606 GN=PIPSL PE=5 SV=1			350	94;442;725	True;True;True	97;460;754	138;747;1274	139;840;1451	139;840;1451
sp|Q9NS69|TOM22_HUMAN	sp|Q9NS69|TOM22_HUMAN	3	3	3	sp|Q9NS69|TOM22_HUMAN Mitochondrial import receptor subunit TOM22 homolog OS=Homo sapiens OX=9606 GN=TOMM22 PE=1 SV=3	1	3	3	3	0	3	0	3	0	3	33.8	33.8	33.8	15.521	142	142	0	31.731	0	33.8	5469200	0	5469200	781320	0	781320	3		sp|Q9NS69|TOM22_HUMAN Mitochondrial import receptor subunit TOM22 homolog OS=Homo sapiens OX=9606 GN=TOMM22 PE=1 SV=3			366	450;922;969	True;True;True	468;957;1005	758;1673;1737	851;1925;1989	851;1925;1989
sp|Q9UJS0|CMC2_HUMAN	sp|Q9UJS0|CMC2_HUMAN	3	3	3	sp|Q9UJS0|CMC2_HUMAN Calcium-binding mitochondrial carrier protein Aralar2 OS=Homo sapiens OX=9606 GN=SLC25A13 PE=1 SV=2	1	3	3	3	0	3	0	3	0	3	7.4	7.4	7.4	74.175	675	675	0	20.987	0	7.4	7974600	0	7974600	234550	0	234550	4		sp|Q9UJS0|CMC2_HUMAN Calcium-binding mitochondrial carrier protein Aralar2 OS=Homo sapiens OX=9606 GN=SLC25A13 PE=1 SV=2			379	122;504;605	True;True;True	125;524;629	183;887;1071;1072	185;1009;1228;1229	185;1009;1228
sp|Q9UMS4|PRP19_HUMAN;sp|Q99KP6|PRP19_MOUSE	sp|Q9UMS4|PRP19_HUMAN;sp|Q99KP6|PRP19_MOUSE	3;2	3;2	3;2	sp|Q9UMS4|PRP19_HUMAN Pre-mRNA-processing factor 19 OS=Homo sapiens OX=9606 GN=PRPF19 PE=1 SV=1;sp|Q99KP6|PRP19_MOUSE Pre-mRNA-processing factor 19 OS=Mus musculus OX=10090 GN=Prpf19 PE=1 SV=1	2	3	3	3	0	3	0	3	0	3	9.7	9.7	9.7	55.18	504	504;504	0	17.193	0	9.7	7781900	0	7781900	409580	0	409580	2		sp|Q9UMS4|PRP19_HUMAN Pre-mRNA-processing factor 19 OS=Homo sapiens OX=9606 GN=PRPF19 PE=1 SV=1;sp|Q99KP6|PRP19_MOUSE Pre-mRNA-processing factor 19 OS=Mus musculus OX=10090 GN=Prpf19 PE=1 SV=1			380	86;407;1472	True;True;True	89;425;1534	128;686;2549	129;766;2920	129;766;2920
sp|Q9Y224|RTRAF_HUMAN	sp|Q9Y224|RTRAF_HUMAN	3	3	3	sp|Q9Y224|RTRAF_HUMAN RNA transcription, translation and transport factor protein OS=Homo sapiens OX=9606 GN=RTRAF PE=1 SV=1	1	3	3	3	1	2	1	2	1	2	10.7	10.7	10.7	28.068	244	244	0	16.86	3.3	7.4	4391100	0	4391100	274450	0	274450	3		sp|Q9Y224|RTRAF_HUMAN RNA transcription, translation and transport factor protein OS=Homo sapiens OX=9606 GN=RTRAF PE=1 SV=1			385	885;950;1020	True;True;True	920;985;1063	1597;1708;1863	1822;1960;2190	1822;1960;2190
sp|P68371|TBB4B_HUMAN;sp|P04350|TBB4A_HUMAN;sp|Q3ZCM7|TBB8_HUMAN	sp|P68371|TBB4B_HUMAN;sp|P04350|TBB4A_HUMAN	13;10;4	3;2;1	2;2;1	sp|P68371|TBB4B_HUMAN Tubulin beta-4B chain OS=Homo sapiens OX=9606 GN=TUBB4B PE=1 SV=1;sp|P04350|TBB4A_HUMAN Tubulin beta-4A chain OS=Homo sapiens OX=9606 GN=TUBB4A PE=1 SV=2	3	13	3	2	6	12	1	3	1	2	43.6	13.3	9.4	49.83	445	445;444;444	0	34.976	15.3	41.3	58517000	9772400	48745000	2925900	488620	2437200	6		sp|P68371|TBB4B_HUMAN Tubulin beta-4B chain OS=Homo sapiens OX=9606 GN=TUBB4B PE=1 SV=1;sp|P04350|TBB4A_HUMAN Tubulin beta-4A chain OS=Homo sapiens OX=9606 GN=TUBB4A PE=1 SV=2			241	160;364;423;438;488;678;703;798;855;1000;1060;1185;1524	True;False;False;True;False;False;False;False;False;True;False;False;False	163;164;376;377;441;456;507;706;707;732;828;829;889;1039;1109;1236;1587	238;239;240;592;593;594;727;742;743;810;1202;1203;1204;1205;1239;1409;1410;1411;1412;1413;1524;1525;1823;1925;2106;2107;2634;2635	241;242;243;653;654;655;817;835;836;904;1379;1380;1381;1382;1416;1587;1588;1589;1590;1591;1726;1727;2147;2253;2447;2448;3005;3006	243;655;817;835;904;1381;1416;1590;1726;2147;2253;2447;3006	28;29;30;76	73;164;257;330
sp|Q58FF8|H90B2_HUMAN	sp|Q58FF8|H90B2_HUMAN	9	2	2	sp|Q58FF8|H90B2_HUMAN Putative heat shock protein HSP 90-beta 2 OS=Homo sapiens OX=9606 GN=HSP90AB2P PE=1 SV=2	1	9	2	2	4	9	0	2	0	2	18.6	4.5	4.5	44.348	381	381	0	14.011	10.5	18.6	5313000	0	5313000	265650	0	265650	2		sp|Q58FF8|H90B2_HUMAN Putative heat shock protein HSP 90-beta 2 OS=Homo sapiens OX=9606 GN=HSP90AB2P PE=1 SV=2			309	29;590;591;700;1192;1216;1503;1504;1516	False;True;True;False;False;False;False;False;False	29;612;613;729;1243;1267;1565;1566;1579	41;42;1044;1045;1235;1236;2115;2116;2151;2604;2605;2606;2622;2623	41;42;1198;1199;1412;1413;2456;2457;2493;2975;2976;2977;2993;2994	41;1198;1199;1412;2456;2493;2975;2977;2993
sp|Q5VTE0|EF1A3_HUMAN;sp|P68104|EF1A1_HUMAN;sp|P62630|EF1A1_RAT;sp|P10126|EF1A1_MOUSE;sp|P02994|EF1A_YEAST;sp|P0CN31|EF1A_CRYNB;sp|P0CN30|EF1A_CRYNJ;sp|Q00080|EF1A_PLAFK;sp|Q96WZ1|EF1A_COCIM	sp|Q5VTE0|EF1A3_HUMAN;sp|P68104|EF1A1_HUMAN;sp|P62630|EF1A1_RAT;sp|P10126|EF1A1_MOUSE	6;6;6;6;2;2;2;1;1	6;6;6;6;2;2;2;1;1	2;2;2;2;0;0;0;0;0	sp|Q5VTE0|EF1A3_HUMAN Putative elongation factor 1-alpha-like 3 OS=Homo sapiens OX=9606 GN=EEF1A1P5 PE=5 SV=1;sp|P68104|EF1A1_HUMAN Elongation factor 1-alpha 1 OS=Homo sapiens OX=9606 GN=EEF1A1 PE=1 SV=1;sp|P62630|EF1A1_RAT Elongation factor 1-alpha 1 OS=R	9	6	6	2	5	6	5	6	1	2	16.7	16.7	7.8	50.184	462	462;462;462;462;458;459;459;443;460	0	59.593	11.5	16.7	637240000	192580000	444670000	30345000	9170300	21175000	17		sp|Q5VTE0|EF1A3_HUMAN Putative elongation factor 1-alpha-like 3 OS=Homo sapiens OX=9606 GN=EEF1A1P5 PE=5 SV=1;sp|P68104|EF1A1_HUMAN Elongation factor 1-alpha 1 OS=Homo sapiens OX=9606 GN=EEF1A1 PE=1 SV=1;sp|P62630|EF1A1_RAT Elongation factor 1-alpha 1 OS=R			91	305;635;1109;1253;1388;1546	True;True;True;True;True;True	314;659;1158;1306;1448;1449;1610	507;508;509;1114;1115;1985;1986;2228;2229;2230;2428;2429;2682;2683;2684;2685	565;566;567;568;1271;1272;2313;2314;2590;2591;2592;2797;2798;3073;3074;3075;3076	565;1272;2313;2590;2798;3074	41	276
sp|Q8NCA5|FA98A_HUMAN	sp|Q8NCA5|FA98A_HUMAN	3	3	2	sp|Q8NCA5|FA98A_HUMAN Protein FAM98A OS=Homo sapiens OX=9606 GN=FAM98A PE=1 SV=2	1	3	3	2	1	3	1	3	1	2	8.9	8.9	5.2	55.272	518	518	0	22.165	2.9	8.9	10947000	1056400	9891000	475970	45929	430040	4		sp|Q8NCA5|FA98A_HUMAN Protein FAM98A OS=Homo sapiens OX=9606 GN=FAM98A PE=1 SV=2			334	482;616;1335	True;True;True	501;640;1392	803;1085;1086;2347	897;1242;1243;2711	897;1242;2711
sp|O00487|PSDE_HUMAN	sp|O00487|PSDE_HUMAN	2	2	2	sp|O00487|PSDE_HUMAN 26S proteasome non-ATPase regulatory subunit 14 OS=Homo sapiens OX=9606 GN=PSMD14 PE=1 SV=1	1	2	2	2	1	2	1	2	1	2	8.7	8.7	8.7	34.577	310	310	0	13.566	4.2	8.7	7174200	3217700	3956500	478280	214510	263770	3		sp|O00487|PSDE_HUMAN 26S proteasome non-ATPase regulatory subunit 14 OS=Homo sapiens OX=9606 GN=PSMD14 PE=1 SV=1			33	148;863	True;True	151;897	217;218;1549	220;221;1761	221;1761
sp|O14880|MGST3_HUMAN	sp|O14880|MGST3_HUMAN	2	2	2	sp|O14880|MGST3_HUMAN Microsomal glutathione S-transferase 3 OS=Homo sapiens OX=9606 GN=MGST3 PE=1 SV=1	1	2	2	2	1	2	1	2	1	2	17.8	17.8	17.8	16.516	152	152	0	13.04	9.2	17.8	4377000	1840200	2536700	625280	262890	362390	3		sp|O14880|MGST3_HUMAN Microsomal glutathione S-transferase 3 OS=Homo sapiens OX=9606 GN=MGST3 PE=1 SV=1			37	607;1437	True;True	631;1498	1074;2497;2498	1231;2868;2869	1231;2868
sp|O14949|QCR8_HUMAN	sp|O14949|QCR8_HUMAN	2	2	2	sp|O14949|QCR8_HUMAN Cytochrome b-c1 complex subunit 8 OS=Homo sapiens OX=9606 GN=UQCRQ PE=1 SV=4	1	2	2	2	0	2	0	2	0	2	26.8	26.8	26.8	9.9062	82	82	0	11.559	0	26.8	12868000	0	12868000	2144700	0	2144700	2		sp|O14949|QCR8_HUMAN Cytochrome b-c1 complex subunit 8 OS=Homo sapiens OX=9606 GN=UQCRQ PE=1 SV=4			39	532;595	True;True	552;617	925;926;1049;1050	1047;1048;1203;1204	1048;1203
sp|Q63584|TMEDA_RAT;sp|P49755|TMEDA_HUMAN;sp|O35587|TMEDA_MESAU;sp|Q90515|TMEDA_TAKRU	sp|Q63584|TMEDA_RAT;sp|P49755|TMEDA_HUMAN;sp|O35587|TMEDA_MESAU;sp|Q90515|TMEDA_TAKRU	2;2;2;1	2;2;2;1	2;2;2;1	sp|Q63584|TMEDA_RAT Transmembrane emp24 domain-containing protein 10 OS=Rattus norvegicus OX=10116 GN=Tmed10 PE=1 SV=2;sp|P49755|TMEDA_HUMAN Transmembrane emp24 domain-containing protein 10 OS=Homo sapiens OX=9606 GN=TMED10 PE=1 SV=2;sp|O35587|TMEDA_MESAU	4	2	2	2	0	2	0	2	0	2	12.8	12.8	12.8	24.857	219	219;219;219;213	0	12.147	0	12.8	4423800	0	4423800	491530	0	491530	2		sp|Q63584|TMEDA_RAT Transmembrane emp24 domain-containing protein 10 OS=Rattus norvegicus OX=10116 GN=Tmed10 PE=1 SV=2;sp|P49755|TMEDA_HUMAN Transmembrane emp24 domain-containing protein 10 OS=Homo sapiens OX=9606 GN=TMED10 PE=1 SV=2;sp|O35587|TMEDA_MESAU			41	688;1134	True;True	717;1184	1219;2031	1396;2368	1396;2368
sp|O95831|AIFM1_HUMAN	sp|O95831|AIFM1_HUMAN	2	2	2	sp|O95831|AIFM1_HUMAN Apoptosis-inducing factor 1, mitochondrial OS=Homo sapiens OX=9606 GN=AIFM1 PE=1 SV=1	1	2	2	2	1	2	1	2	1	2	3.6	3.6	3.6	66.9	613	613	0	13.686	1.8	3.6	12030000	2527100	9502700	388060	81518	306540	3		sp|O95831|AIFM1_HUMAN Apoptosis-inducing factor 1, mitochondrial OS=Homo sapiens OX=9606 GN=AIFM1 PE=1 SV=1			62	705;1156	True;True	734;1206	1241;1242;2064	1418;1419;2401	1418;2401
sp|P04406|G3P_HUMAN	sp|P04406|G3P_HUMAN	2	2	2	sp|P04406|G3P_HUMAN Glyceraldehyde-3-phosphate dehydrogenase OS=Homo sapiens OX=9606 GN=GAPDH PE=1 SV=3	1	2	2	2	1	2	1	2	1	2	8.7	8.7	8.7	36.053	335	335	0	13.675	4.5	8.7	12797000	4506300	8290400	752750	265080	487670	3		sp|P04406|G3P_HUMAN Glyceraldehyde-3-phosphate dehydrogenase OS=Homo sapiens OX=9606 GN=GAPDH PE=1 SV=3			68	443;865	True;True	461;899	748;749;1552	841;842;1764	841;1764
sp|P08240|SRPRA_HUMAN	sp|P08240|SRPRA_HUMAN	2	2	2	sp|P08240|SRPRA_HUMAN Signal recognition particle receptor subunit alpha OS=Homo sapiens OX=9606 GN=SRPRA PE=1 SV=2	1	2	2	2	0	2	0	2	0	2	3.4	3.4	3.4	69.81	638	638	0	13.014	0	3.4	3926000	0	3926000	112170	0	112170	2		sp|P08240|SRPRA_HUMAN Signal recognition particle receptor subunit alpha OS=Homo sapiens OX=9606 GN=SRPRA PE=1 SV=2			81	52;172	True;True	54;176	77;275	78;286	78;286
sp|P09012|SNRPA_HUMAN	sp|P09012|SNRPA_HUMAN	2	2	2	sp|P09012|SNRPA_HUMAN U1 small nuclear ribonucleoprotein A OS=Homo sapiens OX=9606 GN=SNRPA PE=1 SV=3	1	2	2	2	0	2	0	2	0	2	14.2	14.2	14.2	31.279	282	282	0	23.272	0	14.2	10828000	0	10828000	902300	0	902300	2		sp|P09012|SNRPA_HUMAN U1 small nuclear ribonucleoprotein A OS=Homo sapiens OX=9606 GN=SNRPA PE=1 SV=3			86	370;737	True;True	384;766	626;1293	705;1470	705;1470
sp|P18101|RL40_DROME;sp|P0CG60|UBB_PONPY;sp|P0CG61|UBC_PONPY;sp|P0CG64|UBC_PANTR;sp|P0CG48|UBC_HUMAN;sp|P0CG66|UBC_GORGO;sp|P0CG62|UBB_CHICK;sp|P62987|RL40_HUMAN;sp|P0CG47|UBB_HUMAN;sp|P0CG69|UBIQP_DROME;sp|P0CG65|UBB_PANTR;sp|P0CG67|UBB_GORGO;sp|P15357|RS27A_DROME;sp|P62979|RS27A_HUMAN;sp|P79781|RS27A_CHICK;sp|P0CG88|UBIQJ_DICDI;sp|P0CG79|UBIQG_DICDI;sp|P0CG81|UBIQH_DICDI;sp|P0CG78|UBIQF_DICDI;s…	sp|P18101|RL40_DROME;sp|P0CG60|UBB_PONPY;sp|P0CG61|UBC_PONPY;sp|P0CG64|UBC_PANTR;sp|P0CG48|UBC_HUMAN;sp|P0CG66|UBC_GORGO;sp|P0CG62|UBB_CHICK;sp|P62987|RL40_HUMAN;sp|P0CG47|UBB_HUMAN;sp|P0CG69|UBIQP_DROME;sp|P0CG65|UBB_PANTR;sp|P0CG67|UBB_GORGO;sp|P15357|RS27A_DROME;sp|P62979|RS27A_HUMAN;sp|P79781|RS27A_CHICK;sp|P0CG88|UBIQJ_DICDI;sp|P0CG79|UBIQG_DICDI;sp|P0CG81|UBIQH_DICDI;sp|P0CG78|UBIQF_DICDI;s…	2;2;2;2;2;2;2;2;2;2;2;2;2;2;2;1;1;1;1;1;1;1	2;2;2;2;2;2;2;2;2;2;2;2;2;2;2;1;1;1;1;1;1;1	2;2;2;2;2;2;2;2;2;2;2;2;2;2;2;1;1;1;1;1;1;1	sp|P18101|RL40_DROME Ubiquitin-60S ribosomal protein L40 OS=Drosophila melanogaster OX=7227 GN=RpL40 PE=1 SV=2;sp|P0CG60|UBB_PONPY Polyubiquitin-B OS=Pongo pygmaeus OX=9600 GN=UBB PE=3 SV=1;sp|P0CG61|UBC_PONPY Polyubiquitin-C OS=Pongo pygmaeus OX=9600 GN=U	22	2	2	2	1	2	1	2	1	2	19.5	19.5	19.5	14.729	128	128;229;761;761;685;609;305;128;229;763;229;229;156;156;156;305;381;381;533;154;129;305	0	15.213	12.5	19.5	17067000	1036600	16031000	2844600	172760	2671800	3		sp|P18101|RL40_DROME Ubiquitin-60S ribosomal protein L40 OS=Drosophila melanogaster OX=7227 GN=RpL40 PE=1 SV=2;sp|P0CG60|UBB_PONPY Polyubiquitin-B OS=Pongo pygmaeus OX=9600 GN=UBB PE=3 SV=1;sp|P0CG61|UBC_PONPY Polyubiquitin-C OS=Pongo pygmaeus OX=9600 GN=U			89	1300;1310	True;True	1356;1366	2292;2293;2309	2655;2656;2672	2655;2672
sp|P11177|ODPB_HUMAN;sp|P11966|ODPB_BOVIN	sp|P11177|ODPB_HUMAN;sp|P11966|ODPB_BOVIN	2;1	2;1	2;1	sp|P11177|ODPB_HUMAN Pyruvate dehydrogenase E1 component subunit beta, mitochondrial OS=Homo sapiens OX=9606 GN=PDHB PE=1 SV=3;sp|P11966|ODPB_BOVIN Pyruvate dehydrogenase E1 component subunit beta, mitochondrial OS=Bos taurus OX=9913 GN=PDHB PE=1 SV=2	2	2	2	2	0	2	0	2	0	2	7.5	7.5	7.5	39.233	359	359;359	0	13.618	0	7.5	6510100	0	6510100	310010	0	310010	2		sp|P11177|ODPB_HUMAN Pyruvate dehydrogenase E1 component subunit beta, mitochondrial OS=Homo sapiens OX=9606 GN=PDHB PE=1 SV=3;sp|P11966|ODPB_BOVIN Pyruvate dehydrogenase E1 component subunit beta, mitochondrial OS=Bos taurus OX=9913 GN=PDHB PE=1 SV=2			96	675;1482	True;True	703;1544	1199;2564	1376;2935	1376;2935
sp|P63164|RSMN_RAT;sp|P63162|RSMN_HUMAN;sp|P14678|RSMB_HUMAN	sp|P63164|RSMN_RAT;sp|P63162|RSMN_HUMAN;sp|P14678|RSMB_HUMAN	2;2;2	2;2;2	2;2;2	sp|P63164|RSMN_RAT Small nuclear ribonucleoprotein-associated protein N OS=Rattus norvegicus OX=10116 GN=Snrpn PE=2 SV=1;sp|P63162|RSMN_HUMAN Small nuclear ribonucleoprotein-associated protein N OS=Homo sapiens OX=9606 GN=SNRPN PE=1 SV=1;sp|P14678|RSMB_HUM	3	2	2	2	0	2	0	2	0	2	9.2	9.2	9.2	24.614	240	240;240;240	0	11.89	0	9.2	4969200	0	4969200	310580	0	310580	2		sp|P63164|RSMN_RAT Small nuclear ribonucleoprotein-associated protein N OS=Rattus norvegicus OX=10116 GN=Snrpn PE=2 SV=1;sp|P63162|RSMN_HUMAN Small nuclear ribonucleoprotein-associated protein N OS=Homo sapiens OX=9606 GN=SNRPN PE=1 SV=1;sp|P14678|RSMB_HUM			107	461;629	True;True	479;653	773;1104	866;1261	866;1261
sp|P29692|EF1D_HUMAN	sp|P29692|EF1D_HUMAN	2	2	2	sp|P29692|EF1D_HUMAN Elongation factor 1-delta OS=Homo sapiens OX=9606 GN=EEF1D PE=1 SV=5	1	2	2	2	0	2	0	2	0	2	7.5	7.5	7.5	31.121	281	281	0	16.372	0	7.5	2828600	0	2828600	176790	0	176790	2		sp|P29692|EF1D_HUMAN Elongation factor 1-delta OS=Homo sapiens OX=9606 GN=EEF1D PE=1 SV=5			137	137;558	True;True	140;579	202;961	204;1083	204;1083
sp|P33991|MCM4_HUMAN	sp|P33991|MCM4_HUMAN	2	2	2	sp|P33991|MCM4_HUMAN DNA replication licensing factor MCM4 OS=Homo sapiens OX=9606 GN=MCM4 PE=1 SV=5	1	2	2	2	0	2	0	2	0	2	3	3	3	96.557	863	863	0	12.436	0	3	6712500	0	6712500	149170	0	149170	2		sp|P33991|MCM4_HUMAN DNA replication licensing factor MCM4 OS=Homo sapiens OX=9606 GN=MCM4 PE=1 SV=5			145	793;1374	True;True	823;1432	1404;2406	1582;2774	1582;2774
sp|P33992|MCM5_HUMAN	sp|P33992|MCM5_HUMAN	2	2	2	sp|P33992|MCM5_HUMAN DNA replication licensing factor MCM5 OS=Homo sapiens OX=9606 GN=MCM5 PE=1 SV=5	1	2	2	2	0	2	0	2	0	2	4.6	4.6	4.6	82.285	734	734	0	13.559	0	4.6	2618500	0	2618500	62344	0	62344	2		sp|P33992|MCM5_HUMAN DNA replication licensing factor MCM5 OS=Homo sapiens OX=9606 GN=MCM5 PE=1 SV=5			146	923;1063	True;True	958;1112	1674;1928	1926;2256	1926;2256
sp|P35611|ADDA_HUMAN	sp|P35611|ADDA_HUMAN	2	2	2	sp|P35611|ADDA_HUMAN Alpha-adducin OS=Homo sapiens OX=9606 GN=ADD1 PE=1 SV=2	1	2	2	2	0	2	0	2	0	2	3.8	3.8	3.8	80.954	737	737	0	11.789	0	3.8	1174300	0	1174300	43493	0	43493	2		sp|P35611|ADDA_HUMAN Alpha-adducin OS=Homo sapiens OX=9606 GN=ADD1 PE=1 SV=2			154	682;1303	True;True	711;1359	1210;2299	1387;2662	1387;2662
sp|P49458|SRP09_HUMAN	sp|P49458|SRP09_HUMAN	2	2	2	sp|P49458|SRP09_HUMAN Signal recognition particle 9 kDa protein OS=Homo sapiens OX=9606 GN=SRP9 PE=1 SV=2	1	2	2	2	0	2	0	2	0	2	22.1	22.1	22.1	10.112	86	86	0	11.863	0	22.1	2313200	0	2313200	330450	0	330450	2		sp|P49458|SRP09_HUMAN Signal recognition particle 9 kDa protein OS=Homo sapiens OX=9606 GN=SRP9 PE=1 SV=2			185	972;1086	True;True	1008;1135	1741;1957	1993;2285	1993;2285
sp|P55209|NP1L1_HUMAN	sp|P55209|NP1L1_HUMAN	2	2	2	sp|P55209|NP1L1_HUMAN Nucleosome assembly protein 1-like 1 OS=Homo sapiens OX=9606 GN=NAP1L1 PE=1 SV=1	1	2	2	2	0	2	0	2	0	2	9	9	9	45.374	391	391	0	17.908	0	9	5600700	0	5600700	400050	0	400050	2		sp|P55209|NP1L1_HUMAN Nucleosome assembly protein 1-like 1 OS=Homo sapiens OX=9606 GN=NAP1L1 PE=1 SV=1			207	803;1064	True;True	834;1113	1418;1929	1596;2257	1596;2257
sp|P61619|S61A1_HUMAN	sp|P61619|S61A1_HUMAN	2	2	2	sp|P61619|S61A1_HUMAN Protein transport protein Sec61 subunit alpha isoform 1 OS=Homo sapiens OX=9606 GN=SEC61A1 PE=1 SV=2	1	2	2	2	0	2	0	2	0	2	4.4	4.4	4.4	52.264	476	476	0	13.196	0	4.4	7256700	0	7256700	453540	0	453540	2		sp|P61619|S61A1_HUMAN Protein transport protein Sec61 subunit alpha isoform 1 OS=Homo sapiens OX=9606 GN=SEC61A1 PE=1 SV=2			219	49;362	True;True	50;374	70;589	70;650	70;650
sp|Q05519|SRS11_HUMAN	sp|Q05519|SRS11_HUMAN	2	2	2	sp|Q05519|SRS11_HUMAN Serine/arginine-rich splicing factor 11 OS=Homo sapiens OX=9606 GN=SRSF11 PE=1 SV=1	1	2	2	2	0	2	0	2	0	2	6.4	6.4	6.4	53.542	484	484	0	14.005	0	6.4	4852000	0	4852000	404330	0	404330	2		sp|Q05519|SRS11_HUMAN Serine/arginine-rich splicing factor 11 OS=Homo sapiens OX=9606 GN=SRSF11 PE=1 SV=1			256	83;901	True;True	86;936	124;1618	125;1845	125;1845
sp|Q15758|AAAT_HUMAN	sp|Q15758|AAAT_HUMAN	2	2	2	sp|Q15758|AAAT_HUMAN Neutral amino acid transporter B(0) OS=Homo sapiens OX=9606 GN=SLC1A5 PE=1 SV=2	1	2	2	2	0	2	0	2	0	2	4.4	4.4	4.4	56.598	541	541	0	13.03	0	4.4	3232500	0	3232500	202030	0	202030	2		sp|Q15758|AAAT_HUMAN Neutral amino acid transporter B(0) OS=Homo sapiens OX=9606 GN=SLC1A5 PE=1 SV=2			293	366;1022	True;True	379;1065	597;1866	658;2193	658;2193
sp|Q9HCC0|MCCB_HUMAN	sp|Q9HCC0|MCCB_HUMAN	2	2	2	sp|Q9HCC0|MCCB_HUMAN Methylcrotonoyl-CoA carboxylase beta chain, mitochondrial OS=Homo sapiens OX=9606 GN=MCCC2 PE=1 SV=1	1	2	2	2	0	2	0	2	0	2	4.8	4.8	4.8	61.332	563	563	0	11.7	0	4.8	3470500	0	3470500	123950	0	123950	2		sp|Q9HCC0|MCCB_HUMAN Methylcrotonoyl-CoA carboxylase beta chain, mitochondrial OS=Homo sapiens OX=9606 GN=MCCC2 PE=1 SV=1			362	110;708	True;True	113;737	163;1245	164;1422	164;1422
sp|Q9WV25|PUF60_RAT;sp|Q9UHX1|PUF60_HUMAN;sp|Q6IQE0|PU60B_DANRE	sp|Q9WV25|PUF60_RAT;sp|Q9UHX1|PUF60_HUMAN;sp|Q6IQE0|PU60B_DANRE	2;2;1	2;2;1	2;2;1	sp|Q9WV25|PUF60_RAT Poly(U)-binding-splicing factor PUF60 OS=Rattus norvegicus OX=10116 GN=Puf60 PE=2 SV=2;sp|Q9UHX1|PUF60_HUMAN Poly(U)-binding-splicing factor PUF60 OS=Homo sapiens OX=9606 GN=PUF60 PE=1 SV=1;sp|Q6IQE0|PU60B_DANRE Poly(U)-binding-splicing	3	2	2	2	0	2	0	2	0	2	6.7	6.7	6.7	60.248	564	564;559;516	0	14.711	0	6.7	5512800	0	5512800	220510	0	220510	3		sp|Q9WV25|PUF60_RAT Poly(U)-binding-splicing factor PUF60 OS=Rattus norvegicus OX=10116 GN=Puf60 PE=2 SV=2;sp|Q9UHX1|PUF60_HUMAN Poly(U)-binding-splicing factor PUF60 OS=Homo sapiens OX=9606 GN=PUF60 PE=1 SV=1;sp|Q6IQE0|PU60B_DANRE Poly(U)-binding-splicing			378	1406;1488	True;True	1467;1550	2451;2575	2820;2821;2946	2820;2946
sp|Q9Y3T9|NOC2L_HUMAN	sp|Q9Y3T9|NOC2L_HUMAN	2	2	2	sp|Q9Y3T9|NOC2L_HUMAN Nucleolar complex protein 2 homolog OS=Homo sapiens OX=9606 GN=NOC2L PE=1 SV=4	1	2	2	2	0	2	0	2	0	2	2.8	2.8	2.8	84.918	749	749	0	11.624	0	2.8	6509600	0	6509600	232490	0	232490	2		sp|Q9Y3T9|NOC2L_HUMAN Nucleolar complex protein 2 homolog OS=Homo sapiens OX=9606 GN=NOC2L PE=1 SV=4			395	937;1061	True;True	972;1110	1692;1926	1944;2254	1944;2254

## Sheet: Sheet1
	mu较wt中下调结合的
	Protein IDs	Majority protein IDs	Peptide counts (all)	Peptide counts (razor+unique)	Peptide counts (unique)	Fasta headers	Number of proteins	Peptides	Razor + unique peptides	Unique peptides	Peptides MU	Peptides WT	Razor + unique peptides MU	Razor + unique peptides WT	Unique peptides MU	Unique peptides WT	Sequence coverage [%]	Unique + razor sequence coverage [%]	Unique sequence coverage [%]	Mol. weight [kDa]	Sequence length	Sequence lengths	Q-value	Score	Sequence coverage MU [%]	Sequence coverage WT [%]	Intensity	Intensity MU	Intensity WT	iBAQ	iBAQ MU	iBAQ WT	MS/MS count	Fasta headers	Reverse	Potential contaminant	id	Peptide IDs	Peptide is razor	Mod. peptide IDs	Evidence IDs	MS/MS IDs	Best MS/MS	Oxidation (M) site IDs	Oxidation (M) site positions
the class IV histone deacetylase, HDAC11， Chromatin Regulation / Acetylation.	sp|Q9QY36|NAA10_MOUSE;sp|P41227|NAA10_HUMAN;sp|Q3UX61|NAA11_MOUSE;sp|Q4V8K3|NAA11_RAT;sp|Q9BSU3|NAA11_HUMAN	sp|Q9QY36|NAA10_MOUSE;sp|P41227|NAA10_HUMAN;sp|Q3UX61|NAA11_MOUSE;sp|Q4V8K3|NAA11_RAT	4;4;2;2;1	4;4;2;2;1	4;4;2;2;1	sp|Q9QY36|NAA10_MOUSE N-alpha-acetyltransferase 10 OS=Mus musculus OX=10090 GN=Naa10 PE=1 SV=1;sp|P41227|NAA10_HUMAN N-alpha-acetyltransferase 10 OS=Homo sapiens OX=9606 GN=NAA10 PE=1 SV=1;sp|Q3UX61|NAA11_MOUSE N-alpha-acetyltransferase 11 OS=Mus musculus	5	4	4	4	0	4	0	4	0	4	23.8	23.8	23.8	26.519	235	235;235;218;246;229	0	35.308	0	23.8	28002000	0	28002000	1866800	0	1866800	4	sp|Q9QY36|NAA10_MOUSE N-alpha-acetyltransferase 10 OS=Mus musculus OX=10090 GN=Naa10 PE=1 SV=1;sp|P41227|NAA10_HUMAN N-alpha-acetyltransferase 10 OS=Homo sapiens OX=9606 GN=NAA10 PE=1 SV=1;sp|Q3UX61|NAA11_MOUSE N-alpha-acetyltransferase 11 OS=Mus musculus			166	213;214;980;1543	True;True;True;True	218;219;1016;1607	336;337;1749;2679	351;352;2001;3070	351;352;2001;3070
	sp|P56192|SYMC_HUMAN	sp|P56192|SYMC_HUMAN	4	4	4	sp|P56192|SYMC_HUMAN Methionine--tRNA ligase, cytoplasmic OS=Homo sapiens OX=9606 GN=MARS PE=1 SV=2	1	4	4	4	0	4	0	4	0	4	7	7	7	101.11	900	900	0	22.509	0	7	12158000	0	12158000	296530	0	296530	4	sp|P56192|SYMC_HUMAN Methionine--tRNA ligase, cytoplasmic OS=Homo sapiens OX=9606 GN=MARS PE=1 SV=2			209	397;501;716;1047	True;True;True;True	413;521;745;1094	670;832;1262;1904	750;926;1439;2231	750;926;1439;2231
	sp|Q8WXF1|PSPC1_HUMAN	sp|Q8WXF1|PSPC1_HUMAN	4	4	4	sp|Q8WXF1|PSPC1_HUMAN Paraspeckle component 1 OS=Homo sapiens OX=9606 GN=PSPC1 PE=1 SV=1	1	4	4	4	0	4	0	4	0	4	9.9	9.9	9.9	58.743	523	523	0	23.883	0	9.9	10299000	0	10299000	514930	0	514930	4	sp|Q8WXF1|PSPC1_HUMAN Paraspeckle component 1 OS=Homo sapiens OX=9606 GN=PSPC1 PE=1 SV=1			338	380;385;832;1509	True;True;True;True	394;399;864;1571	640;648;1463;2612	719;727;1643;2983	719;727;1643;2983
	sp|Q9UBS4|DJB11_HUMAN	sp|Q9UBS4|DJB11_HUMAN	4	4	4	sp|Q9UBS4|DJB11_HUMAN DnaJ homolog subfamily B member 11 OS=Homo sapiens OX=9606 GN=DNAJB11 PE=1 SV=1	1	4	4	4	1	4	1	4	1	4	16.2	16.2	16.2	40.513	358	358	0	28.371	3.1	16.2	14069000	991940	13077000	879290	61996	817290	6	sp|Q9UBS4|DJB11_HUMAN DnaJ homolog subfamily B member 11 OS=Homo sapiens OX=9606 GN=DNAJB11 PE=1 SV=1			375	193;424;1305;1339	True;True;True;True	198;442;1361;1396	307;728;2303;2304;2353	320;818;819;2666;2667;2718	320;818;2666;2718
	sp|P20020|AT2B1_HUMAN;sp|Q64542|AT2B4_RAT;sp|P23634|AT2B4_HUMAN;sp|Q16720|AT2B3_HUMAN	sp|P20020|AT2B1_HUMAN;sp|Q64542|AT2B4_RAT;sp|P23634|AT2B4_HUMAN	3;2;2;1	3;2;2;1	3;2;2;1	sp|P20020|AT2B1_HUMAN Plasma membrane calcium-transporting ATPase 1 OS=Homo sapiens OX=9606 GN=ATP2B1 PE=1 SV=4;sp|Q64542|AT2B4_RAT Plasma membrane calcium-transporting ATPase 4 OS=Rattus norvegicus OX=10116 GN=Atp2b4 PE=1 SV=1;sp|P23634|AT2B4_HUMAN Plasma	4	3	3	3	0	3	0	3	0	3	4.5	4.5	4.5	134.68	1220	1220;1203;1241;1220	0	18.33	0	4.5	4905700	0	4905700	98114	0	98114	3	sp|P20020|AT2B1_HUMAN Plasma membrane calcium-transporting ATPase 1 OS=Homo sapiens OX=9606 GN=ATP2B1 PE=1 SV=4;sp|Q64542|AT2B4_RAT Plasma membrane calcium-transporting ATPase 4 OS=Rattus norvegicus OX=10116 GN=Atp2b4 PE=1 SV=1;sp|P23634|AT2B4_HUMAN Plasma			118	266;287;1506	True;True;True	273;294;1568	418;447;2608	441;471;2979	441;471;2979
	sp|P30837|AL1B1_HUMAN	sp|P30837|AL1B1_HUMAN	3	3	3	sp|P30837|AL1B1_HUMAN Aldehyde dehydrogenase X, mitochondrial OS=Homo sapiens OX=9606 GN=ALDH1B1 PE=1 SV=3	1	3	3	3	1	2	1	2	1	2	9.5	9.5	9.5	57.206	517	517	0	20.399	2.7	6.8	4563900	0	4563900	207450	0	207450	3	sp|P30837|AL1B1_HUMAN Aldehyde dehydrogenase X, mitochondrial OS=Homo sapiens OX=9606 GN=ALDH1B1 PE=1 SV=3			140	788;1284;1285	True;True;True	818;1338;1339	1398;2269;2270	1576;2631;2632	1576;2631;2632
	sp|Q12874|SF3A3_HUMAN	sp|Q12874|SF3A3_HUMAN	3	3	3	sp|Q12874|SF3A3_HUMAN Splicing factor 3A subunit 3 OS=Homo sapiens OX=9606 GN=SF3A3 PE=1 SV=1	1	3	3	3	0	3	0	3	0	3	8.2	8.2	8.2	58.848	501	501	0	18.429	0	8.2	12732000	0	12732000	530480	0	530480	3	sp|Q12874|SF3A3_HUMAN Splicing factor 3A subunit 3 OS=Homo sapiens OX=9606 GN=SF3A3 PE=1 SV=1			262	743;1416;1527	True;True;True	772;1477;1590	1301;2465;2640	1479;2836;3011	1479;2836;3011
	sp|Q99755|PI51A_HUMAN;sp|A2A3N6|PIPSL_HUMAN	sp|Q99755|PI51A_HUMAN;sp|A2A3N6|PIPSL_HUMAN	3;2	3;2	3;2	sp|Q99755|PI51A_HUMAN Phosphatidylinositol 4-phosphate 5-kinase type-1 alpha OS=Homo sapiens OX=9606 GN=PIP5K1A PE=1 SV=1;sp|A2A3N6|PIPSL_HUMAN Putative PIP5K1A and PSMD4-like protein OS=Homo sapiens OX=9606 GN=PIPSL PE=5 SV=1	2	3	3	3	0	3	0	3	0	3	8	8	8	62.633	562	562;862	0	20.696	0	8	9092200	0	9092200	378840	0	378840	3	sp|Q99755|PI51A_HUMAN Phosphatidylinositol 4-phosphate 5-kinase type-1 alpha OS=Homo sapiens OX=9606 GN=PIP5K1A PE=1 SV=1;sp|A2A3N6|PIPSL_HUMAN Putative PIP5K1A and PSMD4-like protein OS=Homo sapiens OX=9606 GN=PIPSL PE=5 SV=1			350	94;442;725	True;True;True	97;460;754	138;747;1274	139;840;1451	139;840;1451
	sp|Q9NS69|TOM22_HUMAN	sp|Q9NS69|TOM22_HUMAN	3	3	3	sp|Q9NS69|TOM22_HUMAN Mitochondrial import receptor subunit TOM22 homolog OS=Homo sapiens OX=9606 GN=TOMM22 PE=1 SV=3	1	3	3	3	0	3	0	3	0	3	33.8	33.8	33.8	15.521	142	142	0	31.731	0	33.8	5469200	0	5469200	781320	0	781320	3	sp|Q9NS69|TOM22_HUMAN Mitochondrial import receptor subunit TOM22 homolog OS=Homo sapiens OX=9606 GN=TOMM22 PE=1 SV=3			366	450;922;969	True;True;True	468;957;1005	758;1673;1737	851;1925;1989	851;1925;1989
	sp|Q9UJS0|CMC2_HUMAN	sp|Q9UJS0|CMC2_HUMAN	3	3	3	sp|Q9UJS0|CMC2_HUMAN Calcium-binding mitochondrial carrier protein Aralar2 OS=Homo sapiens OX=9606 GN=SLC25A13 PE=1 SV=2	1	3	3	3	0	3	0	3	0	3	7.4	7.4	7.4	74.175	675	675	0	20.987	0	7.4	7974600	0	7974600	234550	0	234550	4	sp|Q9UJS0|CMC2_HUMAN Calcium-binding mitochondrial carrier protein Aralar2 OS=Homo sapiens OX=9606 GN=SLC25A13 PE=1 SV=2			379	122;504;605	True;True;True	125;524;629	183;887;1071;1072	185;1009;1228;1229	185;1009;1228
	sp|Q9UMS4|PRP19_HUMAN;sp|Q99KP6|PRP19_MOUSE	sp|Q9UMS4|PRP19_HUMAN;sp|Q99KP6|PRP19_MOUSE	3;2	3;2	3;2	sp|Q9UMS4|PRP19_HUMAN Pre-mRNA-processing factor 19 OS=Homo sapiens OX=9606 GN=PRPF19 PE=1 SV=1;sp|Q99KP6|PRP19_MOUSE Pre-mRNA-processing factor 19 OS=Mus musculus OX=10090 GN=Prpf19 PE=1 SV=1	2	3	3	3	0	3	0	3	0	3	9.7	9.7	9.7	55.18	504	504;504	0	17.193	0	9.7	7781900	0	7781900	409580	0	409580	2	sp|Q9UMS4|PRP19_HUMAN Pre-mRNA-processing factor 19 OS=Homo sapiens OX=9606 GN=PRPF19 PE=1 SV=1;sp|Q99KP6|PRP19_MOUSE Pre-mRNA-processing factor 19 OS=Mus musculus OX=10090 GN=Prpf19 PE=1 SV=1			380	86;407;1472	True;True;True	89;425;1534	128;686;2549	129;766;2920	129;766;2920
	sp|Q9Y224|RTRAF_HUMAN	sp|Q9Y224|RTRAF_HUMAN	3	3	3	sp|Q9Y224|RTRAF_HUMAN RNA transcription, translation and transport factor protein OS=Homo sapiens OX=9606 GN=RTRAF PE=1 SV=1	1	3	3	3	1	2	1	2	1	2	10.7	10.7	10.7	28.068	244	244	0	16.86	3.3	7.4	4391100	0	4391100	274450	0	274450	3	sp|Q9Y224|RTRAF_HUMAN RNA transcription, translation and transport factor protein OS=Homo sapiens OX=9606 GN=RTRAF PE=1 SV=1			385	885;950;1020	True;True;True	920;985;1063	1597;1708;1863	1822;1960;2190	1822;1960;2190
	sp|Q58FF8|H90B2_HUMAN	sp|Q58FF8|H90B2_HUMAN	9	2	2	sp|Q58FF8|H90B2_HUMAN Putative heat shock protein HSP 90-beta 2 OS=Homo sapiens OX=9606 GN=HSP90AB2P PE=1 SV=2	1	9	2	2	4	9	0	2	0	2	18.6	4.5	4.5	44.348	381	381	0	14.011	10.5	18.6	5313000	0	5313000	265650	0	265650	2	sp|Q58FF8|H90B2_HUMAN Putative heat shock protein HSP 90-beta 2 OS=Homo sapiens OX=9606 GN=HSP90AB2P PE=1 SV=2			309	29;590;591;700;1192;1216;1503;1504;1516	False;True;True;False;False;False;False;False;False	29;612;613;729;1243;1267;1565;1566;1579	41;42;1044;1045;1235;1236;2115;2116;2151;2604;2605;2606;2622;2623	41;42;1198;1199;1412;1413;2456;2457;2493;2975;2976;2977;2993;2994	41;1198;1199;1412;2456;2493;2975;2977;2993
	sp|O14949|QCR8_HUMAN	sp|O14949|QCR8_HUMAN	2	2	2	sp|O14949|QCR8_HUMAN Cytochrome b-c1 complex subunit 8 OS=Homo sapiens OX=9606 GN=UQCRQ PE=1 SV=4	1	2	2	2	0	2	0	2	0	2	26.8	26.8	26.8	9.9062	82	82	0	11.559	0	26.8	12868000	0	12868000	2144700	0	2144700	2	sp|O14949|QCR8_HUMAN Cytochrome b-c1 complex subunit 8 OS=Homo sapiens OX=9606 GN=UQCRQ PE=1 SV=4			39	532;595	True;True	552;617	925;926;1049;1050	1047;1048;1203;1204	1048;1203
	sp|Q63584|TMEDA_RAT;sp|P49755|TMEDA_HUMAN;sp|O35587|TMEDA_MESAU;sp|Q90515|TMEDA_TAKRU	sp|Q63584|TMEDA_RAT;sp|P49755|TMEDA_HUMAN;sp|O35587|TMEDA_MESAU;sp|Q90515|TMEDA_TAKRU	2;2;2;1	2;2;2;1	2;2;2;1	sp|Q63584|TMEDA_RAT Transmembrane emp24 domain-containing protein 10 OS=Rattus norvegicus OX=10116 GN=Tmed10 PE=1 SV=2;sp|P49755|TMEDA_HUMAN Transmembrane emp24 domain-containing protein 10 OS=Homo sapiens OX=9606 GN=TMED10 PE=1 SV=2;sp|O35587|TMEDA_MESAU	4	2	2	2	0	2	0	2	0	2	12.8	12.8	12.8	24.857	219	219;219;219;213	0	12.147	0	12.8	4423800	0	4423800	491530	0	491530	2	sp|Q63584|TMEDA_RAT Transmembrane emp24 domain-containing protein 10 OS=Rattus norvegicus OX=10116 GN=Tmed10 PE=1 SV=2;sp|P49755|TMEDA_HUMAN Transmembrane emp24 domain-containing protein 10 OS=Homo sapiens OX=9606 GN=TMED10 PE=1 SV=2;sp|O35587|TMEDA_MESAU			41	688;1134	True;True	717;1184	1219;2031	1396;2368	1396;2368
	sp|P08240|SRPRA_HUMAN	sp|P08240|SRPRA_HUMAN	2	2	2	sp|P08240|SRPRA_HUMAN Signal recognition particle receptor subunit alpha OS=Homo sapiens OX=9606 GN=SRPRA PE=1 SV=2	1	2	2	2	0	2	0	2	0	2	3.4	3.4	3.4	69.81	638	638	0	13.014	0	3.4	3926000	0	3926000	112170	0	112170	2	sp|P08240|SRPRA_HUMAN Signal recognition particle receptor subunit alpha OS=Homo sapiens OX=9606 GN=SRPRA PE=1 SV=2			81	52;172	True;True	54;176	77;275	78;286	78;286
	sp|P09012|SNRPA_HUMAN	sp|P09012|SNRPA_HUMAN	2	2	2	sp|P09012|SNRPA_HUMAN U1 small nuclear ribonucleoprotein A OS=Homo sapiens OX=9606 GN=SNRPA PE=1 SV=3	1	2	2	2	0	2	0	2	0	2	14.2	14.2	14.2	31.279	282	282	0	23.272	0	14.2	10828000	0	10828000	902300	0	902300	2	sp|P09012|SNRPA_HUMAN U1 small nuclear ribonucleoprotein A OS=Homo sapiens OX=9606 GN=SNRPA PE=1 SV=3			86	370;737	True;True	384;766	626;1293	705;1470	705;1470
	sp|P11177|ODPB_HUMAN;sp|P11966|ODPB_BOVIN	sp|P11177|ODPB_HUMAN;sp|P11966|ODPB_BOVIN	2;1	2;1	2;1	sp|P11177|ODPB_HUMAN Pyruvate dehydrogenase E1 component subunit beta, mitochondrial OS=Homo sapiens OX=9606 GN=PDHB PE=1 SV=3;sp|P11966|ODPB_BOVIN Pyruvate dehydrogenase E1 component subunit beta, mitochondrial OS=Bos taurus OX=9913 GN=PDHB PE=1 SV=2	2	2	2	2	0	2	0	2	0	2	7.5	7.5	7.5	39.233	359	359;359	0	13.618	0	7.5	6510100	0	6510100	310010	0	310010	2	sp|P11177|ODPB_HUMAN Pyruvate dehydrogenase E1 component subunit beta, mitochondrial OS=Homo sapiens OX=9606 GN=PDHB PE=1 SV=3;sp|P11966|ODPB_BOVIN Pyruvate dehydrogenase E1 component subunit beta, mitochondrial OS=Bos taurus OX=9913 GN=PDHB PE=1 SV=2			96	675;1482	True;True	703;1544	1199;2564	1376;2935	1376;2935
	sp|P63164|RSMN_RAT;sp|P63162|RSMN_HUMAN;sp|P14678|RSMB_HUMAN	sp|P63164|RSMN_RAT;sp|P63162|RSMN_HUMAN;sp|P14678|RSMB_HUMAN	2;2;2	2;2;2	2;2;2	sp|P63164|RSMN_RAT Small nuclear ribonucleoprotein-associated protein N OS=Rattus norvegicus OX=10116 GN=Snrpn PE=2 SV=1;sp|P63162|RSMN_HUMAN Small nuclear ribonucleoprotein-associated protein N OS=Homo sapiens OX=9606 GN=SNRPN PE=1 SV=1;sp|P14678|RSMB_HUM	3	2	2	2	0	2	0	2	0	2	9.2	9.2	9.2	24.614	240	240;240;240	0	11.89	0	9.2	4969200	0	4969200	310580	0	310580	2	sp|P63164|RSMN_RAT Small nuclear ribonucleoprotein-associated protein N OS=Rattus norvegicus OX=10116 GN=Snrpn PE=2 SV=1;sp|P63162|RSMN_HUMAN Small nuclear ribonucleoprotein-associated protein N OS=Homo sapiens OX=9606 GN=SNRPN PE=1 SV=1;sp|P14678|RSMB_HUM			107	461;629	True;True	479;653	773;1104	866;1261	866;1261
	sp|P29692|EF1D_HUMAN	sp|P29692|EF1D_HUMAN	2	2	2	sp|P29692|EF1D_HUMAN Elongation factor 1-delta OS=Homo sapiens OX=9606 GN=EEF1D PE=1 SV=5	1	2	2	2	0	2	0	2	0	2	7.5	7.5	7.5	31.121	281	281	0	16.372	0	7.5	2828600	0	2828600	176790	0	176790	2	sp|P29692|EF1D_HUMAN Elongation factor 1-delta OS=Homo sapiens OX=9606 GN=EEF1D PE=1 SV=5			137	137;558	True;True	140;579	202;961	204;1083	204;1083
	sp|P33991|MCM4_HUMAN	sp|P33991|MCM4_HUMAN	2	2	2	sp|P33991|MCM4_HUMAN DNA replication licensing factor MCM4 OS=Homo sapiens OX=9606 GN=MCM4 PE=1 SV=5	1	2	2	2	0	2	0	2	0	2	3	3	3	96.557	863	863	0	12.436	0	3	6712500	0	6712500	149170	0	149170	2	sp|P33991|MCM4_HUMAN DNA replication licensing factor MCM4 OS=Homo sapiens OX=9606 GN=MCM4 PE=1 SV=5			145	793;1374	True;True	823;1432	1404;2406	1582;2774	1582;2774
	sp|P33992|MCM5_HUMAN	sp|P33992|MCM5_HUMAN	2	2	2	sp|P33992|MCM5_HUMAN DNA replication licensing factor MCM5 OS=Homo sapiens OX=9606 GN=MCM5 PE=1 SV=5	1	2	2	2	0	2	0	2	0	2	4.6	4.6	4.6	82.285	734	734	0	13.559	0	4.6	2618500	0	2618500	62344	0	62344	2	sp|P33992|MCM5_HUMAN DNA replication licensing factor MCM5 OS=Homo sapiens OX=9606 GN=MCM5 PE=1 SV=5			146	923;1063	True;True	958;1112	1674;1928	1926;2256	1926;2256
	sp|P35611|ADDA_HUMAN	sp|P35611|ADDA_HUMAN	2	2	2	sp|P35611|ADDA_HUMAN Alpha-adducin OS=Homo sapiens OX=9606 GN=ADD1 PE=1 SV=2	1	2	2	2	0	2	0	2	0	2	3.8	3.8	3.8	80.954	737	737	0	11.789	0	3.8	1174300	0	1174300	43493	0	43493	2	sp|P35611|ADDA_HUMAN Alpha-adducin OS=Homo sapiens OX=9606 GN=ADD1 PE=1 SV=2			154	682;1303	True;True	711;1359	1210;2299	1387;2662	1387;2662
核小体组装蛋白1	sp|P55209|NP1L1_HUMAN	sp|P55209|NP1L1_HUMAN	2	2	2	sp|P55209|NP1L1_HUMAN Nucleosome assembly protein 1-like 1 OS=Homo sapiens OX=9606 GN=NAP1L1 PE=1 SV=1	1	2	2	2	0	2	0	2	0	2	9	9	9	45.374	391	391	0	17.908	0	9	5600700	0	5600700	400050	0	400050	2	sp|P55209|NP1L1_HUMAN Nucleosome assembly protein 1-like 1 OS=Homo sapiens OX=9606 GN=NAP1L1 PE=1 SV=1			207	803;1064	True;True	834;1113	1418;1929	1596;2257	1596;2257
	sp|Q56A35|ARP2B_DANRE;sp|P61160|ARP2_HUMAN	sp|Q56A35|ARP2B_DANRE;sp|P61160|ARP2_HUMAN	2;2	2;2	2;2	sp|Q56A35|ARP2B_DANRE Actin-related protein 2-B OS=Danio rerio OX=7955 GN=actr2b PE=2 SV=1;sp|P61160|ARP2_HUMAN Actin-related protein 2 OS=Homo sapiens OX=9606 GN=ACTR2 PE=1 SV=1	2	2	2	2	1	1	1	1	1	1	4.8	4.8	4.8	44.701	394	394;394	0	11.308	1.8	3	1372500	0	1372500	105580	0	105580	2	sp|Q56A35|ARP2B_DANRE Actin-related protein 2-B OS=Danio rerio OX=7955 GN=actr2b PE=2 SV=1;sp|P61160|ARP2_HUMAN Actin-related protein 2 OS=Homo sapiens OX=9606 GN=ACTR2 PE=1 SV=1			214	667;1403	True;True	693;1464	1172;2448	1331;2817	1331;2817
	sp|P61619|S61A1_HUMAN	sp|P61619|S61A1_HUMAN	2	2	2	sp|P61619|S61A1_HUMAN Protein transport protein Sec61 subunit alpha isoform 1 OS=Homo sapiens OX=9606 GN=SEC61A1 PE=1 SV=2	1	2	2	2	0	2	0	2	0	2	4.4	4.4	4.4	52.264	476	476	0	13.196	0	4.4	7256700	0	7256700	453540	0	453540	2	sp|P61619|S61A1_HUMAN Protein transport protein Sec61 subunit alpha isoform 1 OS=Homo sapiens OX=9606 GN=SEC61A1 PE=1 SV=2			219	49;362	True;True	50;374	70;589	70;650	70;650
	sp|Q05519|SRS11_HUMAN	sp|Q05519|SRS11_HUMAN	2	2	2	sp|Q05519|SRS11_HUMAN Serine/arginine-rich splicing factor 11 OS=Homo sapiens OX=9606 GN=SRSF11 PE=1 SV=1	1	2	2	2	0	2	0	2	0	2	6.4	6.4	6.4	53.542	484	484	0	14.005	0	6.4	4852000	0	4852000	404330	0	404330	2	sp|Q05519|SRS11_HUMAN Serine/arginine-rich splicing factor 11 OS=Homo sapiens OX=9606 GN=SRSF11 PE=1 SV=1			256	83;901	True;True	86;936	124;1618	125;1845	125;1845
	sp|Q15758|AAAT_HUMAN	sp|Q15758|AAAT_HUMAN	2	2	2	sp|Q15758|AAAT_HUMAN Neutral amino acid transporter B(0) OS=Homo sapiens OX=9606 GN=SLC1A5 PE=1 SV=2	1	2	2	2	0	2	0	2	0	2	4.4	4.4	4.4	56.598	541	541	0	13.03	0	4.4	3232500	0	3232500	202030	0	202030	2	sp|Q15758|AAAT_HUMAN Neutral amino acid transporter B(0) OS=Homo sapiens OX=9606 GN=SLC1A5 PE=1 SV=2			293	366;1022	True;True	379;1065	597;1866	658;2193	658;2193
	sp|Q15758|AAAT_HUMAN	sp|Q15758|AAAT_HUMAN	2	2	2	sp|Q15758|AAAT_HUMAN Neutral amino acid transporter B(0) OS=Homo sapiens OX=9606 GN=SLC1A5 PE=1 SV=2	1	2	2	2	0	2	0	2	0	2	4.4	4.4	4.4	56.598	541	541	0	13.03	0	4.4	3232500	0	3232500	202030	0	202030	2	sp|Q15758|AAAT_HUMAN Neutral amino acid transporter B(0) OS=Homo sapiens OX=9606 GN=SLC1A5 PE=1 SV=2			293	366;1022	True;True	379;1065	597;1866	658;2193	658;2193
	sp|Q9HCC0|MCCB_HUMAN	sp|Q9HCC0|MCCB_HUMAN	2	2	2	sp|Q9HCC0|MCCB_HUMAN Methylcrotonoyl-CoA carboxylase beta chain, mitochondrial OS=Homo sapiens OX=9606 GN=MCCC2 PE=1 SV=1	1	2	2	2	0	2	0	2	0	2	4.8	4.8	4.8	61.332	563	563	0	11.7	0	4.8	3470500	0	3470500	123950	0	123950	2	sp|Q9HCC0|MCCB_HUMAN Methylcrotonoyl-CoA carboxylase beta chain, mitochondrial OS=Homo sapiens OX=9606 GN=MCCC2 PE=1 SV=1			362	110;708	True;True	113;737	163;1245	164;1422	164;1422
	sp|Q9WV25|PUF60_RAT;sp|Q9UHX1|PUF60_HUMAN;sp|Q6IQE0|PU60B_DANRE	sp|Q9WV25|PUF60_RAT;sp|Q9UHX1|PUF60_HUMAN;sp|Q6IQE0|PU60B_DANRE	2;2;1	2;2;1	2;2;1	sp|Q9WV25|PUF60_RAT Poly(U)-binding-splicing factor PUF60 OS=Rattus norvegicus OX=10116 GN=Puf60 PE=2 SV=2;sp|Q9UHX1|PUF60_HUMAN Poly(U)-binding-splicing factor PUF60 OS=Homo sapiens OX=9606 GN=PUF60 PE=1 SV=1;sp|Q6IQE0|PU60B_DANRE Poly(U)-binding-splicing	3	2	2	2	0	2	0	2	0	2	6.7	6.7	6.7	60.248	564	564;559;516	0	14.711	0	6.7	5512800	0	5512800	220510	0	220510	3	sp|Q9WV25|PUF60_RAT Poly(U)-binding-splicing factor PUF60 OS=Rattus norvegicus OX=10116 GN=Puf60 PE=2 SV=2;sp|Q9UHX1|PUF60_HUMAN Poly(U)-binding-splicing factor PUF60 OS=Homo sapiens OX=9606 GN=PUF60 PE=1 SV=1;sp|Q6IQE0|PU60B_DANRE Poly(U)-binding-splicing			378	1406;1488	True;True	1467;1550	2451;2575	2820;2821;2946	2820;2946
	sp|Q9Y3T9|NOC2L_HUMAN	sp|Q9Y3T9|NOC2L_HUMAN	2	2	2	sp|Q9Y3T9|NOC2L_HUMAN Nucleolar complex protein 2 homolog OS=Homo sapiens OX=9606 GN=NOC2L PE=1 SV=4	1	2	2	2	0	2	0	2	0	2	2.8	2.8	2.8	84.918	749	749	0	11.624	0	2.8	6509600	0	6509600	232490	0	232490	2	sp|Q9Y3T9|NOC2L_HUMAN Nucleolar complex protein 2 homolog OS=Homo sapiens OX=9606 GN=NOC2L PE=1 SV=4			395	937;1061	True;True	972;1110	1692;1926	1944;2254	1944;2254

## Sheet: Sheet2
	mu较wt中上调结合的
	Protein IDs	Majority protein IDs	Peptide counts (all)	Peptide counts (razor+unique)	Peptide counts (unique)	Fasta headers	Number of proteins	Peptides	Razor + unique peptides	Unique peptides	Peptides MU	Peptides WT	Razor + unique peptides MU	Razor + unique peptides WT	Unique peptides MU	Unique peptides WT	Sequence coverage [%]	Unique + razor sequence coverage [%]	Unique sequence coverage [%]	Mol. weight [kDa]	Sequence length	Sequence lengths	Q-value	Score	Sequence coverage MU [%]	Sequence coverage WT [%]	Intensity	Intensity MU	Intensity WT	iBAQ	iBAQ MU	iBAQ WT	MS/MS count	Fasta headers	Reverse	Potential contaminant	id	Peptide IDs	Peptide is razor	Mod. peptide IDs	Evidence IDs	MS/MS IDs	Best MS/MS	Oxidation (M) site IDs	Oxidation (M) site positions
	sp|Q9HD26|GOPC_HUMAN	sp|Q9HD26|GOPC_HUMAN	4	4	4	sp|Q9HD26|GOPC_HUMAN Golgi-associated PDZ and coiled-coil motif-containing protein OS=Homo sapiens OX=9606 GN=GOPC PE=1 SV=1	1	4	4	4	4	0	4	0	4	0	9.5	9.5	9.5	50.519	462	462	0	27.786	9.5	0	24237000	24237000	0	969470	969470	0	4	sp|Q9HD26|GOPC_HUMAN Golgi-associated PDZ and coiled-coil motif-containing protein OS=Homo sapiens OX=9606 GN=GOPC PE=1 SV=1			363	114;1143;1166;1456	True;True;True;True	117;1193;1216;1517	171;2043;2076;2523	172;2380;2413;2894	172;2380;2413;2894	102	266
	sp|Q92598|HS105_HUMAN	sp|Q92598|HS105_HUMAN	4	4	3	sp|Q92598|HS105_HUMAN Heat shock protein 105 kDa OS=Homo sapiens OX=9606 GN=HSPH1 PE=1 SV=1	1	4	4	3	4	0	4	0	3	0	6.2	6.2	4.5	96.864	858	858	0	26.42	6.2	0	8912700	8912700	0	189630	189630	0	4	sp|Q92598|HS105_HUMAN Heat shock protein 105 kDa OS=Homo sapiens OX=9606 GN=HSPH1 PE=1 SV=1			341	56;202;436;1376	True;True;True;True	58;207;454;1435	82;321;740;2410	83;335;832;2778	83;335;832;2778
	sp|P34932|HSP74_HUMAN	sp|P34932|HSP74_HUMAN	3	3	3	sp|P34932|HSP74_HUMAN Heat shock 70 kDa protein 4 OS=Homo sapiens OX=9606 GN=HSPA4 PE=1 SV=4	1	3	3	3	3	0	3	0	3	0	5.2	5.2	5.2	94.33	840	840	0	18.415	5.2	0	8803100	8803100	0	176060	176060	0	3	sp|P34932|HSP74_HUMAN Heat shock 70 kDa protein 4 OS=Homo sapiens OX=9606 GN=HSPA4 PE=1 SV=4			148	57;814;1418	True;True;True	59;845;1479	83;1438;2468	84;1616;2839	84;1616;2839
	sp|P42704|LPPRC_HUMAN	sp|P42704|LPPRC_HUMAN	3	3	3	sp|P42704|LPPRC_HUMAN Leucine-rich PPR motif-containing protein, mitochondrial OS=Homo sapiens OX=9606 GN=LRPPRC PE=1 SV=3	1	3	3	3	3	0	3	0	3	0	2.4	2.4	2.4	157.9	1394	1394	0	18.365	2.4	0	6768800	6768800	0	75209	75209	0	3	sp|P42704|LPPRC_HUMAN Leucine-rich PPR motif-containing protein, mitochondrial OS=Homo sapiens OX=9606 GN=LRPPRC PE=1 SV=3			170	198;809;1348	True;True;True	203;840;1405	315;1433;2364	329;1611;2729	329;1611;2729
	sp|P51991|ROA3_HUMAN	sp|P51991|ROA3_HUMAN	3	3	3	sp|P51991|ROA3_HUMAN Heterogeneous nuclear ribonucleoprotein A3 OS=Homo sapiens OX=9606 GN=HNRNPA3 PE=1 SV=2	1	3	3	3	3	0	3	0	3	0	10.8	10.8	10.8	39.594	378	378	0	26.917	10.8	0	12363000	12363000	0	650660	650660	0	3	sp|P51991|ROA3_HUMAN Heterogeneous nuclear ribonucleoprotein A3 OS=Homo sapiens OX=9606 GN=HNRNPA3 PE=1 SV=2			196	278;623;1240	True;True;True	285;647;1292	433;1095;2208	457;1252;2570	457;1252;2570	70	158
	sp|Q03252|LMNB2_HUMAN	sp|Q03252|LMNB2_HUMAN	3	3	3	sp|Q03252|LMNB2_HUMAN Lamin-B2 OS=Homo sapiens OX=9606 GN=LMNB2 PE=1 SV=4	1	3	3	3	3	0	3	0	3	0	5.6	5.6	5.6	69.948	620	620	0	17.958	5.6	0	6652900	6652900	0	179810	179810	0	3	sp|Q03252|LMNB2_HUMAN Lamin-B2 OS=Homo sapiens OX=9606 GN=LMNB2 PE=1 SV=4			255	299;531;822	True;True;True	308;551;853	500;924;1449	558;1046;1627	558;1046;1627
	sp|Q9Y2A7|NCKP1_HUMAN;sp|B0S6R1|NCKP1_DANRE	sp|Q9Y2A7|NCKP1_HUMAN;sp|B0S6R1|NCKP1_DANRE	2;2	2;2	2;2	sp|Q9Y2A7|NCKP1_HUMAN Nck-associated protein 1 OS=Homo sapiens OX=9606 GN=NCKAP1 PE=1 SV=1;sp|B0S6R1|NCKP1_DANRE Nck-associated protein 1 OS=Danio rerio OX=7955 GN=nckap1 PE=3 SV=1	2	2	2	2	2	0	2	0	2	0	1.8	1.8	1.8	128.79	1128	1128;1128	0	11.229	1.8	0	5925100	5925100	0	97132	97132	0	2	sp|Q9Y2A7|NCKP1_HUMAN Nck-associated protein 1 OS=Homo sapiens OX=9606 GN=NCKAP1 PE=1 SV=1;sp|B0S6R1|NCKP1_DANRE Nck-associated protein 1 OS=Danio rerio OX=7955 GN=nckap1 PE=3 SV=1			27	914;1045	True;True	949;1092	1634;1901	1861;2228	1861;2228
	sp|O60841|IF2P_HUMAN	sp|O60841|IF2P_HUMAN	2	2	2	sp|O60841|IF2P_HUMAN Eukaryotic translation initiation factor 5B OS=Homo sapiens OX=9606 GN=EIF5B PE=1 SV=4	1	2	2	2	2	0	2	0	2	0	1.8	1.8	1.8	138.83	1220	1220	0	11.005	1.8	0	3530000	3530000	0	70601	70601	0	2	sp|O60841|IF2P_HUMAN Eukaryotic translation initiation factor 5B OS=Homo sapiens OX=9606 GN=EIF5B PE=1 SV=4			45	621;888	True;True	645;923	1092;1604	1249;1830	1249;1830
	sp|O75369|FLNB_HUMAN;sp|P21333|FLNA_HUMAN;sp|Q14315|FLNC_HUMAN	sp|O75369|FLNB_HUMAN;sp|P21333|FLNA_HUMAN;sp|Q14315|FLNC_HUMAN	2;1;1	2;1;1	2;1;1	sp|O75369|FLNB_HUMAN Filamin-B OS=Homo sapiens OX=9606 GN=FLNB PE=1 SV=2;sp|P21333|FLNA_HUMAN Filamin-A OS=Homo sapiens OX=9606 GN=FLNA PE=1 SV=4;sp|Q14315|FLNC_HUMAN Filamin-C OS=Homo sapiens OX=9606 GN=FLNC PE=1 SV=3	3	2	2	2	2	0	2	0	2	0	0.7	0.7	0.7	278.16	2602	2602;2647;2725	0	12.105	0.7	0	3245000	3245000	0	22852	22852	0	2	sp|O75369|FLNB_HUMAN Filamin-B OS=Homo sapiens OX=9606 GN=FLNB PE=1 SV=2;sp|P21333|FLNA_HUMAN Filamin-A OS=Homo sapiens OX=9606 GN=FLNA PE=1 SV=4;sp|Q14315|FLNC_HUMAN Filamin-C OS=Homo sapiens OX=9606 GN=FLNC PE=1 SV=3			50	695;811	True;True	724;842	1230;1435	1407;1613	1407;1613
	sp|P11586|C1TC_HUMAN	sp|P11586|C1TC_HUMAN	2	2	2	sp|P11586|C1TC_HUMAN C-1-tetrahydrofolate synthase, cytoplasmic OS=Homo sapiens OX=9606 GN=MTHFD1 PE=1 SV=3	1	2	2	2	2	1	2	1	2	1	3	3	3	101.56	935	935	0	12.554	3	1.7	1265900	1265900	0	24344	24344	0	3	sp|P11586|C1TC_HUMAN C-1-tetrahydrofolate synthase, cytoplasmic OS=Homo sapiens OX=9606 GN=MTHFD1 PE=1 SV=3			98	1272;1542	True;True	1325;1606	2256;2677;2678	2618;3068;3069	2618;3069
	sp|P43243|MATR3_HUMAN	sp|P43243|MATR3_HUMAN	2	2	2	sp|P43243|MATR3_HUMAN Matrin-3 OS=Homo sapiens OX=9606 GN=MATR3 PE=1 SV=2	1	2	2	2	2	0	2	0	2	0	2.4	2.4	2.4	94.622	847	847	0	11.907	2.4	0	4413700	4413700	0	119290	119290	0	2	sp|P43243|MATR3_HUMAN Matrin-3 OS=Homo sapiens OX=9606 GN=MATR3 PE=1 SV=2			172	1275;1478	True;True	1328;1540	2259;2557	2621;2928	2621;2928
	sp|P53007|TXTP_HUMAN;sp|Q6PGY3|TXTPA_DANRE	sp|P53007|TXTP_HUMAN;sp|Q6PGY3|TXTPA_DANRE	2;1	2;1	2;1	sp|P53007|TXTP_HUMAN Tricarboxylate transport protein, mitochondrial OS=Homo sapiens OX=9606 GN=SLC25A1 PE=1 SV=2;sp|Q6PGY3|TXTPA_DANRE Tricarboxylate transport protein A, mitochondrial OS=Danio rerio OX=7955 GN=slc25a1a PE=2 SV=1	2	2	2	2	2	0	2	0	2	0	6.1	6.1	6.1	34.012	311	311;359	0	12.387	6.1	0	9736000	9736000	0	572710	572710	0	2	sp|P53007|TXTP_HUMAN Tricarboxylate transport protein, mitochondrial OS=Homo sapiens OX=9606 GN=SLC25A1 PE=1 SV=2;sp|Q6PGY3|TXTPA_DANRE Tricarboxylate transport protein A, mitochondrial OS=Danio rerio OX=7955 GN=slc25a1a PE=2 SV=1			201	409;1324	True;True	427;1380	689;2332	769;2696	769;2696
	sp|P62750|RL23A_HUMAN	sp|P62750|RL23A_HUMAN	2	2	2	sp|P62750|RL23A_HUMAN 60S ribosomal protein L23a OS=Homo sapiens OX=9606 GN=RPL23A PE=1 SV=1	1	2	2	2	2	0	2	0	2	0	15.4	15.4	15.4	17.695	156	156	0	11.418	15.4	0	6015100	6015100	0	1002500	1002500	0	2	sp|P62750|RL23A_HUMAN 60S ribosomal protein L23a OS=Homo sapiens OX=9606 GN=RPL23A PE=1 SV=1			232	789;1447	True;True	819;1508	1399;2509	1577;2880	1577;2880
	sp|Q15393|SF3B3_HUMAN;sp|Q9W0M7|SF3B3_DROME	sp|Q15393|SF3B3_HUMAN;sp|Q9W0M7|SF3B3_DROME	2;1	2;1	2;1	sp|Q15393|SF3B3_HUMAN Splicing factor 3B subunit 3 OS=Homo sapiens OX=9606 GN=SF3B3 PE=1 SV=4;sp|Q9W0M7|SF3B3_DROME Splicing factor 3B subunit 3 OS=Drosophila melanogaster OX=7227 GN=Sf3b3 PE=1 SV=2	2	2	2	2	2	0	2	0	2	0	2.3	2.3	2.3	135.58	1217	1217;1227	0	14.11	2.3	0	3222300	3222300	0	61966	61966	0	2	sp|Q15393|SF3B3_HUMAN Splicing factor 3B subunit 3 OS=Homo sapiens OX=9606 GN=SF3B3 PE=1 SV=4;sp|Q9W0M7|SF3B3_DROME Splicing factor 3B subunit 3 OS=Drosophila melanogaster OX=7227 GN=Sf3b3 PE=1 SV=2			290	253;908	True;True	260;943	401;1627	423;1854	423;1854
	sp|Q5T8P6|RBM26_HUMAN	sp|Q5T8P6|RBM26_HUMAN	2	2	2	sp|Q5T8P6|RBM26_HUMAN RNA-binding protein 26 OS=Homo sapiens OX=9606 GN=RBM26 PE=1 SV=3	1	2	2	2	2	0	2	0	2	0	2.5	2.5	2.5	113.6	1007	1007	0	11.105	2.5	0	2151600	2151600	0	63283	63283	0	2	sp|Q5T8P6|RBM26_HUMAN RNA-binding protein 26 OS=Homo sapiens OX=9606 GN=RBM26 PE=1 SV=3			312	303;1296	True;True	312;1352	505;2288	563;2651	563;2651
	sp|Q86VP6|CAND1_HUMAN	sp|Q86VP6|CAND1_HUMAN	2	2	2	sp|Q86VP6|CAND1_HUMAN Cullin-associated NEDD8-dissociated protein 1 OS=Homo sapiens OX=9606 GN=CAND1 PE=1 SV=2	1	2	2	2	2	0	2	0	2	0	2.1	2.1	2.1	136.37	1230	1230	0	11.117	2.1	0	1518600	1518600	0	24494	24494	0	2	sp|Q86VP6|CAND1_HUMAN Cullin-associated NEDD8-dissociated protein 1 OS=Homo sapiens OX=9606 GN=CAND1 PE=1 SV=2			323	90;1257	True;True	93;1310	133;2234	134;2596	134;2596
	sp|Q8WUW1|BRK1_HUMAN	sp|Q8WUW1|BRK1_HUMAN	2	2	2	sp|Q8WUW1|BRK1_HUMAN Protein BRICK1 OS=Homo sapiens OX=9606 GN=BRK1 PE=1 SV=1	1	2	2	2	2	0	2	0	2	0	22.7	22.7	22.7	8.7448	75	75	0	11.938	22.7	0	5361200	5361200	0	893540	893540	0	2	sp|Q8WUW1|BRK1_HUMAN Protein BRICK1 OS=Homo sapiens OX=9606 GN=BRK1 PE=1 SV=1			336	64;1131	True;True	66;1181	93;2028	94;2365	94;2365
	sp|Q9UNF1|MAGD2_HUMAN	sp|Q9UNF1|MAGD2_HUMAN	2	2	2	sp|Q9UNF1|MAGD2_HUMAN Melanoma-associated antigen D2 OS=Homo sapiens OX=9606 GN=MAGED2 PE=1 SV=2	1	2	2	2	1	1	1	1	1	1	4	4	4	64.953	606	606	0	12.909	2.1	1.8	3444600	3444600	0	123020	123020	0	2	sp|Q9UNF1|MAGD2_HUMAN Melanoma-associated antigen D2 OS=Homo sapiens OX=9606 GN=MAGED2 PE=1 SV=2			381	928;1236	True;True	963;1288	1682;2204	1934;2566	1934;2566
	sp|Q9UQE7|SMC3_HUMAN;sp|O93309|SMC3_XENLA	sp|Q9UQE7|SMC3_HUMAN;sp|O93309|SMC3_XENLA	2;1	2;1	2;1	sp|Q9UQE7|SMC3_HUMAN Structural maintenance of chromosomes protein 3 OS=Homo sapiens OX=9606 GN=SMC3 PE=1 SV=2;sp|O93309|SMC3_XENLA Structural maintenance of chromosomes protein 3 OS=Xenopus laevis OX=8355 GN=smc3 PE=1 SV=2	2	2	2	2	2	0	2	0	2	0	1.6	1.6	1.6	141.54	1217	1217;1209	0	11.226	1.6	0	1342800	1342800	0	20659	20659	0	2	sp|Q9UQE7|SMC3_HUMAN Structural maintenance of chromosomes protein 3 OS=Homo sapiens OX=9606 GN=SMC3 PE=1 SV=2;sp|O93309|SMC3_XENLA Structural maintenance of chromosomes protein 3 OS=Xenopus laevis OX=8355 GN=smc3 PE=1 SV=2			383	1162;1368	True;True	1212;1426	2071;2396	2408;2764	2408;2764
	Lysine-specific histone demethylase 1A OS=Homo sapiens GN=KDM1A PE=1 SV=2 - [KDM1A_HUMAN]	27.97	1.29	1	1	1	1	852	92.8447	6.52197
	Histone deacetylase 1 OS=Homo sapiens GN=HDAC1 PE=1 SV=1 - [HDAC1_HUMAN]	24.31	2.49	2	1	1	1	482	55.0677	5.47803
	Histone H2A.Z OS=Homo sapiens GN=H2AFZ PE=1 SV=2 - [H2AZ_HUMAN]	44.34	12.5	15	2	2	2	128	13.5446	10.5796

## Sheet: 表观相关
	Protein IDs	Majority protein IDs	Peptide counts (all)	Peptide counts (razor+unique)	Peptide counts (unique)	Fasta headers	Number of proteins	Peptides	Razor + unique peptides	Unique peptides	Peptides MU	Peptides WT	Razor + unique peptides MU	Razor + unique peptides WT	Unique peptides MU	Unique peptides WT	Sequence coverage [%]	Unique + razor sequence coverage [%]	Unique sequence coverage [%]	Mol. weight [kDa]	Sequence length	Sequence lengths	Q-value	Score	Sequence coverage MU [%]	Sequence coverage WT [%]	Intensity	Intensity MU	Intensity WT	iBAQ	iBAQ MU	iBAQ WT
irf6-wt中有，突变后没有的	sp|Q9QY36|NAA10_MOUSE;sp|P41227|NAA10_HUMAN;sp|Q3UX61|NAA11_MOUSE;sp|Q4V8K3|NAA11_RAT;sp|Q9BSU3|NAA11_HUMAN	sp|Q9QY36|NAA10_MOUSE;sp|P41227|NAA10_HUMAN;sp|Q3UX61|NAA11_MOUSE;sp|Q4V8K3|NAA11_RAT	4;4;2;2;1	4;4;2;2;1	4;4;2;2;1	sp|Q9QY36|NAA10_MOUSE N-alpha-acetyltransferase 10 OS=Mus musculus OX=10090 GN=Naa10 PE=1 SV=1;sp|P41227|NAA10_HUMAN N-alpha-acetyltransferase 10 OS=Homo sapiens OX=9606 GN=NAA10 PE=1 SV=1;sp|Q3UX61|NAA11_MOUSE N-alpha-acetyltransferase 11 OS=Mus musculus	5	4	4	4	0	4	0	4	0	4	23.8	23.8	23.8	26.519	235	235;235;218;246;229	0	35.308	0	23.8	28002000	0	28002000	1866800	0	1866800
	sp|P63164|RSMN_RAT;sp|P63162|RSMN_HUMAN;sp|P14678|RSMB_HUMAN	sp|P63164|RSMN_RAT;sp|P63162|RSMN_HUMAN;sp|P14678|RSMB_HUMAN	2;2;2	2;2;2	2;2;2	sp|P63164|RSMN_RAT Small nuclear ribonucleoprotein-associated protein N OS=Rattus norvegicus OX=10116 GN=Snrpn PE=2 SV=1;sp|P63162|RSMN_HUMAN Small nuclear ribonucleoprotein-associated protein N OS=Homo sapiens OX=9606 GN=SNRPN PE=1 SV=1;sp|P14678|RSMB_HUM	3	2	2	2	0	2	0	2	0	2	9.2	9.2	9.2	24.614	240	240;240;240	0	11.89	0	9.2	4969200	0	4969200	310580	0	310580
	sp|P55209|NP1L1_HUMAN	sp|P55209|NP1L1_HUMAN	2	2	2	sp|P55209|NP1L1_HUMAN Nucleosome assembly protein 1-like 1 OS=Homo sapiens OX=9606 GN=NAP1L1 PE=1 SV=1	1	2	2	2	0	2	0	2	0	2	9	9	9	45.374	391	391	0	17.908	0	9	5600700	0	5600700	400050	0	400050
irf6-wt中有，突变后没有的	sp|P11586|C1TC_HUMAN	sp|P11586|C1TC_HUMAN	2	2	2	sp|P11586|C1TC_HUMAN C-1-tetrahydrofolate synthase, cytoplasmic OS=Homo sapiens OX=9606 GN=MTHFD1 PE=1 SV=3	1	2	2	2	2	1	2	1	2	1	3	3	3	101.56	935	935	0	12.554	3	1.7	1265900	1265900	0	24344	24344	0
	Lysine-specific histone demethylase 1A OS=Homo sapiens GN=KDM1A PE=1 SV=2 - [KDM1A_HUMAN]	27.97	1.29	1	1	1	1	852	92.8447	6.52197
	Histone deacetylase 1 OS=Homo sapiens GN=HDAC1 PE=1 SV=1 - [HDAC1_HUMAN]	24.31	2.49	2	1	1	1	482	55.0677	5.47803
	Histone H2A.Z OS=Homo sapiens GN=H2AFZ PE=1 SV=2 - [H2AZ_HUMAN]	44.34	12.5	15	2	2	2	128	13.5446	10.5796

## Sheet: Sheet4
	↑	Protein, GN	Unique peptides IRF6-WT	Unique peptides IRF6-MU	Annotation
		NAA10, N(Alpha)-Acetyltransferase 10, NatA Catalytic Subunit	4	0	Histone acetylation	N()-乙酰转移酶10,NatA催化亚基，文献报道与组蛋白乙酰化修饰有关
		SNRPN, Small Nuclear Ribonucleoprotein Polypeptide N	2	0	Histone modification	小核核糖核蛋白多肽，组蛋白修饰
		NAP1L1, Nucleosome Assembly Protein 1 Like 1	2	0	Histone methylation modification	核小体组装蛋白1，组蛋白甲基化修饰
	↓	Protein, GN	Unique peptides WT	Unique peptides MU	Annotation
		MTHFD1, Methylenetetrahydrofolate Dehydrogenase, Cyclohydrolase And Formyltetrahydrofolate Synthetase 1	2	1	Histone modification	亚甲基四氢叶酸脱氢酶、环水解酶和甲酰四氢叶酸合成酶1
		KDM1A, Lysine-Specific Histone Demethylase 1A	1	0	Histone demethylation	赖氨酸特异性组蛋白去甲基酶1A
		HDAC1, Histone Deacetylase 1	1	0	Histone deacetylation	组蛋白去乙酰化酶
		H2AFZ, H2A.Z Variant Histone 1	2	0	Heterochromatin formation	H2A.Z型组蛋白
