# Supplementary material for: A novel IRF6 gene mutation impacting the regulation of TGFβ2-AS1 in the TGFβ pathway: A mechanism in the development of Van der Woude syndrome
Source: Front Genet. 2024 Jun 5;15:1397410. doi: 10.3389/fgene.2024.1397410 (PMC11188484; doi:10.3389/fgene.2024.1397410)
Supplement: Supplementary file 2 [file DataSheet2.xlsx]

## Sheet: Sheet1
Ensembl_ID	HOK_IRF6_MU_1	HOK_IRF6_MU_2	HOK_IRF6_WT_1	HOK_IRF6_WT_2	HOK_NC_1	HOK_NC_2	Symbol	description	type_of_gene	EntrezID
ENSG00000000003	1881	1910	1966	1553	1548	2087	TSPAN6	tetraspanin 6	protein-coding	7105
ENSG00000000005	0	0	0	0	0	2	TNMD	tenomodulin	protein-coding	64102
ENSG00000000419	1852	1680	2049	1513	1467	2102	DPM1	dolichyl-phosphate mannosyltransferase subunit 1, catalytic	protein-coding	8813
ENSG00000000457	541	533	565	385	393	587	SCYL3	SCY1 like pseudokinase 3	protein-coding	57147
ENSG00000000460	521	654	634	509	368	549	C1orf112	chromosome 1 open reading frame 112	protein-coding	55732
ENSG00000000938	13	10	13	12	21	14	FGR	FGR proto-oncogene, Src family tyrosine kinase	protein-coding	2268
ENSG00000000971	165	165	104	72	206	260	CFH	complement factor H	protein-coding	3075
ENSG00000001036	2369	2247	2683	2111	1859	2286	FUCA2	alpha-L-fucosidase 2	protein-coding	2519
ENSG00000001084	1141	1089	1232	989	950	1164	GCLC	glutamate-cysteine ligase catalytic subunit	protein-coding	2729
ENSG00000001167	1432	1342	1344	1080	1044	1485	NFYA	nuclear transcription factor Y subunit alpha	protein-coding	4800
ENSG00000001460	418	396	583	429	364	436	STPG1	sperm tail PG-rich repeat containing 1	protein-coding	90529
ENSG00000001461	3850	3899	4689	3560	3117	4160	NIPAL3	NIPA like domain containing 3	protein-coding	57185
ENSG00000001497	1264	1227	1371	1198	972	1282	LAS1L	LAS1 like, ribosome biogenesis factor	protein-coding	81887
ENSG00000001561	0	0	0	0	0	0	ENPP4	ectonucleotide pyrophosphatase/phosphodiesterase 4	protein-coding	22875
ENSG00000001617	524	481	377	291	655	847	SEMA3F	semaphorin 3F	protein-coding	6405
ENSG00000001626	10	5	9	2	0	13	CFTR	cystic fibrosis transmembrane conductance regulator	protein-coding	1080
ENSG00000001629	6678	6588	7798	5841	5163	7480	ANKIB1	ankyrin repeat and IBR domain containing 1	protein-coding	54467
ENSG00000001630	606	703	847	670	508	720	CYP51A1	cytochrome P450 family 51 subfamily A member 1	protein-coding	1595
ENSG00000001631	433	424	521	372	337	566	KRIT1	KRIT1, ankyrin repeat containing	protein-coding	889
ENSG00000002016	552	601	549	454	414	518	RAD52	RAD52 homolog, DNA repair protein	protein-coding	5893
ENSG00000002079	123	131	190	166	86	102	MYH16	myosin heavy chain 16 pseudogene [Source:HGNC Symbol;Acc:HGNC:31038]	transcribed_unitary_pseudogene
ENSG00000002330	316	302	364	241	254	349	BAD	BCL2 associated agonist of cell death	protein-coding	572
ENSG00000002549	871	785	864	752	609	883	LAP3	leucine aminopeptidase 3	protein-coding	51056
ENSG00000002586	4526	4506	5919	4053	3755	5274	CD99	CD99 molecule (Xg blood group)	protein-coding	4267
ENSG00000002587	500	526	581	479	428	511	HS3ST1	heparan sulfate-glucosamine 3-sulfotransferase 1	protein-coding	9957
ENSG00000002726	10	17	6	9	13	9	AOC1	amine oxidase, copper containing 1	protein-coding	26
ENSG00000002745	4	4	5	6	0	8	WNT16	Wnt family member 16	protein-coding	51384
ENSG00000002746	1	6	3	2	11	0	HECW1	HECT, C2 and WW domain containing E3 ubiquitin protein ligase 1	protein-coding	23072
ENSG00000002822	1849	1700	2109	1647	1378	2008	MAD1L1	mitotic arrest deficient 1 like 1	protein-coding	8379
ENSG00000002834	16146	15756	20286	15695	12733	17449	LASP1	LIM and SH3 protein 1	protein-coding	3927
ENSG00000002919	568	562	694	525	455	654	SNX11	sorting nexin 11	protein-coding	29916
ENSG00000002933	0	0	0	0	0	0	TMEM176A	transmembrane protein 176A	protein-coding	55365
ENSG00000003056	3258	2964	3569	2569	2449	3290	M6PR	mannose-6-phosphate receptor, cation dependent	protein-coding	4074
ENSG00000003096	0	0	2	6	3	0	KLHL13	kelch like family member 13	protein-coding	90293
ENSG00000003137	28	32	24	25	42	33	CYP26B1	cytochrome P450 family 26 subfamily B member 1	protein-coding	56603
ENSG00000003147	2717	2573	2797	2196	2030	2950	ICA1	islet cell autoantigen 1	protein-coding	3382
ENSG00000003249	1013	1074	1383	1000	806	1128	DBNDD1	dysbindin domain containing 1	protein-coding	79007
ENSG00000003393	1572	1408	1789	1324	1247	1632	ALS2	ALS2, alsin Rho guanine nucleotide exchange factor	protein-coding	57679
ENSG00000003400	1699	1592	1512	1149	1391	1899	CASP10	caspase 10	protein-coding	843
ENSG00000003402	3595	3557	4032	3016	2407	3492	CFLAR	CASP8 and FADD like apoptosis regulator	protein-coding	8837
ENSG00000003436	3406	3527	3720	2649	2729	3843	TFPI	tissue factor pathway inhibitor	protein-coding	7035
ENSG00000003509	609	524	620	469	398	664	NDUFAF7	NADH:ubiquinone oxidoreductase complex assembly factor 7	protein-coding	55471
ENSG00000003756	3385	3146	3420	2372	2454	3383	RBM5	RNA binding motif protein 5	protein-coding	10181
ENSG00000003987	57	75	69	43	35	90	MTMR7	myotubularin related protein 7	protein-coding	9108
ENSG00000003989	221	195	181	178	153	268	SLC7A2	solute carrier family 7 member 2	protein-coding	6542
ENSG00000004059	1745	1557	2040	1508	1507	1924	ARF5	ADP ribosylation factor 5	protein-coding	381
ENSG00000004139	311	310	326	238	237	306	SARM1	sterile alpha and TIR motif containing 1	protein-coding	23098
ENSG00000004142	2570	2179	2759	2058	1838	2524	POLDIP2	DNA polymerase delta interacting protein 2	protein-coding	26073
ENSG00000004399	2635	2466	2694	2077	2094	2857	PLXND1	plexin D1	protein-coding	23129
ENSG00000004455	4473	4324	4869	3807	3883	5070	AK2	adenylate kinase 2	protein-coding	204
ENSG00000004468	8	10	9	8	10	17	CD38	CD38 molecule	protein-coding	952
ENSG00000004478	2652	2541	3199	2557	2035	2777	FKBP4	FK506 binding protein 4	protein-coding	2288
ENSG00000004487	7975	7989	8242	6205	6595	9146	KDM1A	lysine demethylase 1A	protein-coding	23028
ENSG00000004534	2166	2037	2149	1453	1597	2494	RBM6	RNA binding motif protein 6	protein-coding	10180
ENSG00000004660	332	345	385	289	320	463	CAMKK1	calcium/calmodulin dependent protein kinase kinase 1	protein-coding	84254
ENSG00000004700	1093	1121	1165	838	789	1228	RECQL	RecQ like helicase	protein-coding	5965
ENSG00000004766	1616	1549	1673	1263	1150	1617	VPS50	VPS50, EARP/GARPII complex subunit	protein-coding	55610
ENSG00000004776	5	4	6	6	0	3	HSPB6	heat shock protein family B (small) member 6	protein-coding	126393
ENSG00000004777	73	100	90	73	58	90	ARHGAP33	Rho GTPase activating protein 33	protein-coding	115703
ENSG00000004779	661	682	763	552	447	675	NDUFAB1	NADH:ubiquinone oxidoreductase subunit AB1	protein-coding	4706
ENSG00000004799	4	2	2	0	0	6	PDK4	pyruvate dehydrogenase kinase 4	protein-coding	5166
ENSG00000004809	4	4	6	2	2	8	SLC22A16	solute carrier family 22 member 16	protein-coding	85413
ENSG00000004838	31	29	25	29	26	8	ZMYND10	zinc finger MYND-type containing 10	protein-coding	51364
ENSG00000004846	3	10	20	12	2	11	ABCB5	ATP binding cassette subfamily B member 5	protein-coding	340273
ENSG00000004848	4	3	2	1	0	0	ARX	aristaless related homeobox	protein-coding	170302
ENSG00000004864	3091	3052	2986	2304	2604	3584	SLC25A13	solute carrier family 25 member 13	protein-coding	10165
ENSG00000004866	538	592	682	481	423	619	ST7-OT3	ST7 overlapping transcript 3	ncRNA	93655
ENSG00000004897	4560	4295	5280	3961	3554	5340	CDC27	cell division cycle 27	protein-coding	996
ENSG00000004939	2	8	4	4	9	10	SLC4A1	solute carrier family 4 member 1 (Diego blood group)	protein-coding	6521
ENSG00000004948	12	10	17	19	0	18	CALCR	calcitonin receptor	protein-coding	799
ENSG00000004961	807	729	762	624	507	763	HCCS	holocytochrome c synthase	protein-coding	3052
ENSG00000004975	1583	1583	1837	1493	1250	1670	DVL2	dishevelled segment polarity protein 2	protein-coding	1856
ENSG00000005001	133	143	169	113	87	164	PRSS22	serine protease 22	protein-coding	64063
ENSG00000005007	6893	6311	7653	5937	5308	7486	UPF1	UPF1, RNA helicase and ATPase	protein-coding	5976
ENSG00000005020	5142	5029	6113	4312	3796	5161	SKAP2	src kinase associated phosphoprotein 2	protein-coding	8935
ENSG00000005022	7570	7117	8350	6374	6071	8136	SLC25A5	solute carrier family 25 member 5	protein-coding	292
ENSG00000005059	634	610	744	607	505	643	MCUB	mitochondrial calcium uniporter dominant negative beta subunit	protein-coding	55013
ENSG00000005073	99	69	88	72	99	102	HOXA11	homeobox A11	protein-coding	3207
ENSG00000005075	543	503	627	463	376	633	POLR2J	RNA polymerase II subunit J	protein-coding	5439
ENSG00000005100	2186	2165	2570	1955	1784	2382	DHX33	DEAH-box helicase 33	protein-coding	56919
ENSG00000005102	18	4	9	12	6	14	MEOX1	mesenchyme homeobox 1	protein-coding	4222
ENSG00000005108	312	250	383	247	137	228	THSD7A	thrombospondin type 1 domain containing 7A	protein-coding	221981
ENSG00000005156	1199	1111	1379	1054	1004	1330	LIG3	DNA ligase 3	protein-coding	3980
ENSG00000005175	1557	1592	1716	1329	1322	1935	RPAP3	RNA polymerase II associated protein 3	protein-coding	79657
ENSG00000005187	30	26	32	19	22	36	ACSM3	acyl-CoA synthetase medium chain family member 3	protein-coding	6296
ENSG00000005189	166	149	165	113	117	165	REXO5	RNA exonuclease 5	protein-coding	81691
ENSG00000005194	1364	1268	1579	1083	998	1395	CIAPIN1	cytokine induced apoptosis inhibitor 1	protein-coding	57019
ENSG00000005206	862	755	772	625	667	838	SPPL2B	signal peptide peptidase like 2B	protein-coding	56928
ENSG00000005238	1071	1176	1256	966	933	1226	FAM214B	family with sequence similarity 214 member B	protein-coding	80256
ENSG00000005243	90	76	75	58	38	76	COPZ2	coatomer protein complex subunit zeta 2	protein-coding	51226
ENSG00000005249	64	33	52	34	40	31	PRKAR2B	protein kinase cAMP-dependent type II regulatory subunit beta	protein-coding	5577
ENSG00000005302	505	577	467	431	390	594	MSL3	MSL complex subunit 3	protein-coding	10943
ENSG00000005339	5270	5185	5385	4114	3789	5501	CREBBP	CREB binding protein	protein-coding	1387
ENSG00000005379	6	0	2	0	2	6	TSPOAP1	TSPO associated protein 1	protein-coding	9256
ENSG00000005381	0	4	0	0	0	0	MPO	myeloperoxidase	protein-coding	4353
ENSG00000005421	0	1	1	5	2	3	PON1	paraoxonase 1	protein-coding	5444
ENSG00000005436	791	781	857	649	672	933	GCFC2	GC-rich sequence DNA-binding factor 2	protein-coding	6936
ENSG00000005448	668	629	646	532	542	730	WDR54	WD repeat domain 54	protein-coding	84058
ENSG00000005469	808	776	630	502	816	1079	CROT	carnitine O-octanoyltransferase	protein-coding	54677
ENSG00000005471	9	4	8	4	8	20	ABCB4	ATP binding cassette subfamily B member 4	protein-coding	5244
ENSG00000005483	6108	6052	6685	5067	4652	6688	KMT2E	lysine methyltransferase 2E	protein-coding	55904
ENSG00000005486	2331	2266	2959	1987	1917	2620	RHBDD2	rhomboid domain containing 2	protein-coding	57414
ENSG00000005513	0	0	0	0	0	0	SOX8	SRY-box 8	protein-coding	30812
ENSG00000005700	253	172	269	87	408	78	IBTK	inhibitor of Bruton tyrosine kinase	protein-coding	25998
ENSG00000005801	852	908	917	681	667	918	ZNF195	zinc finger protein 195	protein-coding	7748
ENSG00000005810	5650	5770	6080	4686	4260	5811	MYCBP2	MYC binding protein 2, E3 ubiquitin protein ligase	protein-coding	23077
ENSG00000005812	1462	1475	1557	1157	1165	1496	FBXL3	F-box and leucine rich repeat protein 3	protein-coding	26224
ENSG00000005844	16	10	3	17	33	13	ITGAL	integrin subunit alpha L	protein-coding	3683
ENSG00000005882	926	902	954	680	785	1003	PDK2	pyruvate dehydrogenase kinase 2	protein-coding	5164
ENSG00000005884	43350	41361	59472	45386	34696	47820	ITGA3	integrin subunit alpha 3	protein-coding	3675
ENSG00000005889	2121	2053	1999	1617	1510	2201	ZFX	zinc finger protein X-linked	protein-coding	7543
ENSG00000005893	6930	6711	7628	6040	5675	7794	LAMP2	lysosomal associated membrane protein 2	protein-coding	3920
ENSG00000005961	53	43	75	19	40	58	ITGA2B	integrin subunit alpha 2b	protein-coding	3674
ENSG00000005981	0	0	4	0	0	0	ASB4	ankyrin repeat and SOCS box containing 4	protein-coding	51666
ENSG00000006007	6216	5826	7123	5264	4915	6601	GDE1	glycerophosphodiester phosphodiesterase 1	protein-coding	51573
ENSG00000006015	652	568	593	469	463	592	REX1BD	required for excision 1-B domain containing	protein-coding	55049
ENSG00000006016	22	21	31	7	24	22	CRLF1	cytokine receptor like factor 1	protein-coding	9244
ENSG00000006025	395	379	359	264	241	413	OSBPL7	oxysterol binding protein like 7	protein-coding	114881
ENSG00000006042	251	220	153	196	160	212	TMEM98	transmembrane protein 98	protein-coding	26022
ENSG00000006047	45	38	32	21	28	67	YBX2	Y-box binding protein 2	protein-coding	51087
ENSG00000006059	0	0	0	0	0	0	KRT33A	keratin 33A	protein-coding	3883
ENSG00000006062	595	580	783	512	388	580	MAP3K14	mitogen-activated protein kinase kinase kinase 14	protein-coding	9020
ENSG00000006071	2	2	5	5	8	6	ABCC8	ATP binding cassette subfamily C member 8	protein-coding	6833
ENSG00000006116	0	0	0	0	0	0	CACNG3	calcium voltage-gated channel auxiliary subunit gamma 3	protein-coding	10368
ENSG00000006118	6994	6748	7203	5439	5082	7008	TMEM132A	transmembrane protein 132A	protein-coding	54972
ENSG00000006125	15807	15330	19086	14744	12772	17394	AP2B1	adaptor related protein complex 2 subunit beta 1	protein-coding	163
ENSG00000006128	0	0	0	0	0	0	TAC1	tachykinin precursor 1	protein-coding	6863
ENSG00000006194	982	845	941	770	714	1012	ZNF263	zinc finger protein 263	protein-coding	10127
ENSG00000006210	10	9	7	12	2	8	CX3CL1	C-X3-C motif chemokine ligand 1	protein-coding	6376
ENSG00000006282	2229	2204	2428	1772	1842	2331	SPATA20	spermatogenesis associated 20	protein-coding	64847
ENSG00000006283	0	17	5	10	0	8	CACNA1G	calcium voltage-gated channel subunit alpha1 G	protein-coding	8913
ENSG00000006327	4350	4149	5576	4402	3184	3881	TNFRSF12A	TNF receptor superfamily member 12A	protein-coding	51330
ENSG00000006377	41	42	59	38	32	47	DLX6	distal-less homeobox 6	protein-coding	1750
ENSG00000006432	6402	6268	7175	5214	4812	6878	MAP3K9	mitogen-activated protein kinase kinase kinase 9	protein-coding	4293
ENSG00000006451	5132	4973	5560	4129	4169	5951	RALA	RAS like proto-oncogene A	protein-coding	5898
ENSG00000006453	3451	3410	4072	3190	2671	3788	BAIAP2L1	BAI1 associated protein 2 like 1	protein-coding	55971
ENSG00000006459	980	997	1163	914	727	1042	KDM7A	lysine demethylase 7A	protein-coding	80853
ENSG00000006468	1609	1552	1745	1271	1329	1811	ETV1	ETS variant 1	protein-coding	2115
ENSG00000006530	350	379	390	260	284	369	AGK	acylglycerol kinase	protein-coding	55750
ENSG00000006534	2470	2275	3135	2334	1605	2181	ALDH3B1	aldehyde dehydrogenase 3 family member B1	protein-coding	221
ENSG00000006555	799	602	761	661	479	790	TTC22	tetratricopeptide repeat domain 22	protein-coding	55001
ENSG00000006576	2803	2931	3221	2481	2295	3321	PHTF2	putative homeodomain transcription factor 2	protein-coding	57157
ENSG00000006606	0	0	0	0	0	1	CCL26	C-C motif chemokine ligand 26	protein-coding	10344
ENSG00000006607	1129	1136	1281	946	935	1377	FARP2	FERM, ARH/RhoGEF and pleckstrin domain protein 2	protein-coding	9855
ENSG00000006611	0	0	0	1	0	0	USH1C	USH1 protein network component harmonin	protein-coding	10083
ENSG00000006625	675	638	786	592	489	758	GGCT	gamma-glutamylcyclotransferase	protein-coding	79017
ENSG00000006634	863	926	981	727	689	996	DBF4	DBF4 zinc finger	protein-coding	10926
ENSG00000006638	30	41	40	18	33	52	TBXA2R	thromboxane A2 receptor	protein-coding	6915
ENSG00000006652	2543	2319	2908	2121	1847	2516	IFRD1	interferon related developmental regulator 1	protein-coding	3475
ENSG00000006659	0	2	4	0	0	4	LGALS14	galectin 14	protein-coding	56891
ENSG00000006695	565	474	626	486	373	689	COX10	cytochrome c oxidase assembly factor heme A:farnesyltransferase COX10	protein-coding	1352
ENSG00000006704	2835	2796	3629	2861	2107	3155	GTF2IRD1	GTF2I repeat domain containing 1	protein-coding	9569
ENSG00000006712	2206	2033	2337	1804	1605	2206	PAF1	PAF1 homolog, Paf1/RNA polymerase II complex component	protein-coding	54623
ENSG00000006715	6692	6397	7250	5413	4873	7021	VPS41	VPS41, HOPS complex subunit	protein-coding	27072
ENSG00000006740	76	81	107	57	56	61	ARHGAP44	Rho GTPase activating protein 44	protein-coding	9912
ENSG00000006744	3444	3447	3622	2935	2705	3746	ELAC2	elaC ribonuclease Z 2	protein-coding	60528
ENSG00000006747	85	68	135	91	75	86	SCIN	scinderin	protein-coding	85477
ENSG00000006756	819	766	827	616	624	820	ARSD	arylsulfatase D	protein-coding	414
ENSG00000006757	538	513	495	399	459	594	PNPLA4	patatin like phospholipase domain containing 4	protein-coding	8228
ENSG00000006788	0	0	0	0	2	0	MYH13	myosin heavy chain 13	protein-coding	8735
ENSG00000006831	180	163	247	194	119	227	ADIPOR2	adiponectin receptor 2	protein-coding	79602
ENSG00000006837	35	47	46	31	25	58	CDKL3	cyclin dependent kinase like 3	protein-coding	51265
ENSG00000007001	0	3	2	2	1	1	UPP2	uridine phosphorylase 2	protein-coding	151531
ENSG00000007038	492	499	664	436	467	515	PRSS21	serine protease 21	protein-coding	10942
ENSG00000007047	2253	2178	2858	2189	1856	2443	MARK4	microtubule affinity regulating kinase 4	protein-coding	57787
ENSG00000007062	0	0	0	0	2	0	PROM1	prominin 1	protein-coding	8842
ENSG00000007080	1592	1432	1650	1342	1161	1576	CCDC124	coiled-coil domain containing 124	protein-coding	115098
ENSG00000007129	0	0	0	0	0	0	CEACAM21	carcinoembryonic antigen related cell adhesion molecule 21	protein-coding	90273
ENSG00000007168	6824	6479	7142	5600	5213	7416	PAFAH1B1	platelet activating factor acetylhydrolase 1b regulatory subunit 1	protein-coding	5048
ENSG00000007171	2	2	0	0	0	0	NOS2	nitric oxide synthase 2	protein-coding	4843
ENSG00000007174	22	15	32	4	6	56	DNAH9	dynein axonemal heavy chain 9	protein-coding	1770
ENSG00000007202	5897	5642	6513	4816	4582	6197	KIAA0100	KIAA0100	protein-coding	9703
ENSG00000007216	0	0	0	0	0	0	SLC13A2	solute carrier family 13 member 2	protein-coding	9058
ENSG00000007237	42	23	50	25	49	56	GAS7	growth arrest specific 7	protein-coding	8522
ENSG00000007255	312	375	401	272	318	373	TRAPPC6A	trafficking protein particle complex 6A	protein-coding	79090
ENSG00000007264	2	0	0	0	0	1	MATK	megakaryocyte-associated tyrosine kinase	protein-coding	4145
ENSG00000007306	0	0	0	0	0	0	CEACAM7	carcinoembryonic antigen related cell adhesion molecule 7	protein-coding	1087
ENSG00000007312	0	0	6	4	5	0	CD79B	CD79b molecule	protein-coding	974
ENSG00000007314	5	0	12	4	0	16	SCN4A	sodium voltage-gated channel alpha subunit 4	protein-coding	6329
ENSG00000007341	113	137	130	102	73	133	ST7L	suppression of tumorigenicity 7 like	protein-coding	54879
ENSG00000007350	0	0	0	0	0	0	TKTL1	transketolase like 1	protein-coding	8277
ENSG00000007372	13	2	1	4	0	6	PAX6	paired box 6	protein-coding	5080
ENSG00000007376	1489	1309	1612	1259	1018	1425	RPUSD1	RNA pseudouridylate synthase domain containing 1	protein-coding	113000
ENSG00000007384	2491	2225	2567	1988	1617	2306	RHBDF1	rhomboid 5 homolog 1	protein-coding	64285
ENSG00000007392	1083	1006	924	765	721	1098	LUC7L	LUC7 like	protein-coding	55692
ENSG00000007402	118	92	146	123	103	172	CACNA2D2	calcium voltage-gated channel auxiliary subunit alpha2delta 2	protein-coding	9254
ENSG00000007516	219	265	214	146	248	288	BAIAP3	BAI1 associated protein 3	protein-coding	8938
ENSG00000007520	395	444	570	339	341	427	TSR3	TSR3, acp transferase ribosome maturation factor	protein-coding	115939
ENSG00000007541	1115	1028	1182	900	878	1117	PIGQ	phosphatidylinositol glycan anchor biosynthesis class Q	protein-coding	9091
ENSG00000007545	794	788	741	629	643	843	CRAMP1	cramped chromatin regulator homolog 1	protein-coding	57585
ENSG00000007866	2427	2491	2671	1974	1934	2668	TEAD3	TEA domain transcription factor 3	protein-coding	7005
ENSG00000007908	0	0	2	1	0	2	SELE	selectin E	protein-coding	6401
ENSG00000007923	1431	1504	1464	1101	952	1470	DNAJC11	DnaJ heat shock protein family (Hsp40) member C11	protein-coding	55735
ENSG00000007933	0	0	0	0	0	0	FMO3	flavin containing monooxygenase 3	protein-coding	2328
ENSG00000007944	1039	963	980	831	764	990	MYLIP	myosin regulatory light chain interacting protein	protein-coding	29116
ENSG00000007952	2	12	2	2	3	1	NOX1	NADPH oxidase 1	protein-coding	27035
ENSG00000007968	0	0	0	0	0	0	E2F2	E2F transcription factor 2	protein-coding	1870
ENSG00000008018	4680	4387	5611	4012	3724	4508	PSMB1	proteasome subunit beta 1	protein-coding	5689
ENSG00000008056	0	1	2	2	0	1	SYN1	synapsin I	protein-coding	6853
ENSG00000008083	1692	1557	1913	1459	1261	1940	JARID2	jumonji and AT-rich interaction domain containing 2	protein-coding	3720
ENSG00000008086	90	108	139	56	64	133	CDKL5	cyclin dependent kinase like 5	protein-coding	6792
ENSG00000008118	8	8	3	4	8	18	CAMK1G	calcium/calmodulin dependent protein kinase IG	protein-coding	57172
ENSG00000008128	18	18	16	16	9	17	CDK11A	cyclin dependent kinase 11A	protein-coding	728642
ENSG00000008130	2335	2406	3079	2157	1924	2703	NADK	NAD kinase	protein-coding	65220
ENSG00000008196	0	0	0	0	0	0	TFAP2B	transcription factor AP-2 beta	protein-coding	7021
ENSG00000008197	0	0	0	0	0	0	TFAP2D	transcription factor AP-2 delta	protein-coding	83741
ENSG00000008226	15	16	14	12	7	9	DLEC1	DLEC1, cilia and flagella associated protein	protein-coding	9940
ENSG00000008256	5273	5164	8388	6466	3715	4936	CYTH3	cytohesin 3	protein-coding	9265
ENSG00000008277	55	43	43	12	48	27	ADAM22	ADAM metallopeptidase domain 22	protein-coding	53616
ENSG00000008282	8545	8577	10295	7696	7985	10646	SYPL1	synaptophysin like 1	protein-coding	6856
ENSG00000008283	4397	4363	4774	3579	3425	4725	CYB561	cytochrome b561	protein-coding	1534
ENSG00000008294	5166	5269	6135	4476	3685	5168	SPAG9	sperm associated antigen 9	protein-coding	9043
ENSG00000008300	1948	1650	1978	1441	1240	1940	CELSR3	cadherin EGF LAG seven-pass G-type receptor 3	protein-coding	1951
ENSG00000008311	393	353	502	386	310	435	AASS	aminoadipate-semialdehyde synthase	protein-coding	10157
ENSG00000008323	384	353	418	340	417	465	PLEKHG6	pleckstrin homology and RhoGEF domain containing G6	protein-coding	55200
ENSG00000008324	253	307	332	230	187	238	SS18L2	SS18 like 2	protein-coding	51188
ENSG00000008382	153	111	165	149	102	130	MPND	MPN domain containing	protein-coding	84954
ENSG00000008394	32	33	38	25	17	31	MGST1	microsomal glutathione S-transferase 1	protein-coding	4257
ENSG00000008405	452	439	724	537	351	493	CRY1	cryptochrome circadian regulator 1	protein-coding	1407
ENSG00000008438	2	6	5	8	8	3	PGLYRP1	peptidoglycan recognition protein 1	protein-coding	8993
ENSG00000008441	2140	2264	3086	2145	1836	2593	NFIX	nuclear factor I X	protein-coding	4784
ENSG00000008513	4100	3919	5219	4118	2888	4055	ST3GAL1	ST3 beta-galactoside alpha-2,3-sialyltransferase 1	protein-coding	6482
ENSG00000008516	51	61	52	42	40	53	MMP25	matrix metallopeptidase 25	protein-coding	64386
ENSG00000008517	529	510	707	486	491	592	IL32	interleukin 32	protein-coding	9235
ENSG00000008710	1592	1453	1861	1496	1224	1717	PKD1	polycystin 1, transient receptor potential channel interacting	protein-coding	5310
ENSG00000008735	111	75	105	68	90	89	MAPK8IP2	mitogen-activated protein kinase 8 interacting protein 2	protein-coding	23542
ENSG00000008838	2083	1914	2195	1639	1701	2347	MED24	mediator complex subunit 24	protein-coding	9862
ENSG00000008853	931	945	968	705	754	1078	RHOBTB2	Rho related BTB domain containing 2	protein-coding	23221
ENSG00000008869	2335	2372	2386	2004	1927	2660	HEATR5B	HEAT repeat containing 5B	protein-coding	54497
ENSG00000008952	4523	4496	5103	3783	3915	5452	SEC62	SEC62 homolog, preprotein translocation factor	protein-coding	7095
ENSG00000008988	17701	17406	20243	15334	15155	20469	RPS20	ribosomal protein S20	protein-coding	6224
ENSG00000009307	13401	13101	15764	11702	11063	14656	CSDE1	cold shock domain containing E1	protein-coding	7812
ENSG00000009335	5767	5303	6225	4901	4246	5972	UBE3C	ubiquitin protein ligase E3C	protein-coding	9690
ENSG00000009413	2074	2090	2357	1731	1464	2289	REV3L	REV3 like, DNA directed polymerase zeta catalytic subunit	protein-coding	5980
ENSG00000009694	0	0	4	4	0	5	TENM1	teneurin transmembrane protein 1	protein-coding	10178
ENSG00000009709	4	2	2	0	1	2	PAX7	paired box 7	protein-coding	5081
ENSG00000009724	106	184	152	108	100	140	MASP2	mannan binding lectin serine peptidase 2	protein-coding	10747
ENSG00000009765	0	0	0	0	0	0	IYD	iodotyrosine deiodinase	protein-coding	389434
ENSG00000009780	371	281	407	325	275	412	FAM76A	family with sequence similarity 76 member A	protein-coding	199870
ENSG00000009790	10	15	6	18	16	23	TRAF3IP3	TRAF3 interacting protein 3	protein-coding	80342
ENSG00000009830	1175	997	1114	861	727	977	POMT2	protein O-mannosyltransferase 2	protein-coding	29954
ENSG00000009844	2751	2692	3050	2132	2307	2924	VTA1	vesicle trafficking 1	protein-coding	51534
ENSG00000009950	126	169	241	148	123	260	MLXIPL	MLX interacting protein like	protein-coding	51085
ENSG00000009954	7986	7833	9343	7079	6098	9031	BAZ1B	bromodomain adjacent to zinc finger domain 1B	protein-coding	9031
ENSG00000010017	2356	2279	2719	2070	1837	2397	RANBP9	RAN binding protein 9	protein-coding	10048
ENSG00000010030	303	290	380	299	282	396	ETV7	ETS variant 7	protein-coding	51513
ENSG00000010072	896	758	998	722	715	836	SPRTN	SprT-like N-terminal domain	protein-coding	83932
ENSG00000010165	1334	1331	1557	1182	1013	1390	EEF1AKNMT	eEF1A lysine and N-terminal methyltransferase	protein-coding	51603
ENSG00000010219	142	170	166	135	113	151	DYRK4	dual specificity tyrosine phosphorylation regulated kinase 4	protein-coding	8798
ENSG00000010244	5670	5530	5615	4055	4229	5998	ZNF207	zinc finger protein 207	protein-coding	7756
ENSG00000010256	5403	4820	6251	4800	4525	5678	UQCRC1	ubiquinol-cytochrome c reductase core protein 1	protein-coding	7384
ENSG00000010270	2182	2000	2272	1857	1724	2579	STARD3NL	STARD3 N-terminal like	protein-coding	83930
ENSG00000010278	9538	9310	10982	8474	8035	11030	CD9	CD9 molecule	protein-coding	928
ENSG00000010282	0	0	0	0	0	0	HHATL	hedgehog acyltransferase like	protein-coding	57467
ENSG00000010292	8126	8109	8341	6471	6701	9150	NCAPD2	non-SMC condensin I complex subunit D2	protein-coding	9918
ENSG00000010295	14	12	17	11	27	13	IFFO1	intermediate filament family orphan 1	protein-coding	25900
ENSG00000010310	209	238	255	167	220	236	GIPR	gastric inhibitory polypeptide receptor	protein-coding	2696
ENSG00000010318	140	187	162	104	124	150	PHF7	PHD finger protein 7	protein-coding	51533
ENSG00000010319	5	6	2	2	2	6	SEMA3G	semaphorin 3G	protein-coding	56920
ENSG00000010322	2895	2798	3094	2307	2261	3170	NISCH	nischarin	protein-coding	11188
ENSG00000010327	8	8	2	5	0	0	STAB1	stabilin 1	protein-coding	23166
ENSG00000010361	31	24	21	21	20	31	FUZ	fuzzy planar cell polarity protein	protein-coding	80199
ENSG00000010379	15	0	5	5	6	8	SLC6A13	solute carrier family 6 member 13	protein-coding	6540
ENSG00000010404	2235	2326	2536	1914	1841	2518	IDS	iduronate 2-sulfatase	protein-coding	3423
ENSG00000010438	635	569	994	673	434	531	PRSS3	serine protease 3	protein-coding	5646
ENSG00000010539	494	529	543	345	387	593	ZNF200	zinc finger protein 200	protein-coding	7752
ENSG00000010610	4	0	1	4	4	5	CD4	CD4 molecule	protein-coding	920
ENSG00000010626	253	228	286	204	236	346	LRRC23	leucine rich repeat containing 23	protein-coding	10233
ENSG00000010671	18	8	18	12	30	22	BTK	Bruton tyrosine kinase	protein-coding	695
ENSG00000010704	1643	1613	1754	1223	1272	1710	HFE	homeostatic iron regulator	protein-coding	3077
ENSG00000010803	1443	1361	1751	1245	1277	1554	SCMH1	Scm polycomb group protein homolog 1	protein-coding	22955
ENSG00000010810	3	10	38	35	12	16	FYN	FYN proto-oncogene, Src family tyrosine kinase	protein-coding	2534
ENSG00000010818	4566	4578	4942	3894	3300	4787	HIVEP2	human immunodeficiency virus type I enhancer binding protein 2	protein-coding	3097
ENSG00000010932	1	8	6	1	7	8	FMO1	flavin containing monooxygenase 1	protein-coding	2326
ENSG00000011007	2850	2853	3053	2136	2259	3108	ELOA	elongin A	protein-coding	6924
ENSG00000011009	2442	2361	2688	2059	2091	2840	LYPLA2	lysophospholipase II	protein-coding	11313
ENSG00000011021	1376	1344	1725	1237	919	1321	CLCN6	chloride voltage-gated channel 6	protein-coding	1185
ENSG00000011028	151	153	210	188	159	206	MRC2	mannose receptor C type 2	protein-coding	9902
ENSG00000011052	0	0	0	0	0	0	NME1-NME2	NME1-NME2 readthrough	protein-coding	654364
ENSG00000011083	18	15	24	6	9	9	SLC6A7	solute carrier family 6 member 7	protein-coding	6534
ENSG00000011105	1433	1286	1366	1141	1131	1680	TSPAN9	tetraspanin 9	protein-coding	10867
ENSG00000011114	59	58	86	28	60	123	BTBD7	BTB domain containing 7	protein-coding	55727
ENSG00000011132	467	435	484	358	344	434	APBA3	amyloid beta precursor protein binding family A member 3	protein-coding	9546
ENSG00000011143	464	428	432	349	319	550	MKS1	Meckel syndrome, type 1	protein-coding	54903
ENSG00000011198	1308	1115	1339	985	966	1138	ABHD5	abhydrolase domain containing 5	protein-coding	51099
ENSG00000011201	2	0	0	0	0	2	ANOS1	anosmin 1	protein-coding	3730
ENSG00000011243	1793	1660	1906	1506	1468	1993	AKAP8L	A-kinase anchoring protein 8 like	protein-coding	26993
ENSG00000011258	2272	2155	2246	1635	1660	2426	MBTD1	mbt domain containing 1	protein-coding	54799
ENSG00000011260	1665	1408	1673	1348	1146	1809	UTP18	UTP18, small subunit processome component	protein-coding	51096
ENSG00000011275	5092	4849	5895	4639	4154	5715	RNF216	ring finger protein 216	protein-coding	54476
ENSG00000011295	2151	1972	2657	2006	1610	2186	TTC19	tetratricopeptide repeat domain 19	protein-coding	54902
ENSG00000011304	11133	11071	11725	8912	9339	12481	PTBP1	polypyrimidine tract binding protein 1	protein-coding	5725
ENSG00000011332	21	19	21	37	9	24	DPF1	double PHD fingers 1	protein-coding	8193
ENSG00000011347	1644	1558	1912	1509	1333	1984	SYT7	synaptotagmin 7	protein-coding	9066
ENSG00000011376	1126	1096	1368	1001	848	1247	LARS2	leucyl-tRNA synthetase 2, mitochondrial	protein-coding	23395
ENSG00000011405	4996	5217	6160	4756	4152	6051	PIK3C2A	phosphatidylinositol-4-phosphate 3-kinase catalytic subunit type 2 alpha	protein-coding	5286
ENSG00000011422	870	875	938	698	602	826	PLAUR	plasminogen activator, urokinase receptor	protein-coding	5329
ENSG00000011426	14416	14178	15465	11947	10390	14383	ANLN	anillin actin binding protein	protein-coding	54443
ENSG00000011451	1960	1980	2211	1670	1542	1995	WIZ	widely interspaced zinc finger motifs	protein-coding	58525
ENSG00000011454	3745	3572	4321	3307	2999	4145	GPR21	G protein-coupled receptor 21	protein-coding	2844
ENSG00000011465	0	4	10	0	0	2	DCN	decorin	protein-coding	1634
ENSG00000011478	348	340	387	307	286	381	QPCTL	glutaminyl-peptide cyclotransferase like	protein-coding	54814
ENSG00000011485	1830	1712	2009	1562	1290	1890	PPP5C	protein phosphatase 5 catalytic subunit	protein-coding	5536
ENSG00000011523	1089	1211	1278	918	986	1323	CEP68	centrosomal protein 68	protein-coding	23177
ENSG00000011566	1378	1389	1762	1252	1167	1601	MAP4K3	mitogen-activated protein kinase kinase kinase kinase 3	protein-coding	8491
ENSG00000011590	21	35	37	16	18	36	ZBTB32	zinc finger and BTB domain containing 32	protein-coding	27033
ENSG00000011600	4	2	1	4	4	0	TYROBP	TYRO protein tyrosine kinase binding protein	protein-coding	7305
ENSG00000011638	999	1032	1206	885	904	1313	TMEM159	transmembrane protein 159	protein-coding	57146
ENSG00000011677	766	704	780	724	547	711	GABRA3	gamma-aminobutyric acid type A receptor alpha3 subunit	protein-coding	2556
ENSG00000012048	1280	1203	1347	981	979	1314	BRCA1	BRCA1, DNA repair associated	protein-coding	672
ENSG00000012061	1522	1570	1873	1439	1274	1768	ERCC1	ERCC excision repair 1, endonuclease non-catalytic subunit	protein-coding	2067
ENSG00000012124	174	245	324	257	103	149	CD22	CD22 molecule	protein-coding	933
ENSG00000012171	801	752	869	636	587	945	SEMA3B	semaphorin 3B	protein-coding	7869
ENSG00000012174	1657	1558	1900	1517	1248	1791	MBTPS2	membrane bound transcription factor peptidase, site 2	protein-coding	51360
ENSG00000012211	493	509	458	404	375	519	PRICKLE3	prickle planar cell polarity protein 3	protein-coding	4007
ENSG00000012223	0	0	0	2	0	0	LTF	lactotransferrin	protein-coding	4057
ENSG00000012232	3157	3054	3888	3074	2585	3663	EXTL3	exostosin like glycosyltransferase 3	protein-coding	2137
ENSG00000012504	2	0	0	0	0	0	NR1H4	nuclear receptor subfamily 1 group H member 4	protein-coding	9971
ENSG00000012660	5293	5229	6792	5043	4554	6021	ELOVL5	ELOVL fatty acid elongase 5	protein-coding	60481
ENSG00000012779	0	0	0	0	0	2	ALOX5	arachidonate 5-lipoxygenase	protein-coding	240
ENSG00000012817	1389	1204	1540	970	946	1253	KDM5D	lysine demethylase 5D	protein-coding	8284
ENSG00000012822	3647	3654	3522	2776	2790	4046	CALCOCO1	calcium binding and coiled-coil domain 1	protein-coding	57658
ENSG00000012963	7	8	15	187	11	14	UBR7	ubiquitin protein ligase E3 component n-recognin 7 (putative)	protein-coding	55148
ENSG00000012983	3581	3301	3932	2761	2680	3785	MAP4K5	mitogen-activated protein kinase kinase kinase kinase 5	protein-coding	11183
ENSG00000013016	572	654	747	530	508	726	EHD3	EH domain containing 3	protein-coding	30845
ENSG00000013275	31	37	26	31	27	316	PSMC4	proteasome 26S subunit, ATPase 4	protein-coding	5704
ENSG00000013288	803	843	933	658	572	835	MAN2B2	mannosidase alpha class 2B member 2	protein-coding	23324
ENSG00000013293	0	0	0	0	0	0	SLC7A14	solute carrier family 7 member 14	protein-coding	57709
ENSG00000013297	8	10	7	5	6	7	CLDN11	claudin 11	protein-coding	5010
ENSG00000013306	3746	3860	4461	3448	3078	4234	SLC25A39	solute carrier family 25 member 39	protein-coding	51629
ENSG00000013364	5685	5385	6580	4702	4781	6281	MVP	major vault protein	protein-coding	9961
ENSG00000013374	2710	2652	3000	2315	2111	2946	NUB1	negative regulator of ubiquitin like proteins 1	protein-coding	51667
ENSG00000013375	1518	1580	1781	1389	1308	1724	PGM3	phosphoglucomutase 3	protein-coding	5238
ENSG00000013392	414	427	452	379	319	395	RWDD2A	RWD domain containing 2A	protein-coding	112611
ENSG00000013441	3504	3123	3114	2320	2313	3204	CLK1	CDC like kinase 1	protein-coding	1195
ENSG00000013503	706	653	629	431	441	659	POLR3B	RNA polymerase III subunit B	protein-coding	55703
ENSG00000013523	1412	1217	1584	1114	1078	1380	ANGEL1	angel homolog 1	protein-coding	23357
ENSG00000013561	684	695	866	648	503	761	RNF14	ring finger protein 14	protein-coding	9604
ENSG00000013563	288	262	342	237	223	329	DNASE1L1	deoxyribonuclease 1 like 1	protein-coding	1774
ENSG00000013573	804	755	820	653	577	744	DDX11	DEAD/H-box helicase 11	protein-coding	1663
ENSG00000013583	833	732	1003	880	698	865	HEBP1	heme binding protein 1	protein-coding	50865
ENSG00000013588	19307	18921	31151	23469	12746	17635	GPRC5A	G protein-coupled receptor class C group 5 member A	protein-coding	9052
ENSG00000013619	24	43	44	32	27	35	MAMLD1	mastermind like domain containing 1	protein-coding	10046
ENSG00000013725	7	3	4	1	2	6	CD6	CD6 molecule	protein-coding	923
ENSG00000013810	1505	1440	1556	1220	1117	1584	TACC3	transforming acidic coiled-coil containing protein 3	protein-coding	10460
ENSG00000014123	1691	1761	1781	1414	1309	2005	UFL1	UFM1 specific ligase 1	protein-coding	23376
ENSG00000014138	90	95	82	79	67	90	POLA2	DNA polymerase alpha 2, accessory subunit	protein-coding	23649
ENSG00000014164	675	690	750	629	580	695	ZC3H3	zinc finger CCCH-type containing 3	protein-coding	23144
ENSG00000014216	20244	19237	23040	17426	16614	22188	CAPN1	calpain 1	protein-coding	823
ENSG00000014257	227	223	175	123	197	330	ACPP	acid phosphatase, prostate	protein-coding	55
ENSG00000014641	3951	3813	4379	3171	3122	4188	MDH1	malate dehydrogenase 1	protein-coding	4190
ENSG00000014824	3592	3514	3981	2946	2571	3891	SLC30A9	solute carrier family 30 member 9	protein-coding	10463
ENSG00000014914	480	387	479	302	344	441	MTMR11	myotubularin related protein 11	protein-coding	10903
ENSG00000014919	1824	1711	1960	1582	1665	2252	COX15	cytochrome c oxidase assembly homolog COX15	protein-coding	1355
ENSG00000015133	2701	2614	2792	2277	2135	3026	CCDC88C	coiled-coil domain containing 88C	protein-coding	440193
ENSG00000015153	477	448	517	435	328	550	YAF2	YY1 associated factor 2	protein-coding	10138
ENSG00000015171	4296	3990	4591	3538	3135	4690	ZMYND11	zinc finger MYND-type containing 11	protein-coding	10771
ENSG00000015285	18	14	32	32	9	19	WAS	Wiskott-Aldrich syndrome	protein-coding	7454
ENSG00000015413	0	0	3	0	0	1	DPEP1	dipeptidase 1	protein-coding	1800
ENSG00000015475	3523	3373	4280	3102	2741	3826	BID	BH3 interacting domain death agonist	protein-coding	637
ENSG00000015479	268	249	260	219	193	237	MATR3	matrin 3	protein-coding	9782
ENSG00000015520	13	10	5	2	2	0	NPC1L1	NPC1 like intracellular cholesterol transporter 1	protein-coding	29881
ENSG00000015532	1857	1758	2273	1640	1535	2012	XYLT2	xylosyltransferase 2	protein-coding	64132
ENSG00000015568	264	110	119	86	70	144	RGPD5	RANBP2-like and GRIP domain containing 5	protein-coding	84220
ENSG00000015592	0	0	0	0	1	0	STMN4	stathmin 4	protein-coding	81551
ENSG00000015676	6715	6181	7281	5803	5565	7229	NUDCD3	NudC domain containing 3	protein-coding	23386
ENSG00000016082	96	113	126	117	108	148	ISL1	ISL LIM homeobox 1	protein-coding	3670
ENSG00000016391	1	2	1	1	0	0	CHDH	choline dehydrogenase	protein-coding	55349
ENSG00000016402	377	311	310	219	301	408	IL20RA	interleukin 20 receptor subunit alpha	protein-coding	53832
ENSG00000016490	0	0	0	0	0	2	CLCA1	chloride channel accessory 1	protein-coding	1179
ENSG00000016602	4	3	7	0	5	4	CLCA4	chloride channel accessory 4	protein-coding	22802
ENSG00000016864	1422	1335	1583	1261	1215	1355	GLT8D1	glycosyltransferase 8 domain containing 1	protein-coding	55830
ENSG00000017260	6361	6268	6945	5228	5025	6512	ATP2C1	ATPase secretory pathway Ca2+ transporting 1	protein-coding	27032
ENSG00000017427	2	3	4	2	1	3	IGF1	insulin like growth factor 1	protein-coding	3479
ENSG00000017483	2	6	7	2	4	0	SLC38A5	solute carrier family 38 member 5	protein-coding	92745
ENSG00000017797	4301	4150	4786	3780	3310	4510	RALBP1	ralA binding protein 1	protein-coding	10928
ENSG00000018189	1007	1110	1182	872	726	1163	RUFY3	RUN and FYVE domain containing 3	protein-coding	22902
ENSG00000018236	854	729	1153	892	680	1121	CNTN1	contactin 1	protein-coding	1272
ENSG00000018280	17	10	10	12	10	18	SLC11A1	solute carrier family 11 member 1	protein-coding	6556
ENSG00000018408	3667	3653	4359	3156	3067	4253	WWTR1	WW domain containing transcription regulator 1	protein-coding	25937
ENSG00000018510	4124	4352	5305	3817	3273	4519	AGPS	alkylglycerone phosphate synthase	protein-coding	8540
ENSG00000018607	1	0	0	0	0	0	ZNF806	zinc finger protein 806 [Source:HGNC Symbol;Acc:HGNC:33228]	unprocessed_pseudogene
ENSG00000018610	691	711	812	584	539	826	CXorf56	chromosome X open reading frame 56	protein-coding	63932
ENSG00000018625	6	0	10	7	1	0	ATP1A2	ATPase Na+/K+ transporting subunit alpha 2	protein-coding	477
ENSG00000018699	943	839	1013	726	728	943	TTC27	tetratricopeptide repeat domain 27	protein-coding	55622
ENSG00000018869	0	0	0	0	0	0	ZNF582	zinc finger protein 582	protein-coding	147948
ENSG00000019102	8	2	4	0	0	0	VSIG2	V-set and immunoglobulin domain containing 2	protein-coding	23584
ENSG00000019144	2955	3018	3838	2800	2533	3631	PHLDB1	pleckstrin homology like domain family B member 1	protein-coding	23187
ENSG00000019169	0	0	0	0	2	0	MARCO	macrophage receptor with collagenous structure	protein-coding	8685
ENSG00000019186	306	335	230	133	240	337	CYP24A1	cytochrome P450 family 24 subfamily A member 1	protein-coding	1591
ENSG00000019485	446	337	348	291	275	414	PRDM11	PR/SET domain 11	protein-coding	56981
ENSG00000019505	2	2	0	0	0	2	SYT13	synaptotagmin 13	protein-coding	57586
ENSG00000019549	374	304	417	262	501	586	SNAI2	snail family transcriptional repressor 2	protein-coding	6591
ENSG00000019582	9	29	45	37	43	32	CD74	CD74 molecule	protein-coding	972
ENSG00000019991	4	6	9	2	3	6	HGF	hepatocyte growth factor	protein-coding	3082
ENSG00000019995	1192	1044	1260	943	815	1203	ZRANB1	zinc finger RANBP2-type containing 1	protein-coding	54764
ENSG00000020129	1066	921	966	759	712	1044	NCDN	neurochondrin	protein-coding	23154
ENSG00000020181	229	157	288	173	143	179	ADGRA2	adhesion G protein-coupled receptor A2	protein-coding	25960
ENSG00000020219	0	4	2	6	2	0	CCT8L1P	chaperonin containing TCP1 subunit 8 like 1, pseudogene [Source:HGNC Symbol;Acc:HGNC:32153]	processed_pseudogene
ENSG00000020256	2238	2270	2697	2125	1900	2543	ZFP64	ZFP64 zinc finger protein	protein-coding	55734
ENSG00000020426	599	584	730	517	513	666	MNAT1	MNAT1, CDK activating kinase assembly factor	protein-coding	4331
ENSG00000020577	1703	1561	2601	2048	894	1409	SAMD4A	sterile alpha motif domain containing 4A	protein-coding	23034
ENSG00000020633	398	291	390	301	205	291	RUNX3	runt related transcription factor 3	protein-coding	864
ENSG00000020922	2126	2185	2094	1582	1784	2267	MRE11	MRE11 homolog, double strand break repair nuclease	protein-coding	4361
ENSG00000021300	1307	1141	1730	1146	1061	1315	PLEKHB1	pleckstrin homology domain containing B1	protein-coding	58473
ENSG00000021355	5085	5038	6255	5032	3707	5336	SERPINB1	serpin family B member 1	protein-coding	1992
ENSG00000021461	8	1	3	0	4	1	CYP3A43	cytochrome P450 family 3 subfamily A member 43	protein-coding	64816
ENSG00000021488	4	11	4	0	1	2	SLC7A9	solute carrier family 7 member 9	protein-coding	11136
ENSG00000021574	1239	1373	1353	1053	984	1351	SPAST	spastin	protein-coding	6683
ENSG00000021645	9	13	5	6	7	14	NRXN3	neurexin 3	protein-coding	9369
ENSG00000021762	861	868	981	716	759	1127	OSBPL5	oxysterol binding protein like 5	protein-coding	114879
ENSG00000021776	3028	3253	3415	2549	2513	3683	AQR	aquarius intron-binding spliceosomal factor	protein-coding	9716
ENSG00000021826	260	227	282	191	241	339	CPS1	carbamoyl-phosphate synthase 1	protein-coding	1373
ENSG00000021852	0	2	2	0	0	0	C8B	complement C8 beta chain	protein-coding	732
ENSG00000022267	903	852	1513	1110	641	916	FHL1	four and a half LIM domains 1	protein-coding	2273
ENSG00000022277	1814	1789	2037	1427	1384	2029	RTF2	replication termination factor 2	protein-coding	51507
ENSG00000022355	0	0	0	0	0	0	GABRA1	gamma-aminobutyric acid type A receptor alpha1 subunit	protein-coding	2554
ENSG00000022556	0	0	0	0	0	0	NLRP2	NLR family pyrin domain containing 2	protein-coding	55655
ENSG00000022567	2621	2497	3177	2378	2022	2874	SLC45A4	solute carrier family 45 member 4	protein-coding	57210
ENSG00000022840	4931	4622	5623	4475	3656	4975	RNF10	ring finger protein 10	protein-coding	9921
ENSG00000022976	542	503	542	376	440	610	ZNF839	zinc finger protein 839	protein-coding	55778
ENSG00000023041	811	785	755	562	620	825	ZDHHC6	zinc finger DHHC-type containing 6	protein-coding	64429
ENSG00000023171	26	12	31	14	14	24	GRAMD1B	GRAM domain containing 1B	protein-coding	57476
ENSG00000023191	474	112	162	99	58	122	RNH1	ribonuclease/angiogenin inhibitor 1	protein-coding	6050
ENSG00000023228	289	309	322	216	278	342	NDUFS1	NADH:ubiquinone oxidoreductase core subunit S1	protein-coding	4719
ENSG00000023287	5005	5356	5461	4152	4096	5872	RB1CC1	RB1 inducible coiled-coil 1	protein-coding	9821
ENSG00000023318	1907	1728	1905	1400	1444	1992	ERP44	endoplasmic reticulum protein 44	protein-coding	23071
ENSG00000023330	2622	2621	3095	2533	2101	2994	ALAS1	5'-aminolevulinate synthase 1	protein-coding	211
ENSG00000023445	4989	4940	5275	3793	3671	5353	BIRC3	baculoviral IAP repeat containing 3	protein-coding	330
ENSG00000023516	1990	1996	2116	1705	1480	2186	AKAP11	A-kinase anchoring protein 11	protein-coding	11215
ENSG00000023572	428	387	432	367	349	490	GLRX2	glutaredoxin 2	protein-coding	51022
ENSG00000023608	464	495	727	540	381	501	SNAPC1	small nuclear RNA activating complex polypeptide 1	protein-coding	6617
ENSG00000023697	513	445	540	448	314	511	DERA	deoxyribose-phosphate aldolase	protein-coding	51071
ENSG00000023734	4281	4235	5062	3800	3308	4508	STRAP	serine/threonine kinase receptor associated protein	protein-coding	11171
ENSG00000023839	59	55	61	43	70	46	ABCC2	ATP binding cassette subfamily C member 2	protein-coding	1244
ENSG00000023892	407	328	366	265	305	409	DEF6	DEF6, guanine nucleotide exchange factor	protein-coding	50619
ENSG00000023902	145	90	175	99	95	158	PLEKHO1	pleckstrin homology domain containing O1	protein-coding	51177
ENSG00000023909	796	756	943	808	638	770	GCLM	glutamate-cysteine ligase modifier subunit	protein-coding	2730
ENSG00000024048	3966	3959	4618	3415	3173	4498	UBR2	ubiquitin protein ligase E3 component n-recognin 2	protein-coding	23304
ENSG00000024422	5252	5012	6506	4763	4359	6019	EHD2	EH domain containing 2	protein-coding	30846
ENSG00000024526	1859	2010	2139	1647	1414	1918	DEPDC1	DEP domain containing 1	protein-coding	55635
ENSG00000024862	297	314	319	293	196	361	CCDC28A	coiled-coil domain containing 28A	protein-coding	25901
ENSG00000025039	465	357	545	470	289	368	RRAGD	Ras related GTP binding D	protein-coding	58528
ENSG00000025156	793	785	850	615	631	824	HSF2	heat shock transcription factor 2	protein-coding	3298
ENSG00000025293	3743	3882	4385	3366	3189	4296	PHF20	PHD finger protein 20	protein-coding	51230
ENSG00000025423	100	108	118	97	92	85	HSD17B6	hydroxysteroid 17-beta dehydrogenase 6	protein-coding	8630
ENSG00000025434	817	853	804	628	698	941	NR1H3	nuclear receptor subfamily 1 group H member 3	protein-coding	10062
ENSG00000025708	1122	1055	1110	810	772	1219	TYMP	thymidine phosphorylase	protein-coding	1890
ENSG00000025770	810	827	867	682	563	826	NCAPH2	non-SMC condensin II complex subunit H2	protein-coding	29781
ENSG00000025772	1791	1874	2086	1605	1625	1827	TOMM34	translocase of outer mitochondrial membrane 34	protein-coding	10953
ENSG00000025796	4240	4402	5043	3825	3220	4787	SEC63	SEC63 homolog, protein translocation regulator	protein-coding	11231
ENSG00000025800	7503	7562	8729	6690	6155	8416	KPNA6	karyopherin subunit alpha 6	protein-coding	23633
ENSG00000026025	5	12	20	23	17	10	VIM	vimentin	protein-coding	7431
ENSG00000026036	118	136	103	59	93	149	RTEL1-TNFRSF6B	RTEL1-TNFRSF6B readthrough (NMD candidate)	ncRNA	100533107
ENSG00000026103	1114	961	1040	781	771	1110	FAS	Fas cell surface death receptor	protein-coding	355
ENSG00000026297	416	498	558	335	455	586	RNASET2	ribonuclease T2	protein-coding	8635
ENSG00000026508	28285	27325	30799	23633	23253	33119	CD44	CD44 molecule (Indian blood group)	protein-coding	960
ENSG00000026559	34	32	79	60	41	47	KCNG1	potassium voltage-gated channel modifier subfamily G member 1	protein-coding	3755
ENSG00000026652	525	546	686	437	460	667	AGPAT4	1-acylglycerol-3-phosphate O-acyltransferase 4	protein-coding	56895
ENSG00000026751	12	6	4	3	6	7	SLAMF7	SLAM family member 7	protein-coding	57823
ENSG00000026950	1596	1561	1678	1209	1128	1694	BTN3A1	butyrophilin subfamily 3 member A1	protein-coding	11119
ENSG00000027001	1065	966	1040	843	783	1076	MIPEP	mitochondrial intermediate peptidase	protein-coding	4285
ENSG00000027075	1455	1455	1749	1374	1095	1616	PRKCH	protein kinase C eta	protein-coding	5583
ENSG00000027644	0	0	0	0	0	2	INSRR	insulin receptor related receptor	protein-coding	3645
ENSG00000027697	3744	3523	3378	2399	3145	4324	IFNGR1	interferon gamma receptor 1	protein-coding	3459
ENSG00000027847	463	506	497	421	469	497	B4GALT7	beta-1,4-galactosyltransferase 7	protein-coding	11285
ENSG00000027869	2	10	1	20	9	10	SH2D2A	SH2 domain containing 2A	protein-coding	9047
ENSG00000028116	352	457	466	278	370	435	VRK2	VRK serine/threonine kinase 2	protein-coding	7444
ENSG00000028137	6	7	5	7	10	1	TNFRSF1B	TNF receptor superfamily member 1B	protein-coding	7133
ENSG00000028203	3390	3257	3695	2776	2640	3537	VEZT	vezatin, adherens junctions transmembrane protein	protein-coding	55591
ENSG00000028277	270	320	214	164	213	268	POU2F2	POU class 2 homeobox 2	protein-coding	5452
ENSG00000028310	2417	2217	2167	1674	1671	2626	BRD9	bromodomain containing 9	protein-coding	65980
ENSG00000028528	5024	5052	5489	4101	4038	5844	SNX1	sorting nexin 1	protein-coding	6642
ENSG00000028839	685	692	716	557	532	791	TBPL1	TATA-box binding protein like 1	protein-coding	9519
ENSG00000029153	3531	3474	4344	3242	2638	3876	ARNTL2	aryl hydrocarbon receptor nuclear translocator like 2	protein-coding	56938
ENSG00000029363	5964	6023	6040	4698	4687	6523	BCLAF1	BCL2 associated transcription factor 1	protein-coding	9774
ENSG00000029364	7309	7122	8129	6120	5701	8075	SLC39A9	solute carrier family 39 member 9	protein-coding	55334
ENSG00000029534	1693	1850	2104	1662	1357	1827	ANK1	ankyrin 1	protein-coding	286
ENSG00000029559	7	2	13	13	8	7	IBSP	integrin binding sialoprotein	protein-coding	3381
ENSG00000029639	402	330	456	338	241	367	TFB1M	transcription factor B1, mitochondrial	protein-coding	51106
ENSG00000029725	2772	2467	3135	2264	1922	2746	RABEP1	rabaptin, RAB GTPase binding effector protein 1	protein-coding	9135
ENSG00000029993	790	747	878	710	553	797	HMGB3	high mobility group box 3	protein-coding	3149
ENSG00000030066	191	226	470	126	110	144	NUP160	nucleoporin 160	protein-coding	23279
ENSG00000030110	986	1010	1144	1074	929	1173	BAK1	BCL2 antagonist/killer 1	protein-coding	578
ENSG00000030304	15	5	6	4	0	13	MUSK	muscle associated receptor tyrosine kinase	protein-coding	4593
ENSG00000030419	1490	1446	1612	1077	1181	1909	IKZF2	IKAROS family zinc finger 2	protein-coding	22807
ENSG00000030582	12306	11356	12757	9855	9328	12065	GRN	granulin precursor	protein-coding	2896
ENSG00000031003	1191	1121	1157	839	864	1253	FAM13B	family with sequence similarity 13 member B	protein-coding	51306
ENSG00000031081	610	667	777	576	400	706	ARHGAP31	Rho GTPase activating protein 31	protein-coding	57514
ENSG00000031691	208	285	299	227	171	265	CENPQ	centromere protein Q	protein-coding	55166
ENSG00000031698	2897	2700	4447	3263	2146	2882	SARS	seryl-tRNA synthetase	protein-coding	6301
ENSG00000031823	1563	1566	1731	1342	1252	1902	RANBP3	RAN binding protein 3	protein-coding	8498
ENSG00000032219	2154	2064	2170	1682	1595	2319	ARID4A	AT-rich interaction domain 4A	protein-coding	5926
ENSG00000032389	729	680	786	647	508	760	EIPR1	EARP complex and GARP complex interacting protein 1	protein-coding	7260
ENSG00000032444	4642	4628	5513	4312	3729	4857	PNPLA6	patatin like phospholipase domain containing 6	protein-coding	10908
ENSG00000032742	544	590	618	392	400	611	IFT88	intraflagellar transport 88	protein-coding	8100
ENSG00000033011	400	394	453	343	351	434	ALG1	ALG1, chitobiosyldiphosphodolichol beta-mannosyltransferase	protein-coding	56052
ENSG00000033030	1142	1170	1258	1006	893	1416	ZCCHC8	zinc finger CCHC-type containing 8	protein-coding	55596
ENSG00000033050	256	240	312	257	225	259	ABCF2	ATP binding cassette subfamily F member 2	protein-coding	10061
ENSG00000033100	1960	1715	2041	1483	1411	1929	CHPF2	chondroitin polymerizing factor 2	protein-coding	54480
ENSG00000033122	9	6	11	4	12	8	LRRC7	leucine rich repeat containing 7	protein-coding	57554
ENSG00000033170	2156	1962	2659	2060	1403	1884	FUT8	fucosyltransferase 8	protein-coding	2530
ENSG00000033178	6363	6270	7138	5539	4712	6377	UBA6	ubiquitin like modifier activating enzyme 6	protein-coding	55236
ENSG00000033327	1921	1836	2652	2007	1291	1793	GAB2	GRB2 associated binding protein 2	protein-coding	9846
ENSG00000033627	2465	2526	2648	2050	1893	2547	ATP6V0A1	ATPase H+ transporting V0 subunit a1	protein-coding	535
ENSG00000033800	1877	1853	1931	1525	1553	1962	PIAS1	protein inhibitor of activated STAT 1	protein-coding	8554
ENSG00000033867	1173	1195	1650	1254	897	1378	SLC4A7	solute carrier family 4 member 7	protein-coding	9497
ENSG00000034053	121	71	44	80	49	79	APBA2	amyloid beta precursor protein binding family A member 2	protein-coding	321
ENSG00000034152	2730	2793	3596	2625	2240	3031	MAP2K3	mitogen-activated protein kinase kinase 3	protein-coding	5606
ENSG00000034239	18	6	19	3	20	33	EFCAB1	EF-hand calcium binding domain 1	protein-coding	79645
ENSG00000034510	7320	6977	8544	6289	5837	7323	TMSB10	thymosin beta 10	protein-coding	9168
ENSG00000034533	199	236	233	163	169	259	ASTE1	asteroid homolog 1	protein-coding	28990
ENSG00000034677	5408	5324	7021	5218	3825	5320	RNF19A	ring finger protein 19A, RBR E3 ubiquitin protein ligase	protein-coding	25897
ENSG00000034693	746	763	865	569	634	827	PEX3	peroxisomal biogenesis factor 3	protein-coding	8504
ENSG00000034713	1980	2087	2184	1806	1608	2080	GABARAPL2	GABA type A receptor associated protein like 2	protein-coding	11345
ENSG00000034971	0	0	0	0	0	0	MYOC	myocilin	protein-coding	4653
ENSG00000035115	3780	3519	3807	2918	2995	4053	SH3YL1	SH3 and SYLF domain containing 1	protein-coding	26751
ENSG00000035141	1168	1204	1358	1099	858	1093	FAM136A	family with sequence similarity 136 member A	protein-coding	84908
ENSG00000035403	9480	9215	12207	9269	6790	9875	VCL	vinculin	protein-coding	7414
ENSG00000035499	698	569	671	485	499	623	DEPDC1B	DEP domain containing 1B	protein-coding	55789
ENSG00000035664	151	117	98	80	129	133	DAPK2	death associated protein kinase 2	protein-coding	23604
ENSG00000035681	2833	2766	3096	2359	2019	2836	NSMAF	neutral sphingomyelinase activation associated factor	protein-coding	8439
ENSG00000035687	3188	2982	3425	2395	2293	3192	ADSS	adenylosuccinate synthase	protein-coding	159
ENSG00000035720	1	0	0	2	0	0	STAP1	signal transducing adaptor family member 1	protein-coding	26228
ENSG00000035862	7372	7310	9990	7609	5245	7097	TIMP2	TIMP metallopeptidase inhibitor 2	protein-coding	7077
ENSG00000035928	3440	3473	4165	2936	2872	3981	RFC1	replication factor C subunit 1	protein-coding	5981
ENSG00000036054	2515	2510	2886	2196	1974	2835	TBC1D23	TBC1 domain family member 23	protein-coding	55773
ENSG00000036257	3280	3225	3611	2540	2532	3529	CUL3	cullin 3	protein-coding	8452
ENSG00000036448	2	0	3	0	4	0	MYOM2	myomesin 2	protein-coding	9172
ENSG00000036473	0	0	0	0	0	1	OTC	ornithine carbamoyltransferase	protein-coding	5009
ENSG00000036530	15	18	8	0	6	10	CYP46A1	cytochrome P450 family 46 subfamily A member 1	protein-coding	10858
ENSG00000036549	2311	2210	2526	1766	1867	2412	ZZZ3	zinc finger ZZ-type containing 3	protein-coding	26009
ENSG00000036565	0	0	4	7	5	2	SLC18A1	solute carrier family 18 member A1	protein-coding	6570
ENSG00000036672	527	531	565	424	426	516	USP2	ubiquitin specific peptidase 2	protein-coding	9099
ENSG00000036828	2	4	0	4	2	0	CASR	calcium sensing receptor	protein-coding	846
ENSG00000037042	956	888	1068	865	687	1038	TUBG2	tubulin gamma 2	protein-coding	27175
ENSG00000037241	703	594	763	534	513	646	RPL26L1	ribosomal protein L26 like 1	protein-coding	51121
ENSG00000037280	8	3	4	4	2	2	FLT4	fms related tyrosine kinase 4	protein-coding	2324
ENSG00000037474	7427	6972	8111	6147	5777	7671	NSUN2	NOP2/Sun RNA methyltransferase family member 2	protein-coding	54888
ENSG00000037637	1276	1246	1482	1041	986	1495	FBXO42	F-box protein 42	protein-coding	54455
ENSG00000037749	1099	1047	1229	887	874	1146	MFAP3	microfibril associated protein 3	protein-coding	4238
ENSG00000037757	639	522	575	417	469	653	MRI1	methylthioribose-1-phosphate isomerase 1	protein-coding	84245
ENSG00000037897	144	165	174	102	105	175	METTL1	methyltransferase like 1	protein-coding	4234
ENSG00000037965	33	30	22	22	21	29	HOXC8	homeobox C8	protein-coding	3224
ENSG00000038002	534	471	577	457	393	526	AGA	aspartylglucosaminidase	protein-coding	175
ENSG00000038210	644	671	699	551	533	713	PI4K2B	phosphatidylinositol 4-kinase type 2 beta	protein-coding	55300
ENSG00000038219	3140	3025	3153	2429	2165	3555	BOD1L1	biorientation of chromosomes in cell division 1 like 1	protein-coding	259282
ENSG00000038274	4229	4082	4427	3400	3576	4980	MAT2B	methionine adenosyltransferase 2B	protein-coding	27430
ENSG00000038295	12	5	15	8	9	30	TLL1	tolloid like 1	protein-coding	7092
ENSG00000038358	1965	1832	2179	1769	1506	2093	EDC4	enhancer of mRNA decapping 4	protein-coding	23644
ENSG00000038382	12665	12319	16096	12404	8635	12838	TRIO	trio Rho guanine nucleotide exchange factor	protein-coding	7204
ENSG00000038427	2692	2848	4160	3064	2142	2888	VCAN	versican	protein-coding	1462
ENSG00000038532	1694	1725	1883	1471	1361	1817	CLEC16A	C-type lectin domain containing 16A	protein-coding	23274
ENSG00000038945	98	106	112	86	69	110	MSR1	macrophage scavenger receptor 1	protein-coding	4481
ENSG00000039068	18449	18335	22614	17123	14726	20694	CDH1	cadherin 1	protein-coding	999
ENSG00000039123	3658	3572	4057	3116	2912	4117	MTREX	Mtr4 exosome RNA helicase	protein-coding	23517
ENSG00000039139	757	702	855	672	456	783	DNAH5	dynein axonemal heavy chain 5	protein-coding	1767
ENSG00000039319	2853	2775	2606	1995	2082	3197	ZFYVE16	zinc finger FYVE-type containing 16	protein-coding	9765
ENSG00000039523	1682	1651	1965	1530	1299	1822	RIPOR1	RHO family interacting cell polarization regulator 1	protein-coding	79567
ENSG00000039537	0	0	2	0	2	0	C6	complement C6	protein-coding	729
ENSG00000039560	6061	5898	6381	4878	4488	6185	RAI14	retinoic acid induced 14	protein-coding	26064
ENSG00000039600	1	6	2	2	2	4	SOX30	SRY-box 30	protein-coding	11063
ENSG00000039650	549	500	584	416	431	629	PNKP	polynucleotide kinase 3'-phosphatase	protein-coding	11284
ENSG00000039987	6	1	2	0	7	6	BEST2	bestrophin 2	protein-coding	54831
ENSG00000040199	1050	1065	1295	965	670	1025	PHLPP2	PH domain and leucine rich repeat protein phosphatase 2	protein-coding	23035
ENSG00000040275	639	607	573	499	349	561	SPDL1	spindle apparatus coiled-coil protein 1	protein-coding	54908
ENSG00000040341	2175	2019	2292	1671	1528	2346	STAU2	staufen double-stranded RNA binding protein 2	protein-coding	27067
ENSG00000040487	641	568	675	468	433	516	PQLC2	PQ loop repeat containing 2	protein-coding	54896
ENSG00000040531	538	527	610	465	421	589	CTNS	cystinosin, lysosomal cystine transporter	protein-coding	1497
ENSG00000040608	166	77	235	183	118	172	RTN4R	reticulon 4 receptor	protein-coding	65078
ENSG00000040633	1202	1176	1146	869	812	1208	PHF23	PHD finger protein 23	protein-coding	79142
ENSG00000040731	46	25	26	15	25	32	CDH10	cadherin 10	protein-coding	1008
ENSG00000040933	1785	1925	2196	1592	1391	1949	INPP4A	inositol polyphosphate-4-phosphatase type I A	protein-coding	3631
ENSG00000041353	1086	1173	1100	817	952	1376	RAB27B	RAB27B, member RAS oncogene family	protein-coding	5874
ENSG00000041357	3503	3394	3913	2961	2770	3630	PSMA4	proteasome subunit alpha 4	protein-coding	5685
ENSG00000041515	26	38	26	7	29	34	MYO16	myosin XVI	protein-coding	23026
ENSG00000041802	1243	1191	1367	993	862	1324	LSG1	large 60S subunit nuclear export GTPase 1	protein-coding	55341
ENSG00000041880	816	849	824	645	688	882	PARP3	poly(ADP-ribose) polymerase family member 3	protein-coding	10039
ENSG00000041982	7009	6864	7699	5818	5796	8112	TNC	tenascin C	protein-coding	3371
ENSG00000041988	271	262	395	237	213	316	THAP3	THAP domain containing 3	protein-coding	90326
ENSG00000042062	4746	4789	5431	4116	3106	4222	RIPOR3	RIPOR family member 3	protein-coding	140876
ENSG00000042088	1006	850	984	730	749	1067	TDP1	tyrosyl-DNA phosphodiesterase 1	protein-coding	55775
ENSG00000042286	1166	1253	1470	1003	869	1231	AIFM2	apoptosis inducing factor, mitochondria associated 2	protein-coding	84883
ENSG00000042304	0	0	0	0	0	0	C2orf83	chromosome 2 open reading frame 83	protein-coding	56918
ENSG00000042317	377	366	401	275	311	401	SPATA7	spermatogenesis associated 7	protein-coding	55812
ENSG00000042429	258	272	308	200	141	212	MED17	mediator complex subunit 17	protein-coding	9440
ENSG00000042445	2418	2392	2520	2004	1957	2655	RETSAT	retinol saturase	protein-coding	54884
ENSG00000042493	1408	1291	1674	1256	1098	1424	CAPG	capping actin protein, gelsolin like	protein-coding	822
ENSG00000042753	1176	1140	1484	1094	950	1053	AP2S1	adaptor related protein complex 2 subunit sigma 1	protein-coding	1175
ENSG00000042781	43	46	41	16	14	49	USH2A	usherin	protein-coding	7399
ENSG00000042813	0	1	0	0	0	0	ZPBP	zona pellucida binding protein	protein-coding	11055
ENSG00000042832	14	28	18	10	5	37	TG	thyroglobulin	protein-coding	7038
ENSG00000042980	300	298	220	190	210	352	ADAM28	ADAM metallopeptidase domain 28	protein-coding	10863
ENSG00000043039	293	294	347	279	267	392	BARX2	BARX homeobox 2	protein-coding	8538
ENSG00000043093	2877	3021	3270	2536	2419	3453	DCUN1D1	defective in cullin neddylation 1 domain containing 1	protein-coding	54165
ENSG00000043143	10175	9650	10478	8115	7155	9988	JADE2	jade family PHD finger 2	protein-coding	23338
ENSG00000043355	50	62	101	60	62	50	ZIC2	Zic family member 2	protein-coding	7546
ENSG00000043462	0	1	11	8	0	3	LCP2	lymphocyte cytosolic protein 2	protein-coding	3937
ENSG00000043514	773	716	805	592	607	710	TRIT1	tRNA isopentenyltransferase 1	protein-coding	54802
ENSG00000043591	4	6	0	12	8	6	ADRB1	adrenoceptor beta 1	protein-coding	153
ENSG00000044012	0	0	0	0	0	0	GUCA2B	guanylate cyclase activator 2B	protein-coding	2981
ENSG00000044090	2621	2363	2703	2069	2117	2899	CUL7	cullin 7	protein-coding	9820
ENSG00000044115	20125	19083	23808	18555	15349	21716	CTNNA1	catenin alpha 1	protein-coding	1495
ENSG00000044446	972	911	863	695	718	1037	PHKA2	phosphorylase kinase regulatory subunit alpha 2	protein-coding	5256
ENSG00000044459	9	16	20	10	19	26	CNTLN	centlein	protein-coding	54875
ENSG00000044524	12	9	14	2	9	10	EPHA3	EPH receptor A3	protein-coding	2042
ENSG00000044574	11362	10312	13070	9984	9430	12958	HSPA5	heat shock protein family A (Hsp70) member 5	protein-coding	3309
ENSG00000046604	13730	13004	15893	12000	10721	14933	DSG2	desmoglein 2	protein-coding	1829
ENSG00000046647	313	331	360	246	264	368	GEMIN8	gem nuclear organelle associated protein 8	protein-coding	54960
ENSG00000046651	780	786	705	538	584	824	OFD1	OFD1, centriole and centriolar satellite protein	protein-coding	8481
ENSG00000046653	57	85	60	26	23	91	GPM6B	glycoprotein M6B	protein-coding	2824
ENSG00000046774	0	0	0	0	0	0	MAGEC2	MAGE family member C2	protein-coding	51438
ENSG00000046889	1	4	11	6	2	5	PREX2	phosphatidylinositol-3,4,5-trisphosphate dependent Rac exchange factor 2	protein-coding	80243
ENSG00000047056	1208	1203	1273	971	1015	1250	WDR37	WD repeat domain 37	protein-coding	22884
ENSG00000047188	1199	1126	1360	922	899	1312	YTHDC2	YTH domain containing 2	protein-coding	64848
ENSG00000047230	943	833	1035	784	673	916	CTPS2	CTP synthase 2	protein-coding	56474
ENSG00000047249	1783	1780	2240	1764	1531	2108	ATP6V1H	ATPase H+ transporting V1 subunit H	protein-coding	51606
ENSG00000047315	6381	6377	6702	5139	5238	6994	POLR2B	RNA polymerase II subunit B	protein-coding	5431
ENSG00000047346	1919	1821	1840	1466	1405	2065	FAM214A	family with sequence similarity 214 member A	protein-coding	56204
ENSG00000047365	2435	2701	2669	2021	1947	2629	ARAP2	ArfGAP with RhoGAP domain, ankyrin repeat and PH domain 2	protein-coding	116984
ENSG00000047410	8626	9226	8735	6535	6902	10284	TPR	translocated promoter region, nuclear basket protein	protein-coding	7175
ENSG00000047457	330	312	86	49	342	511	CP	ceruloplasmin	protein-coding	1356
ENSG00000047578	1401	1281	1515	1144	1016	1481	KIAA0556	KIAA0556	protein-coding	23247
ENSG00000047579	376	334	410	295	269	401	DTNBP1	dystrobrevin binding protein 1	protein-coding	84062
ENSG00000047597	864	869	1027	797	557	756	XK	X-linked Kx blood group	protein-coding	7504
ENSG00000047617	2	2	2	0	0	2	ANO2	anoctamin 2	protein-coding	57101
ENSG00000047621	657	590	575	424	447	666	C12orf4	chromosome 12 open reading frame 4	protein-coding	57102
ENSG00000047634	687	681	898	602	466	678	SCML1	Scm polycomb group protein like 1	protein-coding	6322
ENSG00000047644	3443	3274	3666	2861	2286	3315	WWC3	WWC family member 3	protein-coding	55841
ENSG00000047648	3	1	2	0	0	2	ARHGAP6	Rho GTPase activating protein 6	protein-coding	395
ENSG00000047662	16	7	10	10	11	12	FAM184B	family with sequence similarity 184 member B	protein-coding	27146
ENSG00000047849	12132	11874	15089	11488	9945	14005	MAP4	microtubule associated protein 4	protein-coding	4134
ENSG00000047932	2545	2478	2578	1780	2197	2994	GOPC	golgi associated PDZ and coiled-coil motif containing	protein-coding	57120
ENSG00000047936	34	40	35	26	44	78	ROS1	ROS proto-oncogene 1, receptor tyrosine kinase	protein-coding	6098
ENSG00000048028	1512	1542	1708	1275	1230	1657	USP28	ubiquitin specific peptidase 28	protein-coding	57646
ENSG00000048052	9985	10475	13822	10406	6934	9757	HDAC9	histone deacetylase 9	protein-coding	9734
ENSG00000048140	1516	1497	1917	1445	1135	1752	TSPAN17	tetraspanin 17	protein-coding	26262
ENSG00000048162	347	325	372	277	278	336	NOP16	NOP16 nucleolar protein	protein-coding	51491
ENSG00000048342	245	235	250	169	219	364	CC2D2A	coiled-coil and C2 domain containing 2A	protein-coding	57545
ENSG00000048392	3606	3728	4710	3774	2996	4270	RRM2B	ribonucleotide reductase regulatory TP53 inducible subunit M2B	protein-coding	50484
ENSG00000048405	893	997	1111	656	721	1116	ZNF800	zinc finger protein 800	protein-coding	168850
ENSG00000048462	23	33	25	24	20	35	TNFRSF17	TNF receptor superfamily member 17	protein-coding	608
ENSG00000048471	826	863	1095	768	576	1035	SNX29	sorting nexin 29	protein-coding	92017
ENSG00000048540	43	20	34	20	12	23	LMO3	LIM domain only 3	protein-coding	55885
ENSG00000048544	1663	1603	2092	1540	1267	1794	MRPS10	mitochondrial ribosomal protein S10	protein-coding	55173
ENSG00000048545	0	0	2	0	0	0	GUCA1A	guanylate cyclase activator 1A	protein-coding	2978
ENSG00000048649	7474	7195	7642	5717	5722	8221	RSF1	remodeling and spacing factor 1	protein-coding	51773
ENSG00000048707	6051	5735	6895	5375	4644	6457	VPS13D	vacuolar protein sorting 13 homolog D	protein-coding	55187
ENSG00000048740	7	8	13	14	8	8	CELF2	CUGBP Elav-like family member 2	protein-coding	10659
ENSG00000048828	10256	10147	12488	9803	8176	11478	FAM120A	family with sequence similarity 120A	protein-coding	23196
ENSG00000048991	1517	1414	1612	1346	1138	1610	R3HDM1	R3H domain containing 1	protein-coding	23518
ENSG00000049089	658	651	636	417	516	699	COL9A2	collagen type IX alpha 2 chain	protein-coding	1298
ENSG00000049130	153	135	287	225	220	270	KITLG	KIT ligand	protein-coding	4254
ENSG00000049167	490	529	563	431	328	528	ERCC8	ERCC excision repair 8, CSA ubiquitin ligase complex subunit	protein-coding	1161
ENSG00000049192	298	271	310	259	208	280	ADAMTS6	ADAM metallopeptidase with thrombospondin type 1 motif 6	protein-coding	11174
ENSG00000049239	4274	4250	4955	3926	3473	4898	H6PD	hexose-6-phosphate dehydrogenase/glucose 1-dehydrogenase	protein-coding	9563
ENSG00000049245	3536	3496	3711	3210	2957	4076	VAMP3	vesicle associated membrane protein 3	protein-coding	9341
ENSG00000049246	117	105	138	96	115	196	PER3	period circadian regulator 3	protein-coding	8863
ENSG00000049247	0	0	0	0	0	0	UTS2	urotensin 2	protein-coding	10911
ENSG00000049249	36	26	20	17	15	31	TNFRSF9	TNF receptor superfamily member 9	protein-coding	3604
ENSG00000049283	1036	1120	1143	783	858	1183	EPN3	epsin 3	protein-coding	55040
ENSG00000049323	464	392	576	456	394	633	LTBP1	latent transforming growth factor beta binding protein 1	protein-coding	4052
ENSG00000049449	1815	1851	2504	1855	1350	2111	RCN1	reticulocalbin 1	protein-coding	5954
ENSG00000049540	6	0	1	2	6	16	ELN	elastin	protein-coding	2006
ENSG00000049541	981	933	1272	913	792	985	RFC2	replication factor C subunit 2	protein-coding	5982
ENSG00000049618	3655	3563	4162	3084	2703	3888	ARID1B	AT-rich interaction domain 1B	protein-coding	57492
ENSG00000049656	1195	1428	1629	1312	1057	1322	CLPTM1L	CLPTM1 like	protein-coding	81037
ENSG00000049759	5639	5650	7754	5956	3786	5505	NEDD4L	neural precursor cell expressed, developmentally down-regulated 4-like, E3 ubiquitin protein ligase	protein-coding	23327
ENSG00000049768	4	5	10	3	8	6	FOXP3	forkhead box P3	protein-coding	50943
ENSG00000049769	332	311	378	245	218	333	PPP1R3F	protein phosphatase 1 regulatory subunit 3F	protein-coding	89801
ENSG00000049860	4558	4226	5081	3610	3495	4841	HEXB	hexosaminidase subunit beta	protein-coding	3074
ENSG00000049883	872	774	968	699	631	851	PTCD2	pentatricopeptide repeat domain 2	protein-coding	79810
ENSG00000050030	0	0	0	0	0	0	NEXMIF	neurite extension and migration factor	protein-coding	340533
ENSG00000050130	1790	1831	2019	1486	1552	1993	JKAMP	JNK1/MAPK8 associated membrane protein	protein-coding	51528
ENSG00000050165	573	603	1094	667	555	762	DKK3	dickkopf WNT signaling pathway inhibitor 3	protein-coding	27122
ENSG00000050327	275	232	265	272	266	301	ARHGEF5	Rho guanine nucleotide exchange factor 5	protein-coding	7984
ENSG00000050344	5482	5178	6480	5014	4210	5767	NFE2L3	nuclear factor, erythroid 2 like 3	protein-coding	9603
ENSG00000050393	2065	1926	2348	1713	1681	2225	MCUR1	mitochondrial calcium uniporter regulator 1	protein-coding	63933
ENSG00000050405	7944	7802	10812	8700	6815	9266	LIMA1	LIM domain and actin binding 1	protein-coding	51474
ENSG00000050426	4241	4155	4741	3411	3270	4712	LETMD1	LETM1 domain containing 1	protein-coding	25875
ENSG00000050438	88	83	117	78	68	66	SLC4A8	solute carrier family 4 member 8	protein-coding	9498
ENSG00000050555	0	1	2	0	0	0	LAMC3	laminin subunit gamma 3	protein-coding	10319
ENSG00000050628	0	7	2	0	1	2	PTGER3	prostaglandin E receptor 3	protein-coding	5733
ENSG00000050730	34	44	24	14	27	54	TNIP3	TNFAIP3 interacting protein 3	protein-coding	79931
ENSG00000050748	2343	1997	2691	2146	1659	2316	MAPK9	mitogen-activated protein kinase 9	protein-coding	5601
ENSG00000050767	1	0	4	1	0	0	COL23A1	collagen type XXIII alpha 1 chain	protein-coding	91522
ENSG00000050820	683	753	947	570	599	799	BCAR1	BCAR1, Cas family scaffold protein	protein-coding	9564
ENSG00000051009	682	672	762	456	536	724	FAM160A2	family with sequence similarity 160 member A2	protein-coding	84067
ENSG00000051108	1197	1073	1330	1034	839	1148	HERPUD1	homocysteine inducible ER protein with ubiquitin like domain 1	protein-coding	9709
ENSG00000051128	465	454	495	366	317	525	HOMER3	homer scaffold protein 3	protein-coding	9454
ENSG00000051180	3	2	7	3	1	6	RAD51	RAD51 recombinase	protein-coding	5888
ENSG00000051341	844	769	914	691	523	724	POLQ	DNA polymerase theta	protein-coding	10721
ENSG00000051382	3629	3591	3878	2983	2675	3495	PIK3CB	phosphatidylinositol-4,5-bisphosphate 3-kinase catalytic subunit beta	protein-coding	5291
ENSG00000051523	3634	3543	4043	3132	2882	4054	CYBA	cytochrome b-245 alpha chain	protein-coding	1535
ENSG00000051596	1214	1144	1301	1010	1129	1272	THOC3	THO complex 3	protein-coding	84321
ENSG00000051620	1708	1807	1745	1460	1355	1833	HEBP2	heme binding protein 2	protein-coding	23593
ENSG00000051825	736	819	882	584	543	853	MPHOSPH9	M-phase phosphoprotein 9	protein-coding	10198
ENSG00000052126	2110	2242	2494	1820	1717	2387	PLEKHA5	pleckstrin homology domain containing A5	protein-coding	54477
ENSG00000052344	1955	1883	2611	1985	1484	1999	PRSS8	serine protease 8	protein-coding	5652
ENSG00000052723	1446	1521	1565	1112	1029	1387	SIKE1	suppressor of IKBKE 1	protein-coding	80143
ENSG00000052749	1155	1090	1429	1181	1031	1380	RRP12	ribosomal RNA processing 12 homolog	protein-coding	23223
ENSG00000052795	504	489	536	447	379	437	FNIP2	folliculin interacting protein 2	protein-coding	57600
ENSG00000052802	4505	4598	6295	4747	4289	5669	MSMO1	methylsterol monooxygenase 1	protein-coding	6307
ENSG00000052841	4241	4560	4983	3678	3361	4843	TTC17	tetratricopeptide repeat domain 17	protein-coding	55761
ENSG00000052850	164	165	163	140	73	153	ALX4	ALX homeobox 4	protein-coding	60529
ENSG00000053108	6	0	2	0	0	4	FSTL4	follistatin like 4	protein-coding	23105
ENSG00000053254	3751	3846	4187	3140	3094	4289	FOXN3	forkhead box N3	protein-coding	1112
ENSG00000053328	0	2	1	2	0	0	METTL24	methyltransferase like 24	protein-coding	728464
ENSG00000053371	900	707	1101	706	672	813	AKR7A2	aldo-keto reductase family 7 member A2	protein-coding	8574
ENSG00000053372	943	906	1010	872	753	973	MRTO4	MRT4 homolog, ribosome maturation factor	protein-coding	51154
ENSG00000053438	129	186	136	86	93	163	NNAT	neuronatin	protein-coding	4826
ENSG00000053501	316	314	356	234	257	296	USE1	unconventional SNARE in the ER 1	protein-coding	55850
ENSG00000053524	197	168	201	174	182	227	MCF2L2	MCF.2 cell line derived transforming sequence-like 2	protein-coding	23101
ENSG00000053702	57	102	81	105	85	119	NRIP2	nuclear receptor interacting protein 2	protein-coding	83714
ENSG00000053747	11031	10586	13450	10508	8504	11780	LAMA3	laminin subunit alpha 3	protein-coding	3909
ENSG00000053770	1903	1712	1883	1423	1556	1969	AP5M1	adaptor related protein complex 5 subunit mu 1	protein-coding	55745
ENSG00000053900	721	726	709	635	553	704	ANAPC4	anaphase promoting complex subunit 4	protein-coding	29945
ENSG00000053918	46	77	50	30	135	151	KCNQ1	potassium voltage-gated channel subfamily Q member 1	protein-coding	3784
ENSG00000054116	1848	1714	2042	1532	1468	1971	TRAPPC3	trafficking protein particle complex 3	protein-coding	27095
ENSG00000054118	6792	6690	7272	5694	5618	7849	THRAP3	thyroid hormone receptor associated protein 3	protein-coding	9967
ENSG00000054148	695	711	776	662	531	677	PHPT1	phosphohistidine phosphatase 1	protein-coding	29085
ENSG00000054179	1015	974	1159	830	745	1199	ENTPD2	ectonucleoside triphosphate diphosphohydrolase 2	protein-coding	954
ENSG00000054219	5	12	3	6	11	16	LY75	lymphocyte antigen 75	protein-coding	4065
ENSG00000054267	2760	2956	2880	2173	2114	3069	ARID4B	AT-rich interaction domain 4B	protein-coding	51742
ENSG00000054277	429	457	542	416	368	492	OPN3	opsin 3	protein-coding	23596
ENSG00000054282	75	61	30	102	77	101	SDCCAG8	serologically defined colon cancer antigen 8	protein-coding	10806
ENSG00000054356	0	0	0	2	0	2	PTPRN	protein tyrosine phosphatase, receptor type N	protein-coding	5798
ENSG00000054392	2	2	11	13	9	17	HHAT	hedgehog acyltransferase	protein-coding	55733
ENSG00000054523	6091	5915	7069	5198	4626	6690	KIF1B	kinesin family member 1B	protein-coding	23095
ENSG00000054598	632	516	683	568	607	739	FOXC1	forkhead box C1	protein-coding	2296
ENSG00000054611	1410	1499	1817	1235	1150	1724	TBC1D22A	TBC1 domain family member 22A	protein-coding	25771
ENSG00000054654	4477	4877	4009	3256	3612	5636	SYNE2	spectrin repeat containing nuclear envelope protein 2	protein-coding	23224
ENSG00000054690	1861	1889	2070	1472	1466	2058	PLEKHH1	pleckstrin homology, MyTH4 and FERM domain containing H1	protein-coding	57475
ENSG00000054793	6188	5733	6429	5309	4718	6247	ATP9A	ATPase phospholipid transporting 9A (putative)	protein-coding	10079
ENSG00000054796	2	0	0	1	0	0	SPO11	SPO11, initiator of meiotic double stranded breaks	protein-coding	23626
ENSG00000054803	0	0	0	0	0	0	CBLN4	cerebellin 4 precursor	protein-coding	140689
ENSG00000054938	0	4	1	2	0	2	CHRDL2	chordin like 2	protein-coding	25884
ENSG00000054965	5223	4720	5617	4333	4173	5657	FAM168A	family with sequence similarity 168 member A	protein-coding	23201
ENSG00000054967	438	371	464	328	300	383	RELT	RELT, TNF receptor	protein-coding	84957
ENSG00000054983	2	0	2	0	0	2	GALC	galactosylceramidase	protein-coding	2581
ENSG00000055044	1874	1872	1890	1364	1344	2043	NOP58	NOP58 ribonucleoprotein	protein-coding	51602
ENSG00000055070	3355	3330	3885	3053	2588	3578	SZRD1	SUZ RNA binding domain containing 1	protein-coding	26099
ENSG00000055118	10	9	4	8	14	20	KCNH2	potassium voltage-gated channel subfamily H member 2	protein-coding	3757
ENSG00000055130	3104	2945	3489	2501	2422	3465	CUL1	cullin 1	protein-coding	8454
ENSG00000055147	529	549	602	471	407	650	FAM114A2	family with sequence similarity 114 member A2	protein-coding	10827
ENSG00000055163	2352	2390	3106	2302	1871	2493	CYFIP2	cytoplasmic FMR1 interacting protein 2	protein-coding	26999
ENSG00000055208	6371	6070	6913	5271	5073	7323	TAB2	TGF-beta activated kinase 1 (MAP3K7) binding protein 2	protein-coding	23118
ENSG00000055211	1552	1579	1790	1419	1390	1830	GINM1	glycoprotein integral membrane 1	protein-coding	116254
ENSG00000055332	8471	8443	10247	7925	6448	9288	EIF2AK2	eukaryotic translation initiation factor 2 alpha kinase 2	protein-coding	5610
ENSG00000055483	1914	1886	1920	1602	1406	2009	USP36	ubiquitin specific peptidase 36	protein-coding	57602
ENSG00000055609	5748	5862	6248	5221	4573	6627	KMT2C	lysine methyltransferase 2C	protein-coding	58508
ENSG00000055732	1116	903	1097	819	618	934	MCOLN3	mucolipin 3	protein-coding	55283
ENSG00000055813	1	0	0	0	0	2	CCDC85A	coiled-coil domain containing 85A	protein-coding	114800
ENSG00000055917	7618	7446	8573	6544	5996	8485	PUM2	pumilio RNA binding family member 2	protein-coding	23369
ENSG00000055950	813	761	962	728	664	845	MRPL43	mitochondrial ribosomal protein L43	protein-coding	84545
ENSG00000055955	1	4	1	0	3	2	ITIH4	inter-alpha-trypsin inhibitor heavy chain family member 4	protein-coding	3700
ENSG00000055957	0	2	1	0	2	0	ITIH1	inter-alpha-trypsin inhibitor heavy chain 1	protein-coding	3697
ENSG00000056050	349	420	417	375	331	428	HPF1	histone PARylation factor 1	protein-coding	54969
ENSG00000056097	7236	6898	8243	6168	5621	7926	ZFR	zinc finger RNA binding protein	protein-coding	51663
ENSG00000056277	242	235	237	242	180	301	ZNF280C	zinc finger protein 280C	protein-coding	55609
ENSG00000056291	346	337	393	296	246	340	NPFFR2	neuropeptide FF receptor 2	protein-coding	10886
ENSG00000056487	0	0	1	2	0	0	PHF21B	PHD finger protein 21B	protein-coding	112885
ENSG00000056558	570	409	413	345	305	441	TRAF1	TNF receptor associated factor 1	protein-coding	7185
ENSG00000056586	4103	4325	4546	3630	3157	4261	RC3H2	ring finger and CCCH-type domains 2	protein-coding	54542
ENSG00000056736	49	65	51	56	32	65	IL17RB	interleukin 17 receptor B	protein-coding	55540
ENSG00000056972	1438	1397	1644	1288	1280	1879	TRAF3IP2	TRAF3 interacting protein 2	protein-coding	10758
ENSG00000056998	3	0	0	0	0	0	GYG2	glycogenin 2	protein-coding	8908
ENSG00000057019	15529	15401	20157	15624	10559	14656	DCBLD2	discoidin, CUB and LCCL domain containing 2	protein-coding	131566
ENSG00000057149	1	1	6	8	6	4	SERPINB3	serpin family B member 3	protein-coding	6317
ENSG00000057252	2722	2615	2952	2247	2105	3123	SOAT1	sterol O-acyltransferase 1	protein-coding	6646
ENSG00000057294	3856	3718	5119	4288	3158	4039	PKP2	plakophilin 2	protein-coding	5318
ENSG00000057468	1	4	6	8	0	7	MSH4	mutS homolog 4	protein-coding	4438
ENSG00000057593	0	2	0	0	0	0	F7	coagulation factor VII	protein-coding	2155
ENSG00000057608	11076	10856	12774	9262	9107	12453	GDI2	GDP dissociation inhibitor 2	protein-coding	2665
ENSG00000057657	1153	1092	1442	966	943	1294	PRDM1	PR/SET domain 1	protein-coding	639
ENSG00000057663	1350	1338	1559	1091	1074	1404	ATG5	autophagy related 5	protein-coding	9474
ENSG00000057704	1626	1693	1952	1611	1135	1498	TMCC3	transmembrane and coiled-coil domain family 3	protein-coding	57458
ENSG00000057757	799	774	1004	791	618	887	PITHD1	PITH domain containing 1	protein-coding	57095
ENSG00000057935	2471	2258	2516	1913	1846	2483	MTA3	metastasis associated 1 family member 3	protein-coding	57504
ENSG00000058056	1048	982	1076	733	789	1095	USP13	ubiquitin specific peptidase 13	protein-coding	8975
ENSG00000058063	4160	4044	4897	3658	3240	4583	ATP11B	ATPase phospholipid transporting 11B (putative)	protein-coding	23200
ENSG00000058085	20367	19525	27315	20911	15245	20793	LAMC2	laminin subunit gamma 2	protein-coding	3918
ENSG00000058091	1211	1137	1983	1374	887	1179	CDK14	cyclin dependent kinase 14	protein-coding	5218
ENSG00000058262	9136	9046	10153	7867	6539	9371	SEC61A1	Sec61 translocon alpha 1 subunit	protein-coding	29927
ENSG00000058272	3620	3437	3850	3083	3050	4078	PPP1R12A	protein phosphatase 1 regulatory subunit 12A	protein-coding	4659
ENSG00000058335	3377	3310	3717	2681	2486	3329	RASGRF1	Ras protein specific guanine nucleotide releasing factor 1	protein-coding	5923
ENSG00000058404	83	84	28	23	193	213	CAMK2B	calcium/calmodulin dependent protein kinase II beta	protein-coding	816
ENSG00000058453	825	807	679	593	687	1057	CROCC	ciliary rootlet coiled-coil, rootletin	protein-coding	9696
ENSG00000058600	113	91	106	91	73	150	POLR3E	RNA polymerase III subunit E	protein-coding	55718
ENSG00000058668	4078	4225	4985	3847	3662	5519	ATP2B4	ATPase plasma membrane Ca2+ transporting 4	protein-coding	493
ENSG00000058673	15	4	20	15	8	25	ZC3H11A	zinc finger CCCH-type containing 11A	protein-coding	9877
ENSG00000058729	479	450	597	416	421	573	RIOK2	RIO kinase 2	protein-coding	55781
ENSG00000058799	613	609	597	499	520	666	YIPF1	Yip1 domain family member 1	protein-coding	54432
ENSG00000058804	3358	3160	3391	2636	2430	3484	NDC1	NDC1 transmembrane nucleoporin	protein-coding	55706
ENSG00000058866	190	170	165	170	159	244	DGKG	diacylglycerol kinase gamma	protein-coding	1608
ENSG00000059122	1500	1557	1751	1277	1250	1857	FLYWCH1	FLYWCH-type zinc finger 1	protein-coding	84256
ENSG00000059145	881	883	973	734	626	822	UNKL	unkempt family like zinc finger	protein-coding	64718
ENSG00000059377	6	3	17	11	7	11	TBXAS1	thromboxane A synthase 1	protein-coding	6916
ENSG00000059378	1621	1518	1954	1536	1124	1610	PARP12	poly(ADP-ribose) polymerase family member 12	protein-coding	64761
ENSG00000059573	3070	2858	3124	2654	2475	3661	ALDH18A1	aldehyde dehydrogenase 18 family member A1	protein-coding	5832
ENSG00000059588	2583	2355	2373	1732	1588	2545	TARBP1	TAR (HIV-1) RNA binding protein 1	protein-coding	6894
ENSG00000059691	765	760	820	646	600	810	GATB	glutamyl-tRNA amidotransferase subunit B	protein-coding	5188
ENSG00000059728	1676	1590	1779	1290	1102	1576	MXD1	MAX dimerization protein 1	protein-coding	4084
ENSG00000059758	1209	1113	1468	1059	956	1340	CDK17	cyclin dependent kinase 17	protein-coding	5128
ENSG00000059769	174	165	194	144	130	195	DNAJC25	DnaJ heat shock protein family (Hsp40) member C25	protein-coding	548645
ENSG00000059804	0	8	0	4	6	8	SLC2A3	solute carrier family 2 member 3	protein-coding	6515
ENSG00000059915	39	42	57	35	20	19	PSD	pleckstrin and Sec7 domain containing	protein-coding	5662
ENSG00000060069	224	184	218	179	201	184	CTDP1	CTD phosphatase subunit 1	protein-coding	9150
ENSG00000060138	7651	7217	8064	6136	6442	9101	YBX3	Y-box binding protein 3	protein-coding	8531
ENSG00000060140	356	377	411	296	354	414	STYK1	serine/threonine/tyrosine kinase 1	protein-coding	55359
ENSG00000060237	8643	9378	10496	8207	7039	9552	WNK1	WNK lysine deficient protein kinase 1	protein-coding	65125
ENSG00000060303	0	0	0	0	0	0	RPS17P5	ribosomal protein S17 pseudogene 5 [Source:HGNC Symbol;Acc:HGNC:21352]	processed_pseudogene
ENSG00000060339	3688	3650	3829	2955	2725	3962	CCAR1	cell division cycle and apoptosis regulator 1	protein-coding	55749
ENSG00000060491	4513	4175	4807	3711	3517	5060	OGFR	opioid growth factor receptor	protein-coding	11054
ENSG00000060558	1280	1179	1369	1090	1106	1301	GNA15	G protein subunit alpha 15	protein-coding	2769
ENSG00000060566	0	0	2	0	0	0	CREB3L3	cAMP responsive element binding protein 3 like 3	protein-coding	84699
ENSG00000060642	1236	1292	1356	1015	949	1344	PIGV	phosphatidylinositol glycan anchor biosynthesis class V	protein-coding	55650
ENSG00000060656	5331	5139	5201	3784	4402	5885	PTPRU	protein tyrosine phosphatase, receptor type U	protein-coding	10076
ENSG00000060688	1544	1452	1608	1256	1221	1531	SNRNP40	small nuclear ribonucleoprotein U5 subunit 40	protein-coding	9410
ENSG00000060709	0	0	0	0	0	2	RIMBP2	RIMS binding protein 2	protein-coding	23504
ENSG00000060718	0	7	2	7	5	2	COL11A1	collagen type XI alpha 1 chain	protein-coding	1301
ENSG00000060749	4194	4368	4638	3384	3080	4564	QSER1	glutamine and serine rich 1	protein-coding	79832
ENSG00000060762	407	444	507	349	314	421	MPC1	mitochondrial pyruvate carrier 1	protein-coding	51660
ENSG00000060971	1456	1321	1822	1322	990	1536	ACAA1	acetyl-CoA acyltransferase 1	protein-coding	30
ENSG00000060982	7108	6829	9581	7184	4172	6182	BCAT1	branched chain amino acid transaminase 1	protein-coding	586
ENSG00000061273	3470	3116	3929	2761	2492	3546	HDAC7	histone deacetylase 7	protein-coding	51564
ENSG00000061337	2	4	4	0	0	4	LZTS1	leucine zipper tumor suppressor 1	protein-coding	11178
ENSG00000061455	19	12	11	31	10	12	PRDM6	PR/SET domain 6	protein-coding	93166
ENSG00000061492	0	0	0	0	0	0	WNT8A	Wnt family member 8A	protein-coding	7478
ENSG00000061656	460	497	397	279	472	720	SPAG4	sperm associated antigen 4	protein-coding	6676
ENSG00000061676	13021	12883	16935	12455	9997	13772	NCKAP1	NCK associated protein 1	protein-coding	10787
ENSG00000061794	1860	1919	2357	1702	1646	2410	MRPS35	mitochondrial ribosomal protein S35	protein-coding	60488
ENSG00000061918	2	0	2	0	10	2	GUCY1B1	guanylate cyclase 1 soluble subunit beta 1	protein-coding	2983
ENSG00000061936	2193	2245	2491	1771	1732	2446	SFSWAP	splicing factor SWAP	protein-coding	6433
ENSG00000061938	2208	2139	2726	2060	1623	2412	TNK2	tyrosine kinase non receptor 2	protein-coding	10188
ENSG00000061987	1300	1096	1237	963	944	1389	MON2	MON2 homolog, regulator of endosome-to-Golgi trafficking	protein-coding	23041
ENSG00000062038	14514	14411	15226	11581	12644	16832	CDH3	cadherin 3	protein-coding	1001
ENSG00000062096	0	1	0	0	0	0	ARSF	arylsulfatase F	protein-coding	416
ENSG00000062194	3478	3447	4263	3192	2696	4060	GPBP1	GC-rich promoter binding protein 1	protein-coding	65056
ENSG00000062282	506	532	604	436	410	596	DGAT2	diacylglycerol O-acyltransferase 2	protein-coding	84649
ENSG00000062370	303	298	287	240	230	345	ZNF112	zinc finger protein 112	protein-coding	7771
ENSG00000062485	8310	7654	9281	7281	6647	8959	CS	citrate synthase	protein-coding	1431
ENSG00000062524	28	25	11	8	14	20	LTK	leukocyte receptor tyrosine kinase	protein-coding	4058
ENSG00000062582	30	44	76	34	30	49	MRPS24	mitochondrial ribosomal protein S24	protein-coding	64951
ENSG00000062598	1455	1463	1765	1251	1168	1828	ELMO2	engulfment and cell motility 2	protein-coding	63916
ENSG00000062650	4321	4396	4970	3858	3482	4857	WAPL	WAPL cohesin release factor	protein-coding	23063
ENSG00000062716	3492	3482	3762	2760	2592	3821	VMP1	vacuole membrane protein 1	protein-coding	81671
ENSG00000062725	2689	2609	2867	2181	2282	3017	APPBP2	amyloid beta precursor protein binding protein 2	protein-coding	10513
ENSG00000062822	1439	1302	1302	1026	967	1423	POLD1	DNA polymerase delta 1, catalytic subunit	protein-coding	5424
ENSG00000063015	25	20	11	12	16	16	SEZ6	seizure related 6 homolog	protein-coding	124925
ENSG00000063046	26617	25598	28988	21579	22171	30937	EIF4B	eukaryotic translation initiation factor 4B	protein-coding	1975
ENSG00000063127	45	63	46	52	31	34	SLC6A16	solute carrier family 6 member 16	protein-coding	28968
ENSG00000063169	601	586	647	505	438	681	BICRA	BRD4 interacting chromatin remodeling complex associated protein	protein-coding	29998
ENSG00000063176	206	262	280	196	213	277	SPHK2	sphingosine kinase 2	protein-coding	56848
ENSG00000063177	14651	13886	16449	12737	13095	16388	RPL18	ribosomal protein L18	protein-coding	6141
ENSG00000063180	699	672	888	611	595	749	CA11	carbonic anhydrase 11	protein-coding	770
ENSG00000063241	493	513	549	468	463	643	ISOC2	isochorismatase domain containing 2	protein-coding	79763
ENSG00000063244	4539	4417	4876	3534	3534	4827	U2AF2	U2 small nuclear RNA auxiliary factor 2	protein-coding	11338
ENSG00000063245	4084	3923	4865	3462	3317	4522	EPN1	epsin 1	protein-coding	29924
ENSG00000063322	2043	1991	2191	1664	1651	2153	MED29	mediator complex subunit 29	protein-coding	55588
ENSG00000063438	1524	1332	1356	1064	1066	1590	AHRR	aryl-hydrocarbon receptor repressor	protein-coding	57491
ENSG00000063515	0	0	0	0	0	0	GSC2	goosecoid homeobox 2	protein-coding	2928
ENSG00000063587	500	424	522	345	346	553	ZNF275	zinc finger protein 275	protein-coding	10838
ENSG00000063601	2202	2031	2527	1924	1747	2463	MTMR1	myotubularin related protein 1	protein-coding	8776
ENSG00000063660	3496	3225	4222	3001	2847	3955	GPC1	glypican 1	protein-coding	2817
ENSG00000063761	259	203	243	279	133	207	ADCK1	aarF domain containing kinase 1	protein-coding	57143
ENSG00000063854	1068	986	1312	983	782	1082	HAGH	hydroxyacylglutathione hydrolase	protein-coding	3029
ENSG00000063978	1370	1194	1596	1139	1085	1449	RNF4	ring finger protein 4	protein-coding	6047
ENSG00000064012	1996	2013	1938	1552	1630	2195	CASP8	caspase 8	protein-coding	841
ENSG00000064042	2148	2320	2816	2153	1698	2377	LIMCH1	LIM and calponin homology domains 1	protein-coding	22998
ENSG00000064102	1139	1053	1224	867	939	1336	INTS13	integrator complex subunit 13	protein-coding	55726
ENSG00000064115	5294	5139	5934	4233	4099	5579	TM7SF3	transmembrane 7 superfamily member 3	protein-coding	51768
ENSG00000064195	192	139	230	119	186	253	DLX3	distal-less homeobox 3	protein-coding	1747
ENSG00000064199	79	59	99	78	55	104	SPA17	sperm autoantigenic protein 17	protein-coding	53340
ENSG00000064201	18	20	42	16	31	25	TSPAN32	tetraspanin 32	protein-coding	10077
ENSG00000064205	9	4	5	7	8	13	WISP2	WNT1 inducible signaling pathway protein 2	protein-coding	8839
ENSG00000064218	0	0	0	0	0	0	DMRT3	doublesex and mab-3 related transcription factor 3	protein-coding	58524
ENSG00000064225	193	187	205	151	144	213	ST3GAL6	ST3 beta-galactoside alpha-2,3-sialyltransferase 6	protein-coding	10402
ENSG00000064270	503	422	623	524	273	424	ATP2C2	ATPase secretory pathway Ca2+ transporting 2	protein-coding	9914
ENSG00000064300	131	183	161	104	275	394	NGFR	nerve growth factor receptor	protein-coding	4804
ENSG00000064309	307	345	346	252	204	318	CDON	cell adhesion associated, oncogene regulated	protein-coding	50937
ENSG00000064313	3060	2923	3228	2511	2007	3158	TAF2	TATA-box binding protein associated factor 2	protein-coding	6873
ENSG00000064393	6211	6238	7247	5674	4983	7170	HIPK2	homeodomain interacting protein kinase 2	protein-coding	28996
ENSG00000064419	3491	3387	4019	2950	2757	3837	TNPO3	transportin 3	protein-coding	23534
ENSG00000064489	1	3	0	1	4	2	BORCS8-MEF2B	BORCS8-MEF2B readthrough	protein-coding	4207
ENSG00000064490	3210	3053	3194	2422	2471	3560	RFXANK	regulatory factor X associated ankyrin containing protein	protein-coding	8625
ENSG00000064545	970	844	1018	743	818	881	TMEM161A	transmembrane protein 161A	protein-coding	54929
ENSG00000064547	708	708	915	664	560	763	LPAR2	lysophosphatidic acid receptor 2	protein-coding	9170
ENSG00000064601	3159	3024	3448	2616	2387	3170	CTSA	cathepsin A	protein-coding	5476
ENSG00000064607	3017	2882	2993	2157	2026	3040	SUGP2	SURP and G-patch domain containing 2	protein-coding	10147
ENSG00000064651	2062	2179	1955	1503	1475	2080	SLC12A2	solute carrier family 12 member 2	protein-coding	6558
ENSG00000064652	433	375	626	455	301	416	SNX24	sorting nexin 24	protein-coding	28966
ENSG00000064655	12	13	10	14	18	16	EYA2	EYA transcriptional coactivator and phosphatase 2	protein-coding	2139
ENSG00000064666	10863	10382	13178	9959	8963	12405	CNN2	calponin 2	protein-coding	1265
ENSG00000064687	1591	1522	1437	1119	1217	1763	ABCA7	ATP binding cassette subfamily A member 7	protein-coding	10347
ENSG00000064692	198	168	114	110	117	207	SNCAIP	synuclein alpha interacting protein	protein-coding	9627
ENSG00000064703	477	489	469	323	329	491	DDX20	DEAD-box helicase 20	protein-coding	11218
ENSG00000064726	2634	2485	2869	2271	1958	2783	BTBD1	BTB domain containing 1	protein-coding	53339
ENSG00000064763	691	651	794	580	513	696	FAR2	fatty acyl-CoA reductase 2	protein-coding	55711
ENSG00000064787	71	82	52	41	63	83	BCAS1	breast carcinoma amplified sequence 1	protein-coding	8537
ENSG00000064835	0	0	0	0	0	2	POU1F1	POU class 1 homeobox 1	protein-coding	5449
ENSG00000064886	4	2	6	0	3	6	CHI3L2	chitinase 3 like 2	protein-coding	1117
ENSG00000064932	1032	1223	879	619	646	846	SBNO2	strawberry notch homolog 2	protein-coding	22904
ENSG00000064933	774	763	829	598	588	821	PMS1	PMS1 homolog 1, mismatch repair system component	protein-coding	5378
ENSG00000064961	1859	1686	2095	1453	1482	2220	HMG20B	high mobility group 20B	protein-coding	10362
ENSG00000064989	47	42	30	14	38	54	CALCRL	calcitonin receptor like receptor	protein-coding	10203
ENSG00000064995	404	401	412	290	295	395	TAF11	TATA-box binding protein associated factor 11	protein-coding	6882
ENSG00000064999	2693	2493	3048	2315	2251	2967	ANKS1A	ankyrin repeat and sterile alpha motif domain containing 1A	protein-coding	23294
ENSG00000065000	8056	7493	8838	6828	6058	8244	AP3D1	adaptor related protein complex 3 subunit delta 1	protein-coding	8943
ENSG00000065029	1153	1074	1194	981	920	1149	ZNF76	zinc finger protein 76	protein-coding	7629
ENSG00000065054	1246	1261	1564	1102	935	1175	SLC9A3R2	SLC9A3 regulator 2	protein-coding	9351
ENSG00000065057	369	413	475	347	309	436	NTHL1	nth like DNA glycosylase 1	protein-coding	4913
ENSG00000065060	1888	1866	2303	1813	1397	1854	UHRF1BP1	UHRF1 binding protein 1	protein-coding	54887
ENSG00000065135	2570	2462	2977	2122	2060	2844	GNAI3	G protein subunit alpha i3	protein-coding	2773
ENSG00000065150	12223	11605	13517	9899	10145	13541	IPO5	importin 5	protein-coding	3843
ENSG00000065154	6212	6042	7225	5332	4856	6535	OAT	ornithine aminotransferase	protein-coding	4942
ENSG00000065183	796	770	875	636	591	921	WDR3	WD repeat domain 3	protein-coding	10885
ENSG00000065243	1924	2095	1968	1573	1437	2164	PKN2	protein kinase N2	protein-coding	5586
ENSG00000065268	1456	1252	1723	1359	1109	1474	WDR18	WD repeat domain 18	protein-coding	57418
ENSG00000065308	2858	2893	3498	2602	2062	2764	TRAM2	translocation associated membrane protein 2	protein-coding	9697
ENSG00000065320	21	19	17	15	12	24	NTN1	netrin 1	protein-coding	9423
ENSG00000065325	18	11	31	15	10	2	GLP2R	glucagon like peptide 2 receptor	protein-coding	9340
ENSG00000065328	468	412	462	357	327	420	MCM10	minichromosome maintenance 10 replication initiation factor	protein-coding	55388
ENSG00000065357	1871	1729	2261	1696	1661	2133	DGKA	diacylglycerol kinase alpha	protein-coding	1606
ENSG00000065361	5138	5111	4621	3487	3750	5333	ERBB3	erb-b2 receptor tyrosine kinase 3	protein-coding	2065
ENSG00000065371	1	2	1	0	0	0	ROPN1	rhophilin associated tail protein 1	protein-coding	54763
ENSG00000065413	252	239	295	173	174	206	ANKRD44	ankyrin repeat domain 44	protein-coding	91526
ENSG00000065427	4703	4718	5419	4235	3849	5080	KARS	lysyl-tRNA synthetase	protein-coding	3735
ENSG00000065457	1331	1250	1426	1075	984	1325	ADAT1	adenosine deaminase, tRNA specific 1	protein-coding	23536
ENSG00000065485	959	877	1078	930	756	1030	PDIA5	protein disulfide isomerase family A member 5	protein-coding	10954
ENSG00000065491	927	865	1135	858	805	935	TBC1D22B	TBC1 domain family member 22B	protein-coding	55633
ENSG00000065518	1192	1053	1252	1105	945	1072	NDUFB4	NADH:ubiquinone oxidoreductase subunit B4	protein-coding	4710
ENSG00000065526	7410	7535	8738	6638	5632	8179	SPEN	spen family transcriptional repressor	protein-coding	23013
ENSG00000065534	244	213	262	243	153	232	MYLK	myosin light chain kinase	protein-coding	4638
ENSG00000065548	2280	2398	2583	2086	1745	2564	ZC3H15	zinc finger CCCH-type containing 15	protein-coding	55854
ENSG00000065559	1920	1791	2135	1497	1534	1957	MAP2K4	mitogen-activated protein kinase kinase 4	protein-coding	6416
ENSG00000065600	346	305	383	248	282	366	TMEM206	transmembrane protein 206	protein-coding	55248
ENSG00000065609	4	0	2	4	0	2	SNAP91	synaptosome associated protein 91	protein-coding	9892
ENSG00000065613	4123	4195	4510	3291	3338	4645	SLK	STE20 like kinase	protein-coding	9748
ENSG00000065615	499	505	481	461	439	569	CYB5R4	cytochrome b5 reductase 4	protein-coding	51167
ENSG00000065618	301	213	230	147	328	459	COL17A1	collagen type XVII alpha 1 chain	protein-coding	1308
ENSG00000065621	1260	1272	1572	1211	908	1382	GSTO2	glutathione S-transferase omega 2	protein-coding	119391
ENSG00000065665	376	371	421	274	298	418	SEC61A2	Sec61 translocon alpha 2 subunit	protein-coding	55176
ENSG00000065675	13	8	16	19	0	9	PRKCQ	protein kinase C theta	protein-coding	5588
ENSG00000065717	589	674	675	568	481	669	TLE2	transducin like enhancer of split 2	protein-coding	7089
ENSG00000065802	2217	2213	2503	1941	1585	2217	ASB1	ankyrin repeat and SOCS box containing 1	protein-coding	51665
ENSG00000065809	4142	3946	5347	4087	3055	4022	FAM107B	family with sequence similarity 107 member B	protein-coding	83641
ENSG00000065833	1744	1687	2246	1671	1385	1784	ME1	malic enzyme 1	protein-coding	4199
ENSG00000065882	3125	2751	3565	2777	2576	3634	TBC1D1	TBC1 domain family member 1	protein-coding	23216
ENSG00000065883	5418	5522	6011	4348	3886	5759	CDK13	cyclin dependent kinase 13	protein-coding	8621
ENSG00000065911	2863	2769	4759	3612	2083	2821	MTHFD2	methylenetetrahydrofolate dehydrogenase (NADP+ dependent) 2, methenyltetrahydrofolate cyclohydrolase	protein-coding	10797
ENSG00000065923	5141	4966	6090	4453	3745	5426	SLC9A7	solute carrier family 9 member A7	protein-coding	84679
ENSG00000065970	1328	1294	1555	1112	1032	1399	FOXJ2	forkhead box J2	protein-coding	55810
ENSG00000065978	16991	16227	19306	14555	13354	17860	YBX1	Y-box binding protein 1	protein-coding	4904
ENSG00000065989	1358	1360	1542	1181	1116	1767	PDE4A	phosphodiesterase 4A	protein-coding	5141
ENSG00000066027	1329	1372	1684	1257	1048	1509	PPP2R5A	protein phosphatase 2 regulatory subunit B'alpha	protein-coding	5525
ENSG00000066032	0	1	0	0	0	4	CTNNA2	catenin alpha 2	protein-coding	1496
ENSG00000066044	3306	3148	3541	2838	2476	3408	ELAVL1	ELAV like RNA binding protein 1	protein-coding	1994
ENSG00000066056	2	2	2	1	1	4	TIE1	tyrosine kinase with immunoglobulin like and EGF like domains 1	protein-coding	7075
ENSG00000066084	4757	4527	5371	4256	3474	5258	DIP2B	disco interacting protein 2 homolog B	protein-coding	57609
ENSG00000066117	2417	2439	3133	2248	1996	2649	SMARCD1	SWI/SNF related, matrix associated, actin dependent regulator of chromatin, subfamily d, member 1	protein-coding	6602
ENSG00000066135	564	515	565	498	405	461	KDM4A	lysine demethylase 4A	protein-coding	9682
ENSG00000066136	1203	1196	1235	1058	932	1216	NFYC	nuclear transcription factor Y subunit gamma	protein-coding	4802
ENSG00000066185	17	4	4	8	3	9	ZMYND12	zinc finger MYND-type containing 12	protein-coding	84217
ENSG00000066230	104	108	134	64	91	127	SLC9A3	solute carrier family 9 member A3	protein-coding	6550
ENSG00000066248	265	274	363	320	228	355	NGEF	neuronal guanine nucleotide exchange factor	protein-coding	25791
ENSG00000066279	4028	4185	3819	3090	3069	4579	ASPM	abnormal spindle microtubule assembly	protein-coding	259266
ENSG00000066294	0	0	2	0	0	0	CD84	CD84 molecule	protein-coding	8832
ENSG00000066322	3162	2988	3900	2765	2452	3155	ELOVL1	ELOVL fatty acid elongase 1	protein-coding	64834
ENSG00000066336	5	6	6	10	8	4	SPI1	Spi-1 proto-oncogene	protein-coding	6688
ENSG00000066379	12	2	2	6	124	1	ZNRD1	zinc ribbon domain containing 1	protein-coding	30834
ENSG00000066382	0	0	0	0	0	0	MPPED2	metallophosphoesterase domain containing 2	protein-coding	744
ENSG00000066405	4	4	6	0	10	1	CLDN18	claudin 18	protein-coding	51208
ENSG00000066422	2294	2046	2427	1859	1713	2309	ZBTB11	zinc finger and BTB domain containing 11	protein-coding	27107
ENSG00000066427	1395	1458	1404	1073	1167	1578	ATXN3	ataxin 3	protein-coding	4287
ENSG00000066455	2145	1917	2283	1780	1807	2132	GOLGA5	golgin A5	protein-coding	9950
ENSG00000066468	37	30	39	38	40	64	FGFR2	fibroblast growth factor receptor 2	protein-coding	2263
ENSG00000066557	789	681	801	655	610	913	LRRC40	leucine rich repeat containing 40	protein-coding	55631
ENSG00000066583	715	700	682	565	575	739	ISOC1	isochorismatase domain containing 1	protein-coding	51015
ENSG00000066629	1	0	0	2	4	0	EML1	echinoderm microtubule associated protein like 1	protein-coding	2009
ENSG00000066651	610	584	722	547	434	556	TRMT11	tRNA methyltransferase 11 homolog	protein-coding	60487
ENSG00000066654	2150	2060	2276	1711	1643	2272	THUMPD1	THUMP domain containing 1	protein-coding	55623
ENSG00000066697	598	554	821	566	485	621	MSANTD3	Myb/SANT DNA binding domain containing 3	protein-coding	91283
ENSG00000066735	8	6	6	10	8	10	KIF26A	kinesin family member 26A	protein-coding	26153
ENSG00000066739	2980	2995	3027	2428	2149	3114	ATG2B	autophagy related 2B	protein-coding	55102
ENSG00000066777	7652	7466	8083	6183	5862	8232	ARFGEF1	ADP ribosylation factor guanine nucleotide exchange factor 1	protein-coding	10565
ENSG00000066813	0	0	0	0	0	0	ACSM2B	acyl-CoA synthetase medium chain family member 2B	protein-coding	348158
ENSG00000066827	474	439	517	358	333	482	ZFAT	zinc finger and AT-hook domain containing	protein-coding	57623
ENSG00000066855	1888	1891	2037	1653	1562	2196	MTFR1	mitochondrial fission regulator 1	protein-coding	9650
ENSG00000066923	632	582	569	385	448	635	STAG3	stromal antigen 3	protein-coding	10734
ENSG00000066926	1215	1169	1311	987	1004	1315	FECH	ferrochelatase	protein-coding	2235
ENSG00000066933	2222	2250	2399	1933	1688	2518	MYO9A	myosin IXA	protein-coding	4649
ENSG00000067048	3317	3211	3096	2567	2503	3303	DDX3Y	DEAD-box helicase 3 Y-linked	protein-coding	8653
ENSG00000067057	9974	9333	11218	8504	8267	11363	PFKP	phosphofructokinase, platelet	protein-coding	5214
ENSG00000067064	2186	2242	2806	2188	2010	2611	IDI1	isopentenyl-diphosphate delta isomerase 1	protein-coding	3422
ENSG00000067066	2372	2528	2965	2231	1893	2834	SP100	SP100 nuclear antigen	protein-coding	6672
ENSG00000067082	2779	2769	3603	2534	1905	2790	KLF6	Kruppel like factor 6	protein-coding	1316
ENSG00000067113	278	267	364	239	275	412	PLPP1	phospholipid phosphatase 1	protein-coding	8611
ENSG00000067141	73	51	88	52	34	96	NEO1	neogenin 1	protein-coding	4756
ENSG00000067167	10289	10379	12490	9432	8734	12006	TRAM1	translocation associated membrane protein 1	protein-coding	23471
ENSG00000067177	1044	953	1203	895	770	1042	PHKA1	phosphorylase kinase regulatory subunit alpha 1	protein-coding	5255
ENSG00000067182	3658	3288	3983	3284	3132	4137	TNFRSF1A	TNF receptor superfamily member 1A	protein-coding	7132
ENSG00000067191	279	261	360	246	189	388	CACNB1	calcium voltage-gated channel auxiliary subunit beta 1	protein-coding	782
ENSG00000067208	1721	1646	2040	1553	1399	1954	EVI5	ecotropic viral integration site 5	protein-coding	7813
ENSG00000067221	672	703	702	557	599	714	STOML1	stomatin like 1	protein-coding	9399
ENSG00000067225	36651	35641	35609	27100	31412	42657	PKM	pyruvate kinase M1/2	protein-coding	5315
ENSG00000067248	1641	1749	1955	1333	1371	1953	DHX29	DExH-box helicase 29	protein-coding	54505
ENSG00000067334	1895	1930	1983	1522	1674	2242	DNTTIP2	deoxynucleotidyltransferase terminal interacting protein 2	protein-coding	30836
ENSG00000067365	631	611	772	531	517	618	METTL22	methyltransferase like 22	protein-coding	79091
ENSG00000067369	3239	3417	3690	2786	2633	3746	TP53BP1	tumor protein p53 binding protein 1	protein-coding	7158
ENSG00000067445	7	12	4	0	0	0	TRO	trophinin	protein-coding	7216
ENSG00000067533	1421	1358	1644	1212	1192	1614	RRP15	ribosomal RNA processing 15 homolog	protein-coding	51018
ENSG00000067560	14272	13989	17128	12845	12109	16102	RHOA	ras homolog family member A	protein-coding	387
ENSG00000067596	3495	3504	3879	3023	2853	4078	DHX8	DEAH-box helicase 8	protein-coding	1659
ENSG00000067601	160	177	154	127	102	247	PMS2P4	PMS1 homolog 2, mismatch repair system component pseudogene 4 [Source:HGNC Symbol;Acc:HGNC:9129]	transcribed_unprocessed_pseudogene
ENSG00000067606	686	763	756	627	532	734	PRKCZ	protein kinase C zeta	protein-coding	5590
ENSG00000067646	936	886	891	618	684	947	ZFY	zinc finger protein Y-linked	protein-coding	7544
ENSG00000067704	8882	8765	9916	7656	6962	9771	IARS2	isoleucyl-tRNA synthetase 2, mitochondrial	protein-coding	55699
ENSG00000067715	1339	1293	1230	974	1091	1290	SYT1	synaptotagmin 1	protein-coding	6857
ENSG00000067798	33	46	79	39	18	40	NAV3	neuron navigator 3	protein-coding	89795
ENSG00000067829	1016	1068	1249	926	868	1188	IDH3G	isocitrate dehydrogenase 3 (NAD(+)) gamma	protein-coding	3421
ENSG00000067836	382	419	422	259	270	426	ROGDI	rogdi homolog	protein-coding	79641
ENSG00000067840	0	0	2	0	1	2	PDZD4	PDZ domain containing 4	protein-coding	57595
ENSG00000067842	2	0	0	0	0	0	ATP2B3	ATPase plasma membrane Ca2+ transporting 3	protein-coding	492
ENSG00000067900	3775	3806	4218	3151	2937	4098	ROCK1	Rho associated coiled-coil containing protein kinase 1	protein-coding	6093
ENSG00000067955	2080	1980	2150	1667	1513	2164	CBFB	core-binding factor subunit beta	protein-coding	865
ENSG00000067992	561	539	587	442	489	625	PDK3	pyruvate dehydrogenase kinase 3	protein-coding	5165
ENSG00000068001	827	752	942	718	660	771	HYAL2	hyaluronidase 2	protein-coding	8692
ENSG00000068024	929	1014	1059	830	735	984	HDAC4	histone deacetylase 4	protein-coding	9759
ENSG00000068028	566	526	625	523	333	506	RASSF1	Ras association domain family member 1	protein-coding	11186
ENSG00000068078	73	93	56	41	146	180	FGFR3	fibroblast growth factor receptor 3	protein-coding	2261
ENSG00000068079	329	351	397	267	252	369	IFI35	interferon induced protein 35	protein-coding	3430
ENSG00000068097	1238	1146	1434	1022	1015	1425	HEATR6	HEAT repeat containing 6	protein-coding	63897
ENSG00000068120	4008	3861	4741	3589	3052	4366	COASY	Coenzyme A synthase	protein-coding	80347
ENSG00000068137	1175	1164	1265	1053	1044	1448	PLEKHH3	pleckstrin homology, MyTH4 and FERM domain containing H3	protein-coding	79990
ENSG00000068305	1755	1754	1934	1383	1317	2029	MEF2A	myocyte enhancer factor 2A	protein-coding	4205
ENSG00000068308	1547	1406	1722	1217	1229	1771	OTUD5	OTU deubiquitinase 5	protein-coding	55593
ENSG00000068323	1836	1660	2197	1703	1398	1892	TFE3	transcription factor binding to IGHM enhancer 3	protein-coding	7030
ENSG00000068354	736	683	842	692	552	770	TBC1D25	TBC1 domain family member 25	protein-coding	4943
ENSG00000068366	3460	3270	4409	3380	2694	3866	ACSL4	acyl-CoA synthetase long chain family member 4	protein-coding	2182
ENSG00000068383	772	755	948	725	607	952	INPP5A	inositol polyphosphate-5-phosphatase A	protein-coding	3632
ENSG00000068394	922	768	946	802	675	923	GPKOW	G-patch domain and KOW motifs	protein-coding	27238
ENSG00000068400	1368	1390	1520	1095	1039	1473	GRIPAP1	GRIP1 associated protein 1	protein-coding	56850
ENSG00000068438	1302	1211	1557	1249	951	1263	FTSJ1	FtsJ RNA methyltransferase homolog 1	protein-coding	24140
ENSG00000068489	2942	2846	3522	2584	2180	3051	PRR11	proline rich 11	protein-coding	55771
ENSG00000068615	14	8	7	6	4	2	REEP1	receptor accessory protein 1	protein-coding	65055
ENSG00000068650	6265	5898	6497	5218	4287	5992	ATP11A	ATPase phospholipid transporting 11A	protein-coding	23250
ENSG00000068654	3872	3687	3946	3162	3028	3923	POLR1A	RNA polymerase I subunit A	protein-coding	25885
ENSG00000068697	4096	3898	4369	3291	3303	4528	LAPTM4A	lysosomal protein transmembrane 4 alpha	protein-coding	9741
ENSG00000068724	3063	3001	3880	2950	2125	3106	TTC7A	tetratricopeptide repeat domain 7A	protein-coding	57217
ENSG00000068745	2431	2399	2344	1750	1790	2640	IP6K2	inositol hexakisphosphate kinase 2	protein-coding	51447
ENSG00000068781	0	0	0	0	0	0	STON1-GTF2A1L	STON1-GTF2A1L readthrough	protein-coding	286749
ENSG00000068784	789	669	864	618	720	879	SRBD1	S1 RNA binding domain 1	protein-coding	55133
ENSG00000068796	2502	2646	2805	2185	2104	2814	KIF2A	kinesin family member 2A	protein-coding	3796
ENSG00000068831	139	148	130	130	116	200	RASGRP2	RAS guanyl releasing protein 2	protein-coding	10235
ENSG00000068878	4388	4263	4711	3560	3353	4751	PSME4	proteasome activator subunit 4	protein-coding	23198
ENSG00000068885	794	794	794	641	611	894	IFT80	intraflagellar transport 80	protein-coding	57560
ENSG00000068903	0	0	0	0	0	0	SIRT2	sirtuin 2	protein-coding	22933
ENSG00000068912	1876	1863	2178	1619	1555	2019	ERLEC1	endoplasmic reticulum lectin 1	protein-coding	27248
ENSG00000068971	540	448	599	467	436	531	PPP2R5B	protein phosphatase 2 regulatory subunit B'beta	protein-coding	5526
ENSG00000068976	12	7	10	17	1	4	PYGM	glycogen phosphorylase, muscle associated	protein-coding	5837
ENSG00000068985	4	2	1	1	1	0	PAGE1	PAGE family member 1	protein-coding	8712
ENSG00000069011	945	937	1135	851	754	978	PITX1	paired like homeodomain 1	protein-coding	5307
ENSG00000069018	17	11	11	10	13	11	TRPC7	transient receptor potential cation channel subfamily C member 7	protein-coding	57113
ENSG00000069020	1517	1515	1745	1376	1225	1854	MAST4	microtubule associated serine/threonine kinase family member 4	protein-coding	375449
ENSG00000069122	310	316	183	145	221	375	ADGRF5	adhesion G protein-coupled receptor F5	protein-coding	221395
ENSG00000069188	5	2	14	3	4	5	SDK2	sidekick cell adhesion molecule 2	protein-coding	54549
ENSG00000069206	0	0	0	0	0	0	ADAM7	ADAM metallopeptidase domain 7	protein-coding	8756
ENSG00000069248	2764	2626	3089	2294	2232	3180	NUP133	nucleoporin 133	protein-coding	55746
ENSG00000069275	23323	23243	26612	20229	18618	25836	NUCKS1	nuclear casein kinase and cyclin dependent kinase substrate 1	protein-coding	64710
ENSG00000069329	6013	5471	6881	4993	4844	6807	VPS35	VPS35, retromer complex component	protein-coding	55737
ENSG00000069345	4560	4493	5133	4016	3728	5104	DNAJA2	DnaJ heat shock protein family (Hsp40) member A2	protein-coding	10294
ENSG00000069399	859	747	1001	805	638	924	BCL3	B cell CLL/lymphoma 3	protein-coding	602
ENSG00000069424	2263	2088	2764	2111	1835	2415	KCNAB2	potassium voltage-gated channel subfamily A regulatory beta subunit 2	protein-coding	8514
ENSG00000069431	10	14	8	6	6	17	ABCC9	ATP binding cassette subfamily C member 9	protein-coding	10060
ENSG00000069482	0	0	2	0	0	0	GAL	galanin and GMAP prepropeptide	protein-coding	51083
ENSG00000069493	496	518	506	337	336	561	CLEC2D	C-type lectin domain family 2 member D	protein-coding	29121
ENSG00000069509	205	168	194	139	204	188	FUNDC1	FUN14 domain containing 1	protein-coding	139341
ENSG00000069535	0	0	0	0	0	0	MAOB	monoamine oxidase B	protein-coding	4129
ENSG00000069667	29	11	28	17	17	25	RORA	RAR related orphan receptor A	protein-coding	6095
ENSG00000069696	0	0	1	5	1	2	DRD4	dopamine receptor D4	protein-coding	1815
ENSG00000069702	327	320	404	310	311	422	TGFBR3	transforming growth factor beta receptor 3	protein-coding	7049
ENSG00000069764	0	1	0	2	0	0	PLA2G10	phospholipase A2 group X	protein-coding	8399
ENSG00000069812	144	190	219	157	180	166	HES2	hes family bHLH transcription factor 2	protein-coding	54626
ENSG00000069849	5520	4955	6147	4662	4480	5859	ATP1B3	ATPase Na+/K+ transporting subunit beta 3	protein-coding	483
ENSG00000069869	4668	4558	5760	4361	3341	4855	NEDD4	neural precursor cell expressed, developmentally down-regulated 4, E3 ubiquitin protein ligase	protein-coding	4734
ENSG00000069943	587	484	616	452	382	627	PIGB	phosphatidylinositol glycan anchor biosynthesis class B	protein-coding	9488
ENSG00000069956	2974	2900	3485	2465	2339	3351	MAPK6	mitogen-activated protein kinase 6	protein-coding	5597
ENSG00000069966	1115	1100	1088	790	848	1317	GNB5	G protein subunit beta 5	protein-coding	10681
ENSG00000069974	827	832	781	689	681	969	RAB27A	RAB27A, member RAS oncogene family	protein-coding	5873
ENSG00000069998	1368	1243	1685	1262	1087	1459	HDHD5	haloacid dehalogenase like hydrolase domain containing 5	protein-coding	27440
ENSG00000070010	1102	1084	1272	927	889	1067	UFD1	ubiquitin recognition factor in ER associated degradation 1	protein-coding	7353
ENSG00000070018	0	0	0	0	0	0	LRP6	LDL receptor related protein 6	protein-coding	4040
ENSG00000070019	0	1	0	0	0	0	GUCY2C	guanylate cyclase 2C	protein-coding	2984
ENSG00000070031	0	0	0	2	0	0	SCT	secretin	protein-coding	6343
ENSG00000070047	28	24	32	25	17	27	PHRF1	PHD and ring finger domains 1	protein-coding	57661
ENSG00000070061	2587	2505	2808	2127	2091	2984	ELP1	elongator complex protein 1	protein-coding	8518
ENSG00000070081	1427	1561	1811	1339	1274	1753	NUCB2	nucleobindin 2	protein-coding	4925
ENSG00000070087	3624	3692	4788	3650	2781	4063	PFN2	profilin 2	protein-coding	5217
ENSG00000070159	3386	3312	3830	2926	2532	3540	PTPN3	protein tyrosine phosphatase, non-receptor type 3	protein-coding	5774
ENSG00000070182	182	182	155	135	137	210	SPTB	spectrin beta, erythrocytic	protein-coding	6710
ENSG00000070190	1445	1381	1449	1112	955	1323	DAPP1	dual adaptor of phosphotyrosine and 3-phosphoinositides 1	protein-coding	27071
ENSG00000070193	0	0	0	0	0	0	FGF10	fibroblast growth factor 10	protein-coding	2255
ENSG00000070214	7423	7258	8284	6370	5620	8030	SLC44A1	solute carrier family 44 member 1	protein-coding	23446
ENSG00000070269	724	770	779	608	554	772	TMEM260	transmembrane protein 260	protein-coding	54916
ENSG00000070366	1035	983	1164	901	781	1084	SMG6	SMG6, nonsense mediated mRNA decay factor	protein-coding	23293
ENSG00000070367	3170	3035	3572	2735	2482	3473	EXOC5	exocyst complex component 5	protein-coding	10640
ENSG00000070371	328	301	392	274	274	366	CLTCL1	clathrin heavy chain like 1	protein-coding	8218
ENSG00000070388	0	1	6	0	2	10	FGF22	fibroblast growth factor 22	protein-coding	27006
ENSG00000070404	575	593	980	719	550	646	FSTL3	follistatin like 3	protein-coding	10272
ENSG00000070413	5721	5359	6673	4846	4212	5851	DGCR2	DiGeorge syndrome critical region gene 2	protein-coding	9993
ENSG00000070423	1436	1239	1580	1121	1160	1496	RNF126	ring finger protein 126	protein-coding	55658
ENSG00000070444	1272	1286	1468	1203	1013	1284	MNT	MAX network transcriptional repressor	protein-coding	4335
ENSG00000070476	2030	2011	2441	1798	1470	2067	ZXDC	ZXD family zinc finger C	protein-coding	79364
ENSG00000070495	879	856	1091	770	654	927	JMJD6	jumonji domain containing 6, arginine demethylase and lysine hydroxylase	protein-coding	23210
ENSG00000070501	639	626	727	575	475	708	POLB	DNA polymerase beta	protein-coding	5423
ENSG00000070526	40	29	38	33	35	40	ST6GALNAC1	ST6 N-acetylgalactosaminide alpha-2,6-sialyltransferase 1	protein-coding	55808
ENSG00000070540	409	434	564	402	328	469	WIPI1	WD repeat domain, phosphoinositide interacting 1	protein-coding	55062
ENSG00000070601	35	25	16	7	32	36	FRMPD1	FERM and PDZ domain containing 1	protein-coding	22844
ENSG00000070610	1454	1279	1271	1076	1040	1261	GBA2	glucosylceramidase beta 2	protein-coding	57704
ENSG00000070614	6425	6146	7394	5891	4995	6947	NDST1	N-deacetylase and N-sulfotransferase 1	protein-coding	3340
ENSG00000070669	69	59	169	108	34	47	ASNS	asparagine synthetase (glutamine-hydrolyzing)	protein-coding	440
ENSG00000070718	666	663	721	568	478	756	AP3M2	adaptor related protein complex 3 subunit mu 2	protein-coding	10947
ENSG00000070729	707	683	753	616	534	713	CNGB1	cyclic nucleotide gated channel beta 1	protein-coding	1258
ENSG00000070731	489	440	528	421	392	616	ST6GALNAC2	ST6 N-acetylgalactosaminide alpha-2,6-sialyltransferase 2	protein-coding	10610
ENSG00000070748	0	0	1	0	0	0	CHAT	choline O-acetyltransferase	protein-coding	1103
ENSG00000070756	109385	103315	119194	91396	88143	121779	PABPC1	poly(A) binding protein cytoplasmic 1	protein-coding	26986
ENSG00000070759	461	501	510	403	434	556	TESK2	testis associated actin remodelling kinase 2	protein-coding	10420
ENSG00000070761	817	822	902	758	721	887	CFAP20	cilia and flagella associated protein 20	protein-coding	29105
ENSG00000070770	6070	5851	6797	5142	4747	6690	CSNK2A2	casein kinase 2 alpha 2	protein-coding	1459
ENSG00000070778	779	791	1073	866	614	835	PTPN21	protein tyrosine phosphatase, non-receptor type 21	protein-coding	11099
ENSG00000070785	448	350	442	286	281	443	EIF2B3	eukaryotic translation initiation factor 2B subunit gamma	protein-coding	8891
ENSG00000070808	11	15	24	15	17	9	CAMK2A	calcium/calmodulin dependent protein kinase II alpha	protein-coding	815
ENSG00000070814	3024	3129	3468	2610	2360	3465	TCOF1	treacle ribosome biogenesis factor 1	protein-coding	6949
ENSG00000070831	26	34	23	25	33	45	CDC42	cell division cycle 42	protein-coding	998
ENSG00000070882	10191	9759	10887	8507	7406	10309	OSBPL3	oxysterol binding protein like 3	protein-coding	26031
ENSG00000070886	0	0	3	2	0	0	EPHA8	EPH receptor A8	protein-coding	2046
ENSG00000070915	2	0	0	6	1	0	SLC12A3	solute carrier family 12 member 3	protein-coding	6559
ENSG00000070950	773	894	976	610	634	828	RAD18	RAD18, E3 ubiquitin protein ligase	protein-coding	56852
ENSG00000070961	2493	2486	2551	2146	2047	2655	ATP2B1	ATPase plasma membrane Ca2+ transporting 1	protein-coding	490
ENSG00000070985	2	2	0	0	1	10	TRPM5	transient receptor potential cation channel subfamily M member 5	protein-coding	29850
ENSG00000071051	2492	2388	2864	2244	1987	2652	NCK2	NCK adaptor protein 2	protein-coding	8440
ENSG00000071054	10588	10733	12398	9792	7673	10743	MAP4K4	mitogen-activated protein kinase kinase kinase kinase 4	protein-coding	9448
ENSG00000071073	2109	2233	2110	1732	1461	1964	MGAT4A	alpha-1,3-mannosyl-glycoprotein 4-beta-N-acetylglucosaminyltransferase A	protein-coding	11320
ENSG00000071082	9668	9211	11233	8555	7889	9792	RPL31	ribosomal protein L31	protein-coding	6160
ENSG00000071127	5860	5571	7360	5789	4743	6108	WDR1	WD repeat domain 1	protein-coding	9948
ENSG00000071189	5418	5553	5860	4413	4192	5911	SNX13	sorting nexin 13	protein-coding	23161
ENSG00000071203	0	0	0	0	0	0	MS4A12	membrane spanning 4-domains A12	protein-coding	54860
ENSG00000071205	1224	997	1330	1083	826	1160	ARHGAP10	Rho GTPase activating protein 10	protein-coding	79658
ENSG00000071242	4043	3844	4755	3675	2709	3968	RPS6KA2	ribosomal protein S6 kinase A2	protein-coding	6196
ENSG00000071243	360	349	357	305	293	397	ING3	inhibitor of growth family member 3	protein-coding	54556
ENSG00000071246	52	59	50	41	61	96	VASH1	vasohibin 1	protein-coding	22846
ENSG00000071282	18	15	10	16	4	14	LMCD1	LIM and cysteine rich domains 1	protein-coding	29995
ENSG00000071462	2267	2316	2928	2162	1821	2620	BUD23	BUD23, rRNA methyltransferase and ribosome maturation factor	protein-coding	114049
ENSG00000071537	5356	5385	6437	5001	3931	5975	SEL1L	SEL1L, ERAD E3 ligase adaptor subunit	protein-coding	6400
ENSG00000071539	1700	1669	1909	1354	1221	1745	TRIP13	thyroid hormone receptor interactor 13	protein-coding	9319
ENSG00000071553	3920	3795	4380	3398	2956	4062	ATP6AP1	ATPase H+ transporting accessory protein 1	protein-coding	537
ENSG00000071564	2308	2257	2691	2137	1798	2637	TCF3	transcription factor 3	protein-coding	6929
ENSG00000071575	1992	1835	1699	1224	1701	2355	TRIB2	tribbles pseudokinase 2	protein-coding	28951
ENSG00000071626	2908	2854	3495	2539	2201	3148	DAZAP1	DAZ associated protein 1	protein-coding	26528
ENSG00000071655	1511	1434	1683	1277	1083	1484	MBD3	methyl-CpG binding domain protein 3	protein-coding	53615
ENSG00000071677	0	0	0	0	0	0	PRLH	prolactin releasing hormone	protein-coding	51052
ENSG00000071794	3383	3270	4065	2919	2973	3999	HLTF	helicase like transcription factor	protein-coding	6596
ENSG00000071859	1149	1039	1329	1093	895	1138	FAM50A	family with sequence similarity 50 member A	protein-coding	9130
ENSG00000071889	1079	959	1268	840	789	1158	FAM3A	family with sequence similarity 3 member A	protein-coding	60343
ENSG00000071894	0	0	0	0	0	0	CPSF1	cleavage and polyadenylation specific factor 1	protein-coding	29894
ENSG00000071909	2	0	12	10	9	9	MYO3B	myosin IIIB	protein-coding	140469
ENSG00000071967	8591	8618	9287	7417	7245	10169	CYBRD1	cytochrome b reductase 1	protein-coding	79901
ENSG00000071991	597	570	639	494	445	610	CDH19	cadherin 19	protein-coding	28513
ENSG00000071994	1701	1569	1822	1394	1328	1667	PDCD2	programmed cell death 2	protein-coding	5134
ENSG00000072041	2299	2319	2733	2111	1886	2533	SLC6A15	solute carrier family 6 member 15	protein-coding	55117
ENSG00000072042	5227	4991	6466	4775	4292	5621	RDH11	retinol dehydrogenase 11	protein-coding	51109
ENSG00000072062	2923	3057	3198	2476	2661	3595	PRKACA	protein kinase cAMP-activated catalytic subunit alpha	protein-coding	5566
ENSG00000072071	3189	3163	3665	2762	2790	3788	ADGRL1	adhesion G protein-coupled receptor L1	protein-coding	22859
ENSG00000072080	0	0	0	0	0	0	SPP2	secreted phosphoprotein 2	protein-coding	6694
ENSG00000072110	21658	20192	29136	21648	17739	23950	ACTN1	actinin alpha 1	protein-coding	87
ENSG00000072121	2682	2488	2846	2130	1906	2703	ZFYVE26	zinc finger FYVE-type containing 26	protein-coding	23503
ENSG00000072133	0	0	0	0	0	0	RPS6KA6	ribosomal protein S6 kinase A6	protein-coding	27330
ENSG00000072134	1275	1160	1439	1112	1117	1653	EPN2	epsin 2	protein-coding	22905
ENSG00000072135	626	617	789	543	447	577	PTPN18	protein tyrosine phosphatase, non-receptor type 18	protein-coding	26469
ENSG00000072163	119	116	165	107	76	138	LIMS2	LIM zinc finger domain containing 2	protein-coding	55679
ENSG00000072182	0	0	4	0	2	0	ASIC4	acid sensing ion channel subunit family member 4	protein-coding	55515
ENSG00000072195	1248	1118	1399	987	1007	1467	SPEG	SPEG complex locus	protein-coding	10290
ENSG00000072201	494	505	483	395	411	586	LNX1	ligand of numb-protein X 1	protein-coding	84708
ENSG00000072210	2083	1882	2077	1547	1737	2460	ALDH3A2	aldehyde dehydrogenase 3 family member A2	protein-coding	224
ENSG00000072274	19033	18474	19636	14911	15689	21570	TFRC	transferrin receptor	protein-coding	7037
ENSG00000072310	7125	6390	7305	5598	4896	6907	SREBF1	sterol regulatory element binding transcription factor 1	protein-coding	6720
ENSG00000072315	2	1	0	0	0	0	TRPC5	transient receptor potential cation channel subfamily C member 5	protein-coding	7224
ENSG00000072364	8196	8361	9562	7303	6395	8951	AFF4	AF4/FMR2 family member 4	protein-coding	27125
ENSG00000072401	917	880	1051	817	779	963	UBE2D1	ubiquitin conjugating enzyme E2 D1	protein-coding	7321
ENSG00000072415	4665	4422	5573	4016	3309	4604	MPP5	membrane palmitoylated protein 5	protein-coding	64398
ENSG00000072422	222	193	205	158	120	187	RHOBTB1	Rho related BTB domain containing 1	protein-coding	9886
ENSG00000072501	4251	4161	4555	3576	3345	4645	SMC1A	structural maintenance of chromosomes 1A	protein-coding	8243
ENSG00000072506	1227	1177	1453	1159	996	1167	HSD17B10	hydroxysteroid 17-beta dehydrogenase 10	protein-coding	3028
ENSG00000072518	3081	2794	3221	2433	2253	3476	MARK2	microtubule affinity regulating kinase 2	protein-coding	2011
ENSG00000072571	1914	1924	1891	1506	1537	2185	HMMR	hyaluronan mediated motility receptor	protein-coding	3161
ENSG00000072609	12	33	23	21	28	12	CHFR	checkpoint with forkhead and ring finger domains	protein-coding	55743
ENSG00000072657	259	233	401	298	254	307	TRHDE	thyrotropin releasing hormone degrading enzyme	protein-coding	29953
ENSG00000072682	2243	2171	3026	2210	1739	2487	P4HA2	prolyl 4-hydroxylase subunit alpha 2	protein-coding	8974
ENSG00000072694	4	12	0	4	2	0	FCGR2B	Fc fragment of IgG receptor IIb	protein-coding	2213
ENSG00000072736	667	638	803	600	553	748	NFATC3	nuclear factor of activated T cells 3	protein-coding	4775
ENSG00000072756	438	426	437	365	364	511	TRNT1	tRNA nucleotidyl transferase 1	protein-coding	51095
ENSG00000072778	10522	9572	11379	8650	8006	11163	ACADVL	acyl-CoA dehydrogenase very long chain	protein-coding	37
ENSG00000072786	4185	4341	4711	3559	3471	4837	STK10	serine/threonine kinase 10	protein-coding	6793
ENSG00000072803	4070	3984	4858	3482	3232	4688	FBXW11	F-box and WD repeat domain containing 11	protein-coding	23291
ENSG00000072818	209	217	241	201	186	217	ACAP1	ArfGAP with coiled-coil, ankyrin repeat and PH domains 1	protein-coding	9744
ENSG00000072832	104	113	128	97	75	102	CRMP1	collapsin response mediator protein 1	protein-coding	1400
ENSG00000072840	380	326	457	342	282	442	EVC	EvC ciliary complex subunit 1	protein-coding	2121
ENSG00000072849	741	761	781	621	608	853	DERL2	derlin 2	protein-coding	51009
ENSG00000072858	79	113	113	72	68	94	SIDT1	SID1 transmembrane family member 1	protein-coding	54847
ENSG00000072864	1	0	0	3	1	2	NDE1	nudE neurodevelopment protein 1	protein-coding	54820
ENSG00000072952	25	12	28	23	16	15	MRVI1	murine retrovirus integration site 1 homolog	protein-coding	10335
ENSG00000072954	1255	1294	1533	1116	1186	1521	TMEM38A	transmembrane protein 38A	protein-coding	79041
ENSG00000072958	1170	1014	1260	995	828	1154	AP1M1	adaptor related protein complex 1 subunit mu 1	protein-coding	8907
ENSG00000073008	2291	2332	3377	2682	1514	2126	PVR	poliovirus receptor	protein-coding	5817
ENSG00000073050	754	750	838	681	642	805	XRCC1	X-ray repair cross complementing 1	protein-coding	7515
ENSG00000073060	3256	3264	3769	2919	2806	3960	SCARB1	scavenger receptor class B member 1	protein-coding	949
ENSG00000073067	70	57	83	52	78	94	CYP2W1	cytochrome P450 family 2 subfamily W member 1	protein-coding	54905
ENSG00000073111	3161	3234	3666	2818	2400	3081	MCM2	minichromosome maintenance complex component 2	protein-coding	4171
ENSG00000073146	28	34	37	36	2	15	MOV10L1	Mov10 like RISC complex RNA helicase 1	protein-coding	54456
ENSG00000073150	685	555	637	622	464	658	PANX2	pannexin 2	protein-coding	56666
ENSG00000073169	593	599	680	484	408	626	SELENOO	selenoprotein O	protein-coding	83642
ENSG00000073282	10373	10314	9250	7324	10835	14983	TP63	tumor protein p63	protein-coding	8626
ENSG00000073331	1474	1509	1637	1120	1177	1541	ALPK1	alpha kinase 1	protein-coding	80216
ENSG00000073350	2921	2838	3135	2256	2208	3081	LLGL2	LLGL2, scribble cell polarity complex component	protein-coding	3993
ENSG00000073417	2249	2101	2689	1872	1451	2219	PDE8A	phosphodiesterase 8A	protein-coding	5151
ENSG00000073464	1468	1442	1726	1300	1140	1558	CLCN4	chloride voltage-gated channel 4	protein-coding	1183
ENSG00000073536	1265	1167	1378	1034	916	1247	NLE1	notchless homolog 1	protein-coding	54475
ENSG00000073578	17004	15599	19320	14505	13090	17672	SDHA	succinate dehydrogenase complex flavoprotein subunit A	protein-coding	6389
ENSG00000073584	306	257	301	234	198	321	SMARCE1	SWI/SNF related, matrix associated, actin dependent regulator of chromatin, subfamily e, member 1	protein-coding	6605
ENSG00000073598	2	4	5	3	1	0	FNDC8	fibronectin type III domain containing 8	protein-coding	54752
ENSG00000073605	698	692	738	564	577	809	GSDMB	gasdermin B	protein-coding	55876
ENSG00000073614	4604	4372	4612	3566	3358	4628	KDM5A	lysine demethylase 5A	protein-coding	5927
ENSG00000073670	29	17	38	38	25	26	ADAM11	ADAM metallopeptidase domain 11	protein-coding	4185
ENSG00000073711	2335	2106	2255	1612	1890	2560	PPP2R3A	protein phosphatase 2 regulatory subunit B''alpha	protein-coding	5523
ENSG00000073712	990	915	1326	1023	772	993	FERMT2	fermitin family member 2	protein-coding	10979
ENSG00000073734	7	7	4	6	6	5	ABCB11	ATP binding cassette subfamily B member 11	protein-coding	8647
ENSG00000073737	8	4	4	0	19	9	DHRS9	dehydrogenase/reductase 9	protein-coding	10170
ENSG00000073754	0	0	0	2	2	2	CD5L	CD5 molecule like	protein-coding	922
ENSG00000073756	1344	1349	905	704	1127	1474	PTGS2	prostaglandin-endoperoxide synthase 2	protein-coding	5743
ENSG00000073792	5578	5607	7000	5168	4469	6607	IGF2BP2	insulin like growth factor 2 mRNA binding protein 2	protein-coding	10644
ENSG00000073803	1016	983	1053	731	740	1074	MAP3K13	mitogen-activated protein kinase kinase kinase 13	protein-coding	9175
ENSG00000073849	74	76	91	58	49	82	ST6GAL1	ST6 beta-galactoside alpha-2,6-sialyltransferase 1	protein-coding	6480
ENSG00000073861	0	0	0	0	0	0	TBX21	T-box 21	protein-coding	30009
ENSG00000073905	78	92	123	86	89	106	VDAC1P1	voltage dependent anion channel 1 pseudogene 1 [Source:HGNC Symbol;Acc:HGNC:12671]	processed_pseudogene
ENSG00000073910	494	450	396	317	397	623	FRY	FRY microtubule binding protein	protein-coding	10129
ENSG00000073921	11521	11243	13006	10028	8669	12773	PICALM	phosphatidylinositol binding clathrin assembly protein	protein-coding	8301
ENSG00000073969	12	4	5	14	2	40	NSF	N-ethylmaleimide sensitive factor, vesicle fusing ATPase	protein-coding	4905
ENSG00000074047	9	4	4	0	0	7	GLI2	GLI family zinc finger 2	protein-coding	2736
ENSG00000074054	3385	3336	3547	2830	2567	3651	CLASP1	cytoplasmic linker associated protein 1	protein-coding	23332
ENSG00000074071	1905	1714	2353	1802	1429	1958	MRPS34	mitochondrial ribosomal protein S34	protein-coding	65993
ENSG00000074181	3921	3816	4621	3541	3341	4673	NOTCH3	notch 3	protein-coding	4854
ENSG00000074201	5681	5418	5938	4689	4290	5905	CLNS1A	chloride nucleotide-sensitive channel 1A	protein-coding	1207
ENSG00000074211	145	120	254	173	148	210	PPP2R2C	protein phosphatase 2 regulatory subunit Bgamma	protein-coding	5522
ENSG00000074219	453	455	560	384	400	543	TEAD2	TEA domain transcription factor 2	protein-coding	8463
ENSG00000074266	1004	921	1065	849	671	1072	EED	embryonic ectoderm development	protein-coding	8726
ENSG00000074276	50	35	67	45	34	48	CDHR2	cadherin related family member 2	protein-coding	54825
ENSG00000074317	0	0	0	0	0	0	SNCB	synuclein beta	protein-coding	6620
ENSG00000074319	2513	2417	2816	2157	2070	2670	TSG101	tumor susceptibility 101	protein-coding	7251
ENSG00000074356	2107	2156	2341	1722	1600	2280	NCBP3	nuclear cap binding subunit 3	protein-coding	55421
ENSG00000074370	52	32	50	43	46	72	ATP2A3	ATPase sarcoplasmic/endoplasmic reticulum Ca2+ transporting 3	protein-coding	489
ENSG00000074410	0	0	2	0	0	2	CA12	carbonic anhydrase 12	protein-coding	771
ENSG00000074416	5628	5463	7797	5826	3740	5250	MGLL	monoglyceride lipase	protein-coding	11343
ENSG00000074527	3928	3796	4729	3573	3086	4048	NTN4	netrin 4	protein-coding	59277
ENSG00000074582	381	399	509	412	344	386	BCS1L	BCS1 homolog, ubiquinol-cytochrome c reductase complex chaperone	protein-coding	617
ENSG00000074590	1205	1152	1738	1293	848	1174	NUAK1	NUAK family kinase 1	protein-coding	9891
ENSG00000074603	3209	3111	3475	2486	2481	3451	DPP8	dipeptidyl peptidase 8	protein-coding	54878
ENSG00000074621	766	722	820	573	536	722	SLC24A1	solute carrier family 24 member 1	protein-coding	9187
ENSG00000074657	1794	1850	1990	1547	1368	1769	ZNF532	zinc finger protein 532	protein-coding	55205
ENSG00000074660	0	1	0	0	0	0	SCARF1	scavenger receptor class F member 1	protein-coding	8578
ENSG00000074695	12144	12234	14089	10575	10335	14472	LMAN1	lectin, mannose binding 1	protein-coding	3998
ENSG00000074696	6393	6576	7596	5943	5394	7161	HACD3	3-hydroxyacyl-CoA dehydratase 3	protein-coding	51495
ENSG00000074706	34	21	22	22	27	22	IPCEF1	interaction protein for cytohesin exchange factors 1	protein-coding	26034
ENSG00000074755	3141	3087	3294	2571	2419	3207	ZZEF1	zinc finger ZZ-type and EF-hand domain containing 1	protein-coding	23140
ENSG00000074771	0	2	0	0	0	0	NOX3	NADPH oxidase 3	protein-coding	50508
ENSG00000074800	39890	37678	40842	31046	33788	46641	ENO1	enolase 1	protein-coding	2023
ENSG00000074803	0	5	1	4	1	7	SLC12A1	solute carrier family 12 member 1	protein-coding	6557
ENSG00000074842	1782	1542	1986	1534	1323	1744	MYDGF	myeloid derived growth factor	protein-coding	56005
ENSG00000074855	1027	844	1172	843	755	1068	ANO8	anoctamin 8	protein-coding	57719
ENSG00000074935	465	491	684	501	294	465	TUBE1	tubulin epsilon 1	protein-coding	51175
ENSG00000074964	1529	1415	1589	1180	1191	1812	ARHGEF10L	Rho guanine nucleotide exchange factor 10 like	protein-coding	55160
ENSG00000074966	170	236	250	172	105	187	TXK	TXK tyrosine kinase	protein-coding	7294
ENSG00000075035	6	8	3	12	14	11	WSCD2	WSC domain containing 2	protein-coding	9671
ENSG00000075043	6	10	6	6	5	18	KCNQ2	potassium voltage-gated channel subfamily Q member 2	protein-coding	3785
ENSG00000075073	109	89	80	50	62	127	TACR2	tachykinin receptor 2	protein-coding	6865
ENSG00000075089	1305	1348	1628	1057	1239	1631	ACTR6	ARP6 actin related protein 6 homolog	protein-coding	64431
ENSG00000075131	260	248	268	236	206	240	TIPIN	TIMELESS interacting protein	protein-coding	54962
ENSG00000075142	1313	1371	1546	1291	1255	1476	SRI	sorcin	protein-coding	6717
ENSG00000075151	5398	5252	6448	4748	3957	5939	EIF4G3	eukaryotic translation initiation factor 4 gamma 3	protein-coding	8672
ENSG00000075188	1139	952	1107	803	762	1140	NUP37	nucleoporin 37	protein-coding	79023
ENSG00000075213	1946	1926	2241	1651	1437	1994	SEMA3A	semaphorin 3A	protein-coding	10371
ENSG00000075218	1104	1039	1061	797	727	1053	GTSE1	G2 and S-phase expressed 1	protein-coding	51512
ENSG00000075223	7190	7133	7291	5609	6220	8539	SEMA3C	semaphorin 3C	protein-coding	10512
ENSG00000075234	476	545	593	431	477	599	TTC38	tetratricopeptide repeat domain 38	protein-coding	55020
ENSG00000075239	1945	1834	2325	1748	1604	2021	ACAT1	acetyl-CoA acetyltransferase 1	protein-coding	38
ENSG00000075240	3153	3113	3280	2608	2532	3645	GRAMD4	GRAM domain containing 4	protein-coding	23151
ENSG00000075275	6817	6499	7362	5573	5019	7020	CELSR1	cadherin EGF LAG seven-pass G-type receptor 1	protein-coding	9620
ENSG00000075290	18	16	20	14	22	17	WNT8B	Wnt family member 8B	protein-coding	7479
ENSG00000075292	5672	5459	5362	3910	4089	5879	ZNF638	zinc finger protein 638	protein-coding	27332
ENSG00000075303	1564	1944	1999	1452	1569	2111	SLC25A40	solute carrier family 25 member 40	protein-coding	55972
ENSG00000075336	545	467	557	426	417	622	TIMM21	translocase of inner mitochondrial membrane 21	protein-coding	29090
ENSG00000075340	0	1	0	0	0	2	ADD2	adducin 2	protein-coding	119
ENSG00000075388	0	1	0	0	0	2	FGF4	fibroblast growth factor 4	protein-coding	2249
ENSG00000075391	1576	1628	2116	1679	1251	1842	RASAL2	RAS protein activator like 2	protein-coding	9462
ENSG00000075399	489	489	528	392	435	569	VPS9D1	VPS9 domain containing 1	protein-coding	9605
ENSG00000075407	1436	1294	1538	1031	1130	1507	ZNF37A	zinc finger protein 37A	protein-coding	7587
ENSG00000075413	3294	3308	3937	2954	2556	3318	MARK3	microtubule affinity regulating kinase 3	protein-coding	4140
ENSG00000075415	16837	15665	19435	14828	13206	17262	SLC25A3	solute carrier family 25 member 3	protein-coding	5250
ENSG00000075420	9999	9861	11723	8908	8097	11839	FNDC3B	fibronectin type III domain containing 3B	protein-coding	64778
ENSG00000075426	5063	5133	5325	3993	4117	6227	FOSL2	FOS like 2, AP-1 transcription factor subunit	protein-coding	2355
ENSG00000075429	0	0	0	0	0	0	CACNG5	calcium voltage-gated channel auxiliary subunit gamma 5	protein-coding	27091
ENSG00000075461	0	1	0	0	0	2	CACNG4	calcium voltage-gated channel auxiliary subunit gamma 4	protein-coding	27092
ENSG00000075539	3956	3952	4364	3338	3141	4417	FRYL	FRY like transcription coactivator	protein-coding	285527
ENSG00000075568	2462	2286	2717	2107	1687	2643	TMEM131	transmembrane protein 131	protein-coding	23505
ENSG00000075618	20034	18692	24585	18378	18536	25026	FSCN1	fascin actin-bundling protein 1	protein-coding	6624
ENSG00000075624	149716	142981	211594	158113	112715	148058	ACTB	actin beta	protein-coding	60
ENSG00000075643	2542	2449	3144	2341	1673	2346	MOCOS	molybdenum cofactor sulfurase	protein-coding	55034
ENSG00000075651	1408	1268	1416	1080	1091	1585	PLD1	phospholipase D1	protein-coding	5337
ENSG00000075673	6	0	2	8	0	2	ATP12A	ATPase H+/K+ transporting non-gastric alpha2 subunit	protein-coding	479
ENSG00000075702	594	636	629	482	363	542	WDR62	WD repeat domain 62	protein-coding	284403
ENSG00000075711	5525	5299	7134	5396	4262	5738	DLG1	discs large MAGUK scaffold protein 1	protein-coding	1739
ENSG00000075785	12908	12617	15127	11409	10600	14081	RAB7A	RAB7A, member RAS oncogene family	protein-coding	7879
ENSG00000075790	202	122	132	63	169	127	BCAP29	B cell receptor associated protein 29	protein-coding	55973
ENSG00000075826	118	127	107	89	74	110	SEC31B	SEC31 homolog B, COPII coat complex component	protein-coding	25956
ENSG00000075856	2451	2445	2759	2274	1955	2708	SART3	spliceosome associated factor 3, U4/U6 recycling protein	protein-coding	9733
ENSG00000075884	2	2	0	0	0	0	ARHGAP15	Rho GTPase activating protein 15	protein-coding	55843
ENSG00000075886	121	120	166	91	57	95	TUBA3D	tubulin alpha 3d	protein-coding	113457
ENSG00000075891	0	0	0	0	0	0	PAX2	paired box 2	protein-coding	5076
ENSG00000075914	738	718	879	654	562	698	EXOSC7	exosome component 7	protein-coding	23016
ENSG00000075945	965	1009	1072	797	848	1119	KIFAP3	kinesin associated protein 3	protein-coding	22920
ENSG00000075975	1211	1094	1364	1043	996	1378	MKRN2	makorin ring finger protein 2	protein-coding	23609
ENSG00000076003	1687	1685	1822	1657	1375	1822	MCM6	minichromosome maintenance complex component 6	protein-coding	4175
ENSG00000076043	843	796	1040	798	658	827	REXO2	RNA exonuclease 2	protein-coding	25996
ENSG00000076053	1056	1023	1166	906	920	1239	RBM7	RNA binding motif protein 7	protein-coding	10179
ENSG00000076067	7209	7343	10973	8281	5042	7322	RBMS2	RNA binding motif single stranded interacting protein 2	protein-coding	5939
ENSG00000076108	11189	11212	12364	9318	8381	12422	BAZ2A	bromodomain adjacent to zinc finger domain 2A	protein-coding	11176
ENSG00000076201	2539	2389	2680	2186	1971	2651	PTPN23	protein tyrosine phosphatase, non-receptor type 23	protein-coding	25930
ENSG00000076242	1305	1191	1252	911	871	1189	MLH1	mutL homolog 1	protein-coding	4292
ENSG00000076248	1427	1426	1637	1220	1245	1606	UNG	uracil DNA glycosylase	protein-coding	7374
ENSG00000076258	52	63	43	50	66	51	FMO4	flavin containing monooxygenase 4	protein-coding	2329
ENSG00000076321	906	1072	1218	856	732	1078	KLHL20	kelch like family member 20	protein-coding	27252
ENSG00000076344	58	48	46	36	17	28	RGS11	regulator of G protein signaling 11	protein-coding	8786
ENSG00000076351	440	496	463	414	427	550	SLC46A1	solute carrier family 46 member 1	protein-coding	113235
ENSG00000076356	804	813	712	463	916	1317	PLXNA2	plexin A2	protein-coding	5362
ENSG00000076382	1695	1729	1785	1417	1240	1747	SPAG5	sperm associated antigen 5	protein-coding	10615
ENSG00000076513	2920	2836	4042	2968	2037	2887	ANKRD13A	ankyrin repeat domain 13A	protein-coding	88455
ENSG00000076554	1954	1902	2362	1771	1533	2091	TPD52	tumor protein D52	protein-coding	7163
ENSG00000076555	146	150	162	123	125	170	ACACB	acetyl-CoA carboxylase beta	protein-coding	32
ENSG00000076604	2503	2303	2923	2217	1800	2440	TRAF4	TNF receptor associated factor 4	protein-coding	9618
ENSG00000076641	51	44	61	28	35	44	PAG1	phosphoprotein membrane anchor with glycosphingolipid microdomains 1	protein-coding	55824
ENSG00000076650	556	541	639	453	476	640	GPATCH1	G-patch domain containing 1	protein-coding	55094
ENSG00000076662	3	1	0	3	12	0	ICAM3	intercellular adhesion molecule 3	protein-coding	3385
ENSG00000076685	2790	2763	2947	2232	1902	2740	NT5C2	5'-nucleotidase, cytosolic II	protein-coding	22978
ENSG00000076706	3473	3321	4726	3782	2753	3843	MCAM	melanoma cell adhesion molecule	protein-coding	4162
ENSG00000076716	0	0	0	0	0	2	GPC4	glypican 4	protein-coding	2239
ENSG00000076770	1142	1253	1217	942	917	1377	MBNL3	muscleblind like splicing regulator 3	protein-coding	55796
ENSG00000076826	901	925	989	685	794	1113	CAMSAP3	calmodulin regulated spectrin associated protein family member 3	protein-coding	57662
ENSG00000076864	939	951	1183	863	902	1139	RAP1GAP	RAP1 GTPase activating protein	protein-coding	5909
ENSG00000076924	2723	2619	2840	2187	2014	2736	XAB2	XPA binding protein 2	protein-coding	56949
ENSG00000076928	2259	2208	2604	2009	1770	2544	ARHGEF1	Rho guanine nucleotide exchange factor 1	protein-coding	9138
ENSG00000076944	678	542	787	501	479	694	STXBP2	syntaxin binding protein 2	protein-coding	6813
ENSG00000076984	1266	1139	1352	1190	1081	1382	MAP2K7	mitogen-activated protein kinase kinase 7	protein-coding	5609
ENSG00000077009	0	0	2	0	0	3	NMRK2	nicotinamide riboside kinase 2	protein-coding	27231
ENSG00000077044	1940	1697	2122	1761	1407	2064	DGKD	diacylglycerol kinase delta	protein-coding	8527
ENSG00000077063	0	2	2	0	0	2	CTTNBP2	cortactin binding protein 2	protein-coding	83992
ENSG00000077080	0	4	2	0	2	1	ACTL6B	actin like 6B	protein-coding	51412
ENSG00000077092	73	58	291	228	38	24	RARB	retinoic acid receptor beta	protein-coding	5915
ENSG00000077097	5365	5254	5840	4554	4448	6394	TOP2B	DNA topoisomerase II beta	protein-coding	7155
ENSG00000077147	13394	12983	14212	10908	10018	14097	TM9SF3	transmembrane 9 superfamily member 3	protein-coding	56889
ENSG00000077150	4546	3885	5059	3899	3225	4422	NFKB2	nuclear factor kappa B subunit 2	protein-coding	4791
ENSG00000077152	421	422	550	348	298	459	UBE2T	ubiquitin conjugating enzyme E2 T	protein-coding	29089
ENSG00000077157	918	926	991	731	696	1028	PPP1R12B	protein phosphatase 1 regulatory subunit 12B	protein-coding	4660
ENSG00000077232	6187	6247	7525	5666	4853	6882	DNAJC10	DnaJ heat shock protein family (Hsp40) member C10	protein-coding	54431
ENSG00000077235	5416	5006	6112	4311	4242	6035	GTF3C1	general transcription factor IIIC subunit 1	protein-coding	2975
ENSG00000077238	3660	3567	3313	2569	3160	4141	IL4R	interleukin 4 receptor	protein-coding	3566
ENSG00000077254	4168	4030	4171	3245	3238	4462	USP33	ubiquitin specific peptidase 33	protein-coding	23032
ENSG00000077264	0	0	0	0	0	0	PAK3	p21 (RAC1) activated kinase 3	protein-coding	5063
ENSG00000077274	6	1	0	2	7	8	CAPN6	calpain 6	protein-coding	827
ENSG00000077279	0	0	0	0	0	0	DCX	doublecortin	protein-coding	1641
ENSG00000077312	2078	2025	2463	1832	1805	2282	SNRPA	small nuclear ribonucleoprotein polypeptide A	protein-coding	6626
ENSG00000077327	1	4	1	5	2	2	SPAG6	sperm associated antigen 6	protein-coding	9576
ENSG00000077348	420	343	446	340	330	429	EXOSC5	exosome component 5	protein-coding	56915
ENSG00000077380	3972	3799	4681	3381	3100	4228	DYNC1I2	dynein cytoplasmic 1 intermediate chain 2	protein-coding	1781
ENSG00000077420	0	3	6	4	10	2	APBB1IP	amyloid beta precursor protein binding family B member 1 interacting protein	protein-coding	54518
ENSG00000077454	917	913	1045	780	557	1001	LRCH4	leucine rich repeats and calponin homology domain containing 4	protein-coding	4034
ENSG00000077458	947	888	769	609	745	989	FAM76B	family with sequence similarity 76 member B	protein-coding	143684
ENSG00000077463	645	583	678	599	497	625	SIRT6	sirtuin 6	protein-coding	51548
ENSG00000077498	6	9	16	17	10	15	TYR	tyrosinase	protein-coding	7299
ENSG00000077514	899	881	873	815	782	1019	POLD3	DNA polymerase delta 3, accessory subunit	protein-coding	10714
ENSG00000077522	3	11	10	4	4	5	ACTN2	actinin alpha 2	protein-coding	88
ENSG00000077549	4999	4763	5729	4346	4193	5315	CAPZB	capping actin protein of muscle Z-line subunit beta	protein-coding	832
ENSG00000077585	406	393	441	325	300	463	GPR137B	G protein-coupled receptor 137B	protein-coding	7107
ENSG00000077616	0	2	0	0	2	0	NAALAD2	N-acetylated alpha-linked acidic dipeptidase 2	protein-coding	10003
ENSG00000077684	1168	1058	1427	1048	788	1168	JADE1	jade family PHD finger 1	protein-coding	79960
ENSG00000077713	1068	1077	1378	950	810	1093	SLC25A43	solute carrier family 25 member 43	protein-coding	203427
ENSG00000077721	1557	1474	1915	1337	1244	1745	UBE2A	ubiquitin conjugating enzyme E2 A	protein-coding	7319
ENSG00000077782	302	314	580	434	244	399	FGFR1	fibroblast growth factor receptor 1	protein-coding	2260
ENSG00000077800	0	4	4	0	0	2	FKBP6	FK506 binding protein 6	protein-coding	8468
ENSG00000077935	4	10	21	14	8	13	SMC1B	structural maintenance of chromosomes 1B	protein-coding	27127
ENSG00000077942	5613	5569	5675	4339	4413	5650	FBLN1	fibulin 1	protein-coding	2192
ENSG00000077943	0	0	0	0	0	0	ITGA8	integrin subunit alpha 8	protein-coding	8516
ENSG00000077984	25	29	55	45	20	19	CST7	cystatin F	protein-coding	8530
ENSG00000078018	68	58	94	58	65	60	MAP2	microtubule associated protein 2	protein-coding	4133
ENSG00000078043	1131	1117	1103	904	837	1321	PIAS2	protein inhibitor of activated STAT 2	protein-coding	9063
ENSG00000078053	0	0	0	0	0	1	AMPH	amphiphysin	protein-coding	273
ENSG00000078061	1547	1567	1561	1247	1212	1708	ARAF	A-Raf proto-oncogene, serine/threonine kinase	protein-coding	369
ENSG00000078070	1976	1901	2351	1656	1636	2327	MCCC1	methylcrotonoyl-CoA carboxylase 1	protein-coding	56922
ENSG00000078081	163	139	229	175	110	165	LAMP3	lysosomal associated membrane protein 3	protein-coding	27074
ENSG00000078098	269	297	332	297	190	250	FAP	fibroblast activation protein alpha	protein-coding	2191
ENSG00000078114	1104	1173	1554	1007	968	1398	NEBL	nebulette	protein-coding	10529
ENSG00000078124	9124	9042	8590	6597	7902	11575	ACER3	alkaline ceramidase 3	protein-coding	55331
ENSG00000078140	5842	6005	6259	4926	4886	7000	UBE2K	ubiquitin conjugating enzyme E2 K	protein-coding	3093
ENSG00000078142	2809	2753	2714	2077	2447	3216	PIK3C3	phosphatidylinositol 3-kinase catalytic subunit type 3	protein-coding	5289
ENSG00000078177	326	346	345	250	200	359	N4BP2	NEDD4 binding protein 2	protein-coding	55728
ENSG00000078237	30	18	36	43	17	29	TIGAR	TP53 induced glycolysis regulatory phosphatase	protein-coding	57103
ENSG00000078246	1709	1718	1869	1394	1307	1913	TULP3	tubby like protein 3	protein-coding	7289
ENSG00000078269	6665	6585	6978	5746	4635	7170	SYNJ2	synaptojanin 2	protein-coding	8871
ENSG00000078295	6	3	11	2	2	5	ADCY2	adenylate cyclase 2	protein-coding	108
ENSG00000078304	4699	4576	5461	4052	3810	5307	PPP2R5C	protein phosphatase 2 regulatory subunit B'gamma	protein-coding	5527
ENSG00000078319	249	269	269	217	205	273	PMS2P1	PMS1 homolog 2, mismatch repair system component pseudogene 1 [Source:HGNC Symbol;Acc:HGNC:9123]	unprocessed_pseudogene
ENSG00000078328	4	1	3	0	2	2	RBFOX1	RNA binding fox-1 homolog 1	protein-coding	54715
ENSG00000078369	12475	11528	14715	11048	9364	12524	GNB1	G protein subunit beta 1	protein-coding	2782
ENSG00000078399	1352	1289	1456	1038	1012	1475	HOXA9	homeobox A9	protein-coding	3205
ENSG00000078401	133	109	163	150	57	71	EDN1	endothelin 1	protein-coding	1906
ENSG00000078403	2227	2361	2650	1991	1721	2391	MLLT10	MLLT10, histone lysine methyltransferase DOT1L cofactor	protein-coding	8028
ENSG00000078487	75	47	49	46	36	62	ZCWPW1	zinc finger CW-type and PWWP domain containing 1	protein-coding	55063
ENSG00000078549	0	0	0	0	0	1	ADCYAP1R1	ADCYAP receptor type I	protein-coding	117
ENSG00000078579	0	0	0	0	0	0	FGF20	fibroblast growth factor 20	protein-coding	26281
ENSG00000078589	0	0	0	0	0	0	P2RY10	P2Y receptor family member 10	protein-coding	27334
ENSG00000078596	2	0	0	0	0	0	ITM2A	integral membrane protein 2A	protein-coding	9452
ENSG00000078618	6942	6746	8791	6777	5529	7805	NRDC	nardilysin convertase	protein-coding	4898
ENSG00000078668	2607	2318	2742	1981	1950	2638	VDAC3	voltage dependent anion channel 3	protein-coding	7419
ENSG00000078674	7867	7416	9020	6723	5752	8287	PCM1	pericentriolar material 1	protein-coding	5108
ENSG00000078687	584	615	637	519	452	535	TNRC6C	trinucleotide repeat containing 6C	protein-coding	57690
ENSG00000078699	2874	2864	2867	2255	2266	3160	CBFA2T2	CBFA2/RUNX1 translocation partner 2	protein-coding	9139
ENSG00000078725	2	0	0	0	0	0	BRINP1	BMP/retinoic acid inducible neural specific 1	protein-coding	1620
ENSG00000078747	8340	8222	10186	7794	6726	9253	ITCH	itchy E3 ubiquitin protein ligase	protein-coding	83737
ENSG00000078795	8	14	22	15	15	10	PKD2L2	polycystin 2 like 2, transient receptor potential cation channel	protein-coding	27039
ENSG00000078804	550	525	676	454	425	506	TP53INP2	tumor protein p53 inducible nuclear protein 2	protein-coding	58476
ENSG00000078808	6170	5891	6872	5256	4612	6480	SDF4	stromal cell derived factor 4	protein-coding	51150
ENSG00000078814	89	83	81	51	63	103	MYH7B	myosin heavy chain 7B	protein-coding	57644
ENSG00000078898	0	0	0	0	0	3	BPIFB2	BPI fold containing family B member 2	protein-coding	80341
ENSG00000078900	419	480	458	326	435	584	TP73	tumor protein p73	protein-coding	7161
ENSG00000078902	2297	2026	2582	1776	1722	2157	TOLLIP	toll interacting protein	protein-coding	54472
ENSG00000078967	398	414	500	351	293	477	UBE2D4	ubiquitin conjugating enzyme E2 D4 (putative)	protein-coding	51619
ENSG00000079101	26	7	23	9	9	35	CLUL1	clusterin like 1	protein-coding	27098
ENSG00000079102	4	1	7	2	4	3	RUNX1T1	RUNX1 translocation partner 1	protein-coding	862
ENSG00000079112	57	45	49	50	45	50	CDH17	cadherin 17	protein-coding	1015
ENSG00000079134	805	809	778	539	559	752	THOC1	THO complex 1	protein-coding	9984
ENSG00000079150	43	33	33	49	37	35	FKBP7	FK506 binding protein 7	protein-coding	51661
ENSG00000079156	10	4	18	30	9	13	OSBPL6	oxysterol binding protein like 6	protein-coding	114880
ENSG00000079215	20298	19762	24950	18482	15542	22783	SLC1A3	solute carrier family 1 member 3	protein-coding	6507
ENSG00000079246	10421	9922	11245	8512	8302	11226	XRCC5	X-ray repair cross complementing 5	protein-coding	7520
ENSG00000079257	8	6	2	4	2	5	LXN	latexin	protein-coding	56925
ENSG00000079263	22	20	14	8	13	23	SP140	SP140 nuclear body protein	protein-coding	11262
ENSG00000079277	1483	1493	1657	1178	1121	1538	MKNK1	MAP kinase interacting serine/threonine kinase 1	protein-coding	8569
ENSG00000079308	26	3	10	4	9	10	TNS1	tensin 1	protein-coding	7145
ENSG00000079313	943	1009	1157	847	722	1197	REXO1	RNA exonuclease 1 homolog	protein-coding	57455
ENSG00000079332	4590	4467	4993	3929	3634	5075	SAR1A	secretion associated Ras related GTPase 1A	protein-coding	56681
ENSG00000079335	206	219	293	182	210	257	CDC14A	cell division cycle 14A	protein-coding	8556
ENSG00000079337	3247	3088	3255	2527	2277	3200	RAPGEF3	Rap guanine nucleotide exchange factor 3	protein-coding	10411
ENSG00000079385	671	721	743	584	481	705	CEACAM1	carcinoembryonic antigen related cell adhesion molecule 1	protein-coding	634
ENSG00000079387	1169	1183	1346	1035	931	1303	SENP1	SUMO specific peptidase 1	protein-coding	29843
ENSG00000079393	0	4	0	2	1	0	DUSP13	dual specificity phosphatase 13	protein-coding	51207
ENSG00000079432	3021	3055	3340	2611	2594	3540	CIC	capicua transcriptional repressor	protein-coding	23152
ENSG00000079435	533	546	682	526	426	552	LIPE	lipase E, hormone sensitive type	protein-coding	3991
ENSG00000079459	961	818	1075	893	769	937	FDFT1	farnesyl-diphosphate farnesyltransferase 1	protein-coding	2222
ENSG00000079462	585	569	609	469	399	593	PAFAH1B3	platelet activating factor acetylhydrolase 1b catalytic subunit 3	protein-coding	5050
ENSG00000079482	328	325	464	360	241	377	OPHN1	oligophrenin 1	protein-coding	4983
ENSG00000079557	0	0	0	0	0	0	AFM	afamin	protein-coding	173
ENSG00000079616	1637	1531	1732	1166	1174	1658	KIF22	kinesin family member 22	protein-coding	3835
ENSG00000079689	0	0	0	0	0	0	SCGN	secretagogin, EF-hand calcium binding protein	protein-coding	10590
ENSG00000079691	1872	1641	1947	1538	1401	1980	CARMIL1	capping protein regulator and myosin 1 linker 1	protein-coding	55604
ENSG00000079739	4077	4056	4606	3529	3743	4900	PGM1	phosphoglucomutase 1	protein-coding	5236
ENSG00000079785	3376	3392	4011	2862	2841	3866	DDX1	DEAD-box helicase 1	protein-coding	1653
ENSG00000079805	5569	5205	5988	4684	4153	5953	DNM2	dynamin 2	protein-coding	1785
ENSG00000079819	4302	4190	5044	3892	2959	4414	EPB41L2	erythrocyte membrane protein band 4.1 like 2	protein-coding	2037
ENSG00000079841	0	0	0	0	0	0	RIMS1	regulating synaptic membrane exocytosis 1	protein-coding	22999
ENSG00000079931	2	9	4	0	0	4	MOXD1	monooxygenase DBH like 1	protein-coding	26002
ENSG00000079950	2514	2405	2659	1887	1939	2644	STX7	syntaxin 7	protein-coding	8417
ENSG00000079974	693	737	695	490	571	723	RABL2B	RAB, member of RAS oncogene family like 2B	protein-coding	11158
ENSG00000079999	2856	2792	3236	2660	2117	2868	KEAP1	kelch like ECH associated protein 1	protein-coding	9817
ENSG00000080007	293	273	314	230	223	265	DDX43	DEAD-box helicase 43	protein-coding	55510
ENSG00000080031	867	879	823	690	597	758	PTPRH	protein tyrosine phosphatase, receptor type H	protein-coding	5794
ENSG00000080166	6	0	5	4	4	2	DCT	dopachrome tautomerase	protein-coding	1638
ENSG00000080189	1602	1498	1485	1206	1137	1689	SLC35C2	solute carrier family 35 member C2	protein-coding	51006
ENSG00000080200	1342	1502	1256	998	1063	1643	CRYBG3	crystallin beta-gamma domain containing 3	protein-coding	131544
ENSG00000080224	4	8	6	2	2	8	EPHA6	EPH receptor A6	protein-coding	285220
ENSG00000080293	6	4	9	4	3	13	SCTR	secretin receptor	protein-coding	6344
ENSG00000080298	896	1057	1105	752	694	933	RFX3	regulatory factor X3	protein-coding	5991
ENSG00000080345	4330	4514	4315	3339	3371	4885	RIF1	replication timing regulatory factor 1	protein-coding	55183
ENSG00000080371	2887	3037	3070	2254	2469	3420	RAB21	RAB21, member RAS oncogene family	protein-coding	23011
ENSG00000080493	5	13	6	2	4	4	SLC4A4	solute carrier family 4 member 4	protein-coding	8671
ENSG00000080503	2582	2518	3097	2323	2121	2940	SMARCA2	SWI/SNF related, matrix associated, actin dependent regulator of chromatin, subfamily a, member 2	protein-coding	6595
ENSG00000080511	0	0	0	0	0	0	RDH8	retinol dehydrogenase 8	protein-coding	50700
ENSG00000080546	389	355	396	263	267	417	SESN1	sestrin 1	protein-coding	27244
ENSG00000080561	421	407	495	408	363	487	MID2	midline 2	protein-coding	11043
ENSG00000080572	1	0	1	4	0	0	PIH1D3	PIH1 domain containing 3	protein-coding	139212
ENSG00000080573	0	0	0	0	0	0	COL5A3	collagen type V alpha 3 chain	protein-coding	50509
ENSG00000080603	218	285	277	231	144	258	SRCAP	Snf2 related CREBBP activator protein	protein-coding	10847
ENSG00000080608	1220	1124	1302	972	951	1285	PUM3	pumilio RNA binding family member 3	protein-coding	9933
ENSG00000080618	2	0	1	0	0	3	CPB2	carboxypeptidase B2	protein-coding	1361
ENSG00000080644	28	33	12	29	24	40	CHRNA3	cholinergic receptor nicotinic alpha 3 subunit	protein-coding	1136
ENSG00000080709	1	0	2	0	1	0	KCNN2	potassium calcium-activated channel subfamily N member 2	protein-coding	3781
ENSG00000080802	924	1024	1022	770	731	1053	CNOT4	CCR4-NOT transcription complex subunit 4	protein-coding	4850
ENSG00000080815	5617	5340	6028	4323	4386	6288	PSEN1	presenilin 1	protein-coding	5663
ENSG00000080819	1088	1033	1048	885	865	1109	CPOX	coproporphyrinogen oxidase	protein-coding	1371
ENSG00000080822	2349	2156	2425	1778	1656	2481	CLDND1	claudin domain containing 1	protein-coding	56650
ENSG00000080823	189	174	209	167	168	247	MOK	MOK protein kinase	protein-coding	5891
ENSG00000080824	21555	21155	26041	19800	18016	24148	HSP90AA1	heat shock protein 90 alpha family class A member 1	protein-coding	3320
ENSG00000080839	1072	1104	1203	929	866	1159	RBL1	RB transcriptional corepressor like 1	protein-coding	5933
ENSG00000080845	1773	1754	1990	1504	1557	2110	DLGAP4	DLG associated protein 4	protein-coding	22839
ENSG00000080854	12	20	30	20	20	27	IGSF9B	immunoglobulin superfamily member 9B	protein-coding	22997
ENSG00000080910	0	0	0	0	0	0	CFHR2	complement factor H related 2	protein-coding	3080
ENSG00000080947	476	564	467	386	333	513	CROCCP3	ciliary rootlet coiled-coil, rootletin pseudogene 3	pseudo	114819
ENSG00000080986	949	979	1040	793	699	1032	NDC80	NDC80, kinetochore complex component	protein-coding	10403
ENSG00000081014	1936	1994	2244	1727	1646	2236	AP4E1	adaptor related protein complex 4 subunit epsilon 1	protein-coding	23431
ENSG00000081019	734	779	803	560	518	849	RSBN1	round spermatid basic protein 1	protein-coding	54665
ENSG00000081026	379	324	375	244	247	377	MAGI3	membrane associated guanylate kinase, WW and PDZ domain containing 3	protein-coding	260425
ENSG00000081041	142	128	92	87	60	119	CXCL2	C-X-C motif chemokine ligand 2	protein-coding	2920
ENSG00000081051	2	0	0	0	0	0	AFP	alpha fetoprotein	protein-coding	174
ENSG00000081052	48	70	83	74	23	58	COL4A4	collagen type IV alpha 4 chain	protein-coding	1286
ENSG00000081059	488	446	443	344	439	642	TCF7	transcription factor 7	protein-coding	6932
ENSG00000081087	1295	1265	1325	1091	980	1237	OSTM1	osteoclastogenesis associated transmembrane protein 1	protein-coding	28962
ENSG00000081138	0	0	0	2	0	0	CDH7	cadherin 7	protein-coding	1005
ENSG00000081148	22	30	10	10	21	18	IMPG2	interphotoreceptor matrix proteoglycan 2	protein-coding	50939
ENSG00000081154	4624	4453	5418	3952	3792	5377	PCNP	PEST proteolytic signal containing nuclear protein	protein-coding	57092
ENSG00000081177	2593	2324	2866	2117	1797	2711	EXD2	exonuclease 3'-5' domain containing 2	protein-coding	55218
ENSG00000081181	268	261	305	273	159	222	ARG2	arginase 2	protein-coding	384
ENSG00000081189	0	2	2	1	0	2	MEF2C	myocyte enhancer factor 2C	protein-coding	4208
ENSG00000081237	9	14	7	19	19	9	PTPRC	protein tyrosine phosphatase, receptor type C	protein-coding	5788
ENSG00000081248	0	1	2	0	2	2	CACNA1S	calcium voltage-gated channel subunit alpha1 S	protein-coding	779
ENSG00000081277	4009	3822	3947	3137	3446	4574	PKP1	plakophilin 1	protein-coding	5317
ENSG00000081307	1776	1687	1919	1414	1358	1891	UBA5	ubiquitin like modifier activating enzyme 5	protein-coding	79876
ENSG00000081320	1137	1108	1206	934	1052	1440	STK17B	serine/threonine kinase 17b	protein-coding	9262
ENSG00000081377	1994	1905	2528	1858	1531	2171	CDC14B	cell division cycle 14B	protein-coding	8555
ENSG00000081386	703	636	830	649	502	751	ZNF510	zinc finger protein 510	protein-coding	22869
ENSG00000081479	58	45	58	28	20	38	LRP2	LDL receptor related protein 2	protein-coding	4036
ENSG00000081665	743	719	743	531	511	823	ZNF506	zinc finger protein 506	protein-coding	440515
ENSG00000081692	114	104	125	107	91	183	JMJD4	jumonji domain containing 4	protein-coding	65094
ENSG00000081721	645	614	727	572	452	648	DUSP12	dual specificity phosphatase 12	protein-coding	11266
ENSG00000081760	3326	3161	3597	2708	2611	3487	AACS	acetoacetyl-CoA synthetase	protein-coding	65985
ENSG00000081791	2727	2618	2752	2175	2289	3164	DELE1	DAP3 binding cell death enhancer 1	protein-coding	9812
ENSG00000081800	0	2	0	0	1	1	SLC13A1	solute carrier family 13 member 1	protein-coding	6561
ENSG00000081803	2	2	4	0	4	0	CADPS2	calcium dependent secretion activator 2	protein-coding	93664
ENSG00000081818	0	2	4	5	4	6	PCDHB4	protocadherin beta 4	protein-coding	56131
ENSG00000081842	5	2	4	2	2	2	PCDHA6	protocadherin alpha 6	protein-coding	56142
ENSG00000081853	12	10	15	23	4	7	PCDHGA2	protocadherin gamma subfamily A, 2	protein-coding	56113
ENSG00000081870	252	274	307	227	203	347	HSPB11	heat shock protein family B (small) member 11	protein-coding	51668
ENSG00000081913	1805	1759	2854	2282	1341	1856	PHLPP1	PH domain and leucine rich repeat protein phosphatase 1	protein-coding	23239
ENSG00000081923	5052	4868	5607	4263	4183	5972	ATP8B1	ATPase phospholipid transporting 8B1	protein-coding	5205
ENSG00000081985	24	49	30	24	42	32	IL12RB2	interleukin 12 receptor subunit beta 2	protein-coding	3595
ENSG00000082014	274	248	293	237	206	334	SMARCD3	SWI/SNF related, matrix associated, actin dependent regulator of chromatin, subfamily d, member 3	protein-coding	6604
ENSG00000082068	2193	2256	2496	1930	1747	2377	WDR70	WD repeat domain 70	protein-coding	55100
ENSG00000082074	1433	1459	1236	956	1314	1848	FYB1	FYN binding protein 1	protein-coding	2533
ENSG00000082126	7	7	8	5	0	1	MPP4	membrane palmitoylated protein 4	protein-coding	58538
ENSG00000082146	455	409	582	465	379	430	STRADB	STE20-related kinase adaptor beta	protein-coding	55437
ENSG00000082153	7576	7046	7897	6321	5956	8192	BZW1	basic leucine zipper and W2 domains 1	protein-coding	9689
ENSG00000082175	0	0	5	0	0	2	PGR	progesterone receptor	protein-coding	5241
ENSG00000082196	94	66	76	42	45	67	C1QTNF3	C1q and TNF related 3	protein-coding	114899
ENSG00000082212	2764	2455	2945	2236	2032	2910	ME2	malic enzyme 2	protein-coding	4200
ENSG00000082213	2678	2448	3206	2168	2260	3057	C5orf22	chromosome 5 open reading frame 22	protein-coding	55322
ENSG00000082258	2082	2013	2240	1590	1643	2099	CCNT2	cyclin T2	protein-coding	905
ENSG00000082269	1038	1071	1031	812	865	1233	FAM135A	family with sequence similarity 135 member A	protein-coding	57579
ENSG00000082293	31	38	30	20	11	50	COL19A1	collagen type XIX alpha 1 chain	protein-coding	1310
ENSG00000082397	0	2	0	4	4	0	EPB41L3	erythrocyte membrane protein band 4.1 like 3	protein-coding	23136
ENSG00000082438	1245	1027	1292	1016	820	1428	COBLL1	cordon-bleu WH2 repeat protein like 1	protein-coding	22837
ENSG00000082458	521	548	648	492	415	532	DLG3	discs large MAGUK scaffold protein 3	protein-coding	1741
ENSG00000082482	20	23	17	6	29	32	KCNK2	potassium two pore domain channel subfamily K member 2	protein-coding	3776
ENSG00000082497	23	32	25	16	10	41	SERTAD4	SERTA domain containing 4	protein-coding	56256
ENSG00000082512	804	763	852	629	587	845	TRAF5	TNF receptor associated factor 5	protein-coding	7188
ENSG00000082515	493	524	656	541	489	581	MRPL22	mitochondrial ribosomal protein L22	protein-coding	29093
ENSG00000082516	1555	1531	1521	1334	1286	1837	GEMIN5	gem nuclear organelle associated protein 5	protein-coding	25929
ENSG00000082556	0	0	0	0	0	0	OPRK1	opioid receptor kappa 1	protein-coding	4986
ENSG00000082641	5611	5594	7046	5439	4140	5747	NFE2L1	nuclear factor, erythroid 2 like 1	protein-coding	4779
ENSG00000082684	20	16	12	2	8	14	SEMA5B	semaphorin 5B	protein-coding	54437
ENSG00000082701	4464	4371	5379	4291	3488	4906	GSK3B	glycogen synthase kinase 3 beta	protein-coding	2932
ENSG00000082781	8409	8014	11047	8830	5859	7822	ITGB5	integrin subunit beta 5	protein-coding	3693
ENSG00000082805	3094	3009	3617	2804	2551	3600	ERC1	ELKS/RAB6-interacting/CAST family member 1	protein-coding	23085
ENSG00000082898	7718	7805	8768	6699	5740	8602	XPO1	exportin 1	protein-coding	7514
ENSG00000082929	2	0	0	0	0	0	LINC01587	long intergenic non-protein coding RNA 1587	ncRNA	10141
ENSG00000082996	1287	1367	1557	1173	1138	1662	RNF13	ring finger protein 13	protein-coding	11342
ENSG00000083067	367	432	518	332	251	380	TRPM3	transient receptor potential cation channel subfamily M member 3	protein-coding	80036
ENSG00000083093	576	498	565	449	366	560	PALB2	partner and localizer of BRCA2	protein-coding	79728
ENSG00000083097	1557	1522	1536	1185	1128	1631	DOP1A	DOP1 leucine zipper like protein A	protein-coding	23033
ENSG00000083099	1221	1264	1331	989	816	1303	LYRM2	LYR motif containing 2	protein-coding	57226
ENSG00000083123	971	946	863	746	745	1094	BCKDHB	branched chain keto acid dehydrogenase E1 subunit beta	protein-coding	594
ENSG00000083168	4560	4742	5274	4075	3509	4972	KAT6A	lysine acetyltransferase 6A	protein-coding	7994
ENSG00000083223	2250	2112	2565	1745	1745	2437	TUT7	terminal uridylyl transferase 7	protein-coding	79670
ENSG00000083290	974	827	1250	834	669	1031	ULK2	unc-51 like autophagy activating kinase 2	protein-coding	9706
ENSG00000083307	4020	3898	4205	3334	3234	4518	GRHL2	grainyhead like transcription factor 2	protein-coding	79977
ENSG00000083312	5766	5701	7319	5419	4299	5940	TNPO1	transportin 1	protein-coding	3842
ENSG00000083444	3280	3187	3421	2634	2720	3864	PLOD1	procollagen-lysine,2-oxoglutarate 5-dioxygenase 1	protein-coding	5351
ENSG00000083454	209	244	287	219	178	256	P2RX5	purinergic receptor P2X 5	protein-coding	5026
ENSG00000083457	374	381	497	341	265	382	ITGAE	integrin subunit alpha E	protein-coding	3682
ENSG00000083520	3131	3206	3469	2731	2647	3603	DIS3	DIS3 homolog, exosome endoribonuclease and 3'-5' exoribonuclease	protein-coding	22894
ENSG00000083535	840	892	802	622	690	1024	PIBF1	progesterone immunomodulatory binding factor 1	protein-coding	10464
ENSG00000083544	564	606	704	484	460	646	TDRD3	tudor domain containing 3	protein-coding	81550
ENSG00000083622	0	0	0	0	0	0	AC000061.1		antisense
ENSG00000083635	425	386	505	383	351	494	NUFIP1	nuclear FMR1 interacting protein 1	protein-coding	26747
ENSG00000083642	7950	7929	8988	6934	6509	9385	PDS5B	PDS5 cohesin associated factor B	protein-coding	23047
ENSG00000083720	2204	2008	2481	1807	1488	2238	OXCT1	3-oxoacid CoA-transferase 1	protein-coding	5019
ENSG00000083750	265	311	315	244	255	361	RRAGB	Ras related GTP binding B	protein-coding	10325
ENSG00000083782	0	0	0	0	0	0	EPYC	epiphycan	protein-coding	1833
ENSG00000083799	2599	2460	2850	2029	1930	2724	CYLD	CYLD lysine 63 deubiquitinase	protein-coding	1540
ENSG00000083807	89	135	112	98	79	104	SLC27A5	solute carrier family 27 member 5	protein-coding	10998
ENSG00000083812	492	422	504	414	385	475	ZNF324	zinc finger protein 324	protein-coding	25799
ENSG00000083814	90	95	107	85	65	78	ZNF671	zinc finger protein 671	protein-coding	79891
ENSG00000083817	223	227	161	170	136	258	ZNF416	zinc finger protein 416	protein-coding	55659
ENSG00000083828	418	385	446	339	324	439	ZNF586	zinc finger protein 586	protein-coding	54807
ENSG00000083838	300	352	363	270	285	402	ZNF446	zinc finger protein 446	protein-coding	55663
ENSG00000083844	2369	2304	2660	2027	1846	2586	ZNF264	zinc finger protein 264	protein-coding	9422
ENSG00000083845	19268	18073	21900	16434	16636	20199	RPS5	ribosomal protein S5	protein-coding	6193
ENSG00000083857	708	671	711	619	605	779	FAT1	FAT atypical cadherin 1	protein-coding	2195
ENSG00000083896	81	108	117	315	127	135	YTHDC1	YTH domain containing 1	protein-coding	91746
ENSG00000083937	2078	1877	2331	1715	1440	2010	CHMP2B	charged multivesicular body protein 2B	protein-coding	25978
ENSG00000084070	868	867	936	700	748	956	SMAP2	small ArfGAP2	protein-coding	64744
ENSG00000084072	1117	1101	1148	877	877	1265	PPIE	peptidylprolyl isomerase E	protein-coding	10450
ENSG00000084073	2847	2857	3069	2485	2171	3210	ZMPSTE24	zinc metallopeptidase STE24	protein-coding	10269
ENSG00000084090	4991	4814	5721	4200	3803	5302	STARD7	StAR related lipid transfer domain containing 7	protein-coding	56910
ENSG00000084092	2490	2544	2599	2099	2011	2922	NOA1	nitric oxide associated 1	protein-coding	84273
ENSG00000084093	4394	4440	4639	3423	3315	4789	REST	RE1 silencing transcription factor	protein-coding	5978
ENSG00000084110	72	60	67	40	39	91	HAL	histidine ammonia-lyase	protein-coding	3034
ENSG00000084112	4884	4513	5956	4482	3595	5124	SSH1	slingshot protein phosphatase 1	protein-coding	54434
ENSG00000084207	16516	15510	18199	13985	13212	16652	GSTP1	glutathione S-transferase pi 1	protein-coding	2950
ENSG00000084234	44141	42671	48068	36736	37055	51307	APLP2	amyloid beta precursor like protein 2	protein-coding	334
ENSG00000084444	1007	920	1116	894	854	1117	FAM234B	family with sequence similarity 234 member B	protein-coding	57613
ENSG00000084453	144	171	145	109	156	180	SLCO1A2	solute carrier organic anion transporter family member 1A2	protein-coding	6579
ENSG00000084463	3148	2792	3529	2643	2433	3117	WBP11	WW domain binding protein 11	protein-coding	51729
ENSG00000084623	6348	6290	7243	5475	5206	6932	EIF3I	eukaryotic translation initiation factor 3 subunit I	protein-coding	8668
ENSG00000084628	0	0	0	0	0	0	NKAIN1	sodium/potassium transporting ATPase interacting 1	protein-coding	79570
ENSG00000084636	4838	4881	5165	3951	4160	6023	COL16A1	collagen type XVI alpha 1 chain	protein-coding	1307
ENSG00000084652	3378	3137	3352	2787	2629	3766	TXLNA	taxilin alpha	protein-coding	200081
ENSG00000084674	34	24	42	19	26	19	APOB	apolipoprotein B	protein-coding	338
ENSG00000084676	2218	2179	2327	1836	1696	2437	NCOA1	nuclear receptor coactivator 1	protein-coding	8648
ENSG00000084693	1945	1763	2128	1621	1571	2180	AGBL5	ATP/GTP binding protein like 5	protein-coding	60509
ENSG00000084710	2	0	2	6	0	4	EFR3B	EFR3 homolog B	protein-coding	22979
ENSG00000084731	2629	2663	3115	2605	2144	2765	KIF3C	kinesin family member 3C	protein-coding	3797
ENSG00000084733	7930	8103	9258	7272	6736	8965	RAB10	RAB10, member RAS oncogene family	protein-coding	10890
ENSG00000084734	2	3	2	4	4	1	GCKR	glucokinase regulator	protein-coding	2646
ENSG00000084754	11401	11068	12423	9403	9654	13769	HADHA	hydroxyacyl-CoA dehydrogenase trifunctional multienzyme complex subunit alpha	protein-coding	3030
ENSG00000084764	1045	1060	1237	970	880	1193	MAPRE3	microtubule associated protein RP/EB family member 3	protein-coding	22924
ENSG00000084774	3631	3398	3987	3196	2772	3847	CAD	carbamoyl-phosphate synthetase 2, aspartate transcarbamylase, and dihydroorotase	protein-coding	790
ENSG00000085063	7533	7582	9568	6902	6044	8432	CD59	CD59 molecule (CD59 blood group)	protein-coding	966
ENSG00000085117	2526	2635	2601	2056	2173	2810	CD82	CD82 molecule	protein-coding	3732
ENSG00000085185	1291	1302	1457	1029	1125	1602	BCORL1	BCL6 corepressor like 1	protein-coding	63035
ENSG00000085224	5506	6203	6071	4377	4499	6810	ATRX	ATRX, chromatin remodeler	protein-coding	546
ENSG00000085231	0	0	0	0	0	0	AK6	adenylate kinase 6	protein-coding	102157402
ENSG00000085265	4	14	15	4	12	7	FCN1	ficolin 1	protein-coding	2219
ENSG00000085274	567	546	592	418	480	507	MYNN	myoneurin	protein-coding	55892
ENSG00000085276	665	666	743	614	543	800	MECOM	MDS1 and EVI1 complex locus	protein-coding	2122
ENSG00000085365	4248	4093	4829	3484	3263	4741	SCAMP1	secretory carrier membrane protein 1	protein-coding	9522
ENSG00000085377	2131	2101	2689	1981	1801	2302	PREP	prolyl endopeptidase	protein-coding	5550
ENSG00000085382	1354	1278	1417	1068	985	1460	HACE1	HECT domain and ankyrin repeat containing E3 ubiquitin protein ligase 1	protein-coding	57531
ENSG00000085415	1854	1725	2210	1477	1321	1919	SEH1L	SEH1 like nucleoporin	protein-coding	81929
ENSG00000085433	322	288	425	313	304	419	WDR47	WD repeat domain 47	protein-coding	22911
ENSG00000085449	2041	1987	2412	1786	1593	2220	WDFY1	WD repeat and FYVE domain containing 1	protein-coding	57590
ENSG00000085465	65	64	89	50	50	66	OVGP1	oviductal glycoprotein 1	protein-coding	5016
ENSG00000085491	4	5	16	21	2	18	SLC25A24	solute carrier family 25 member 24	protein-coding	29957
ENSG00000085511	1819	1714	2018	1572	1298	1820	MAP3K4	mitogen-activated protein kinase kinase kinase 4	protein-coding	4216
ENSG00000085514	18	15	16	12	7	19	PILRA	paired immunoglobin like type 2 receptor alpha	protein-coding	29992
ENSG00000085552	721	752	779	591	705	979	IGSF9	immunoglobulin superfamily member 9	protein-coding	57549
ENSG00000085563	9	9	6	1	0	6	ABCB1	ATP binding cassette subfamily B member 1	protein-coding	5243
ENSG00000085644	475	453	521	397	392	517	ZNF213	zinc finger protein 213	protein-coding	7760
ENSG00000085662	38482	38285	56694	44037	30909	39468	AKR1B1	aldo-keto reductase family 1 member B	protein-coding	231
ENSG00000085719	9320	9086	9793	7595	7474	10531	CPNE3	copine 3	protein-coding	8895
ENSG00000085721	64	79	403	34	182	108	RRN3	RRN3 homolog, RNA polymerase I transcription factor	protein-coding	54700
ENSG00000085733	15956	15528	16569	12904	12335	17075	CTTN	cortactin	protein-coding	2017
ENSG00000085741	5	9	4	6	4	8	WNT11	Wnt family member 11	protein-coding	7481
ENSG00000085760	1536	1483	1628	1179	1229	1550	MTIF2	mitochondrial translational initiation factor 2	protein-coding	4528
ENSG00000085788	3220	3110	4191	2810	2285	3410	DDHD2	DDHD domain containing 2	protein-coding	23259
ENSG00000085831	845	765	989	639	519	764	TTC39A	tetratricopeptide repeat domain 39A	protein-coding	22996
ENSG00000085832	3293	3388	4087	3050	2273	3618	EPS15	epidermal growth factor receptor pathway substrate 15	protein-coding	2060
ENSG00000085840	462	449	526	425	396	492	ORC1	origin recognition complex subunit 1	protein-coding	4998
ENSG00000085871	468	489	570	410	360	545	MGST2	microsomal glutathione S-transferase 2	protein-coding	4258
ENSG00000085872	1620	1433	1607	1241	1254	1733	CHERP	calcium homeostasis endoplasmic reticulum protein	protein-coding	10523
ENSG00000085978	0	0	0	0	0	0	ATG16L1	autophagy related 16 like 1	protein-coding	55054
ENSG00000085982	3049	3156	3472	2574	2253	3298	USP40	ubiquitin specific peptidase 40	protein-coding	55230
ENSG00000085998	2417	2448	2657	2109	1837	2694	POMGNT1	protein O-linked mannose N-acetylglucosaminyltransferase 1 (beta 1,2-)	protein-coding	55624
ENSG00000085999	180	175	169	151	134	193	RAD54L	RAD54 like	protein-coding	8438
ENSG00000086015	2388	2217	2914	2193	1881	2546	MAST2	microtubule associated serine/threonine kinase 2	protein-coding	23139
ENSG00000086061	7046	6655	8065	6205	5379	7151	DNAJA1	DnaJ heat shock protein family (Hsp40) member A1	protein-coding	3301
ENSG00000086062	13268	13144	15915	11811	10208	14238	B4GALT1	beta-1,4-galactosyltransferase 1	protein-coding	2683
ENSG00000086065	2892	2939	3211	2526	2101	3057	CHMP5	charged multivesicular body protein 5	protein-coding	51510
ENSG00000086102	1754	1822	1839	1365	1470	1764	NFX1	nuclear transcription factor, X-box binding 1	protein-coding	4799
ENSG00000086159	8	26	27	11	15	10	AQP6	aquaporin 6	protein-coding	363
ENSG00000086189	1589	1494	1956	1440	1199	1772	DIMT1	DIM1 dimethyladenosine transferase 1 homolog	protein-coding	27292
ENSG00000086200	1085	1136	1310	1022	899	1250	IPO11	importin 11	protein-coding	51194
ENSG00000086205	0	0	1	4	6	2	FOLH1	folate hydrolase 1	protein-coding	2346
ENSG00000086232	13241	12736	15655	11791	10583	14838	EIF2AK1	eukaryotic translation initiation factor 2 alpha kinase 1	protein-coding	27102
ENSG00000086288	0	0	0	0	2	0	NME8	NME/NM23 family member 8	protein-coding	51314
ENSG00000086289	0	0	0	0	0	0	EPDR1	ependymin related 1	protein-coding	54749
ENSG00000086300	699	635	903	701	522	766	SNX10	sorting nexin 10	protein-coding	29887
ENSG00000086475	2364	2394	2647	2003	1873	2449	SEPHS1	selenophosphate synthetase 1	protein-coding	22929
ENSG00000086504	1579	1558	1794	1334	1282	1580	MRPL28	mitochondrial ribosomal protein L28	protein-coding	10573
ENSG00000086506	0	2	0	0	2	0	HBQ1	hemoglobin subunit theta 1	protein-coding	3049
ENSG00000086544	1207	1185	1321	940	1038	1439	ITPKC	inositol-trisphosphate 3-kinase C	protein-coding	80271
ENSG00000086548	5	4	0	0	4	0	CEACAM6	carcinoembryonic antigen related cell adhesion molecule 6	protein-coding	4680
ENSG00000086570	6155	6016	5170	4187	6595	9582	FAT2	FAT atypical cadherin 2	protein-coding	2196
ENSG00000086589	1564	1536	1560	1039	1212	1661	RBM22	RNA binding motif protein 22	protein-coding	55696
ENSG00000086598	8388	8136	9030	6731	6814	9352	TMED2	transmembrane p24 trafficking protein 2	protein-coding	10959
ENSG00000086619	623	422	539	493	375	643	ERO1B	endoplasmic reticulum oxidoreductase 1 beta	protein-coding	56605
ENSG00000086666	2405	2131	2451	1811	1800	2481	ZFAND6	zinc finger AN1-type containing 6	protein-coding	54469
ENSG00000086696	4	4	2	0	2	2	HSD17B2	hydroxysteroid 17-beta dehydrogenase 2	protein-coding	3294
ENSG00000086712	1247	1247	1354	1142	1056	1402	TXLNG	taxilin gamma	protein-coding	55787
ENSG00000086717	0	0	2	2	0	0	PPEF1	protein phosphatase with EF-hand domain 1	protein-coding	5475
ENSG00000086730	240	261	246	184	176	210	LAT2	linker for activation of T cells family member 2	protein-coding	7462
ENSG00000086758	23407	22958	27068	20737	16851	24172	HUWE1	HECT, UBA and WWE domain containing 1, E3 ubiquitin protein ligase	protein-coding	10075
ENSG00000086827	1272	1065	1246	998	946	1302	ZW10	zw10 kinetochore protein	protein-coding	9183
ENSG00000086848	308	379	379	348	267	383	ALG9	ALG9, alpha-1,2-mannosyltransferase	protein-coding	79796
ENSG00000086967	1	0	1	1	0	3	MYBPC2	myosin binding protein C, fast type	protein-coding	4606
ENSG00000086991	0	2	3	0	0	1	NOX4	NADPH oxidase 4	protein-coding	50507
ENSG00000087008	287	280	386	180	236	319	ACOX3	acyl-CoA oxidase 3, pristanoyl	protein-coding	8310
ENSG00000087053	3282	3052	3847	2992	2588	3585	MTMR2	myotubularin related protein 2	protein-coding	8898
ENSG00000087074	2474	2370	2572	2109	1530	2110	PPP1R15A	protein phosphatase 1 regulatory subunit 15A	protein-coding	23645
ENSG00000087076	5	8	6	11	12	9	HSD17B14	hydroxysteroid 17-beta dehydrogenase 14	protein-coding	51171
ENSG00000087077	4567	4223	4742	3810	3567	4524	TRIP6	thyroid hormone receptor interactor 6	protein-coding	7205
ENSG00000087085	6	9	5	13	18	6	ACHE	acetylcholinesterase (Cartwright blood group)	protein-coding	43
ENSG00000087086	9963	9540	11906	8947	7793	10824	FTL	ferritin light chain	protein-coding	2512
ENSG00000087087	3371	3190	3409	2484	2657	3582	SRRT	serrate, RNA effector molecule	protein-coding	51593
ENSG00000087088	643	661	926	657	546	677	BAX	BCL2 associated X, apoptosis regulator	protein-coding	581
ENSG00000087095	618	525	721	503	501	596	NLK	nemo like kinase	protein-coding	51701
ENSG00000087111	2444	2279	2860	2173	1942	2720	PIGS	phosphatidylinositol glycan anchor biosynthesis class S	protein-coding	94005
ENSG00000087116	0	0	0	0	0	2	ADAMTS2	ADAM metallopeptidase with thrombospondin type 1 motif 2	protein-coding	9509
ENSG00000087128	6	2	1	0	0	1	TMPRSS11E	transmembrane serine protease 11E	protein-coding	28983
ENSG00000087152	2994	2751	3212	2305	2205	2947	ATXN7L3	ataxin 7 like 3	protein-coding	56970
ENSG00000087157	1048	1092	1141	760	860	1322	PGS1	phosphatidylglycerophosphate synthase 1	protein-coding	9489
ENSG00000087191	898	856	1104	841	688	937	PSMC5	proteasome 26S subunit, ATPase 5	protein-coding	5705
ENSG00000087206	1234	1201	1542	1076	958	1376	UIMC1	ubiquitin interaction motif containing 1	protein-coding	51720
ENSG00000087237	37	52	50	40	31	35	CETP	cholesteryl ester transfer protein	protein-coding	1071
ENSG00000087245	1316	1290	1629	1099	1188	1887	MMP2	matrix metallopeptidase 2	protein-coding	4313
ENSG00000087250	0	0	0	0	0	0	MT3	metallothionein 3	protein-coding	4504
ENSG00000087253	2778	2642	3002	2342	2313	3226	LPCAT2	lysophosphatidylcholine acyltransferase 2	protein-coding	54947
ENSG00000087258	2398	2304	2616	2002	1704	2592	GNAO1	G protein subunit alpha o1	protein-coding	2775
ENSG00000087263	1016	894	1113	806	736	1017	OGFOD1	2-oxoglutarate and iron dependent oxygenase domain containing 1	protein-coding	55239
ENSG00000087266	3048	2977	3213	2483	2372	3548	SH3BP2	SH3 domain binding protein 2	protein-coding	6452
ENSG00000087269	993	912	1041	739	784	1159	NOP14	NOP14 nucleolar protein	protein-coding	8602
ENSG00000087274	3823	3409	3964	3113	2806	4057	ADD1	adducin 1	protein-coding	118
ENSG00000087299	1083	1190	1381	1013	862	1220	L2HGDH	L-2-hydroxyglutarate dehydrogenase	protein-coding	79944
ENSG00000087301	712	746	702	535	626	876	TXNDC16	thioredoxin domain containing 16	protein-coding	57544
ENSG00000087302	1730	1748	2138	1574	1505	2031	RTRAF	RNA transcription, translation and transport factor	protein-coding	51637
ENSG00000087303	25	11	11	6	5	10	NID2	nidogen 2	protein-coding	22795
ENSG00000087338	1579	1523	1910	1522	1274	1892	GMCL1	germ cell-less, spermatogenesis associated 1	protein-coding	64395
ENSG00000087365	7763	7352	9049	6537	6383	8832	SF3B2	splicing factor 3b subunit 2	protein-coding	10992
ENSG00000087448	2024	2013	2361	1802	1423	2070	KLHL42	kelch like family member 42	protein-coding	57542
ENSG00000087460	21076	19080	23357	18324	16034	21280	GNAS	GNAS complex locus	protein-coding	2778
ENSG00000087470	2781	2748	3040	2186	2112	3004	DNM1L	dynamin 1 like	protein-coding	10059
ENSG00000087494	34	30	34	19	25	26	PTHLH	parathyroid hormone like hormone	protein-coding	5744
ENSG00000087495	221	219	296	246	170	192	PHACTR3	phosphatase and actin regulator 3	protein-coding	116154
ENSG00000087502	1651	1710	1775	1393	1452	1846	ERGIC2	ERGIC and golgi 2	protein-coding	51290
ENSG00000087510	2402	2099	2348	1756	1721	2597	TFAP2C	transcription factor AP-2 gamma	protein-coding	7022
ENSG00000087586	2608	2387	2834	2312	1780	2398	AURKA	aurora kinase A	protein-coding	6790
ENSG00000087589	6	6	11	6	0	4	CASS4	Cas scaffold protein family member 4	protein-coding	57091
ENSG00000087842	147	199	194	156	161	235	PIR	pirin	protein-coding	8544
ENSG00000087884	97	109	121	101	81	150	AAMDC	adipogenesis associated Mth938 domain containing	protein-coding	28971
ENSG00000087903	523	506	592	425	446	581	RFX2	regulatory factor X2	protein-coding	5990
ENSG00000087995	823	718	1012	736	691	1007	METTL2A	methyltransferase like 2A	protein-coding	339175
ENSG00000088002	119	108	191	124	65	132	SULT2B1	sulfotransferase family 2B member 1	protein-coding	6820
ENSG00000088035	405	376	533	345	329	523	ALG6	ALG6, alpha-1,3-glucosyltransferase	protein-coding	29929
ENSG00000088038	409	396	497	486	308	427	CNOT3	CCR4-NOT transcription complex subunit 3	protein-coding	4849
ENSG00000088053	0	0	0	0	0	0	GP6	glycoprotein VI platelet	protein-coding	51206
ENSG00000088179	1219	959	1240	896	743	1058	PTPN4	protein tyrosine phosphatase, non-receptor type 4	protein-coding	5775
ENSG00000088205	3179	3058	3324	2432	2539	3521	DDX18	DEAD-box helicase 18	protein-coding	8886
ENSG00000088247	6230	5997	7017	5175	5032	6630	KHSRP	KH-type splicing regulatory protein	protein-coding	8570
ENSG00000088256	2224	2052	2673	1941	1744	2465	GNA11	G protein subunit alpha 11	protein-coding	2767
ENSG00000088280	0	0	0	0	0	0	ASAP3	ArfGAP with SH3 domain, ankyrin repeat and PH domain 3	protein-coding	55616
ENSG00000088298	1574	1249	1658	1266	1143	1513	EDEM2	ER degradation enhancing alpha-mannosidase like protein 2	protein-coding	55741
ENSG00000088305	555	456	560	415	453	657	DNMT3B	DNA methyltransferase 3 beta	protein-coding	1789
ENSG00000088320	0	0	0	0	0	0	REM1	RRAD and GEM like GTPase 1	protein-coding	28954
ENSG00000088325	7488	7435	8060	6186	5559	7840	TPX2	TPX2, microtubule nucleation factor	protein-coding	22974
ENSG00000088340	3101	2786	2355	1707	2329	3570	FER1L4	fer-1 like family member 4, pseudogene	pseudo	80307
ENSG00000088356	614	630	701	542	541	692	PDRG1	p53 and DNA damage regulated 1	protein-coding	81572
ENSG00000088367	7521	7438	8139	6426	6275	8685	EPB41L1	erythrocyte membrane protein band 4.1 like 1	protein-coding	2036
ENSG00000088386	75	107	87	46	65	80	SLC15A1	solute carrier family 15 member 1	protein-coding	6564
ENSG00000088387	4447	4418	5023	4103	3636	4940	DOCK9	dedicator of cytokinesis 9	protein-coding	23348
ENSG00000088448	4082	4057	4605	3309	2803	4209	ANKRD10	ankyrin repeat domain 10	protein-coding	55608
ENSG00000088451	397	348	395	298	304	382	TGDS	TDP-glucose 4,6-dehydratase	protein-coding	23483
ENSG00000088538	71	70	66	45	59	73	DOCK3	dedicator of cytokinesis 3	protein-coding	1795
ENSG00000088543	16	18	26	8	23	15	C3orf18	chromosome 3 open reading frame 18	protein-coding	51161
ENSG00000088682	1203	1110	1157	823	844	1155	COQ9	coenzyme Q9	protein-coding	57017
ENSG00000088726	1234	1134	1511	1047	1086	1346	TMEM40	transmembrane protein 40	protein-coding	55287
ENSG00000088727	161	186	157	140	139	152	KIF9	kinesin family member 9	protein-coding	64147
ENSG00000088756	0	0	0	2	0	0	ARHGAP28	Rho GTPase activating protein 28	protein-coding	79822
ENSG00000088766	1054	1008	1231	857	868	1229	CRLS1	cardiolipin synthase 1	protein-coding	54675
ENSG00000088782	0	0	2	0	0	0	DEFB127	defensin beta 127	protein-coding	140850
ENSG00000088808	1354	1365	1307	963	1097	1638	PPP1R13B	protein phosphatase 1 regulatory subunit 13B	protein-coding	23368
ENSG00000088812	8472	8315	9556	7122	6944	9326	ATRN	attractin	protein-coding	8455
ENSG00000088826	527	506	569	424	446	603	SMOX	spermine oxidase	protein-coding	54498
ENSG00000088827	0	0	4	2	4	0	SIGLEC1	sialic acid binding Ig like lectin 1	protein-coding	6614
ENSG00000088832	7928	7839	8866	6811	6426	8654	FKBP1A	FK506 binding protein 1A	protein-coding	2280
ENSG00000088833	3938	3768	4426	3285	3147	4405	NSFL1C	NSFL1 cofactor	protein-coding	55968
ENSG00000088836	3291	3380	3270	2379	2463	3271	SLC4A11	solute carrier family 4 member 11	protein-coding	83959
ENSG00000088854	1316	1183	1547	1179	889	1379	C20orf194	chromosome 20 open reading frame 194	protein-coding	25943
ENSG00000088876	718	699	731	528	534	781	ZNF343	zinc finger protein 343	protein-coding	79175
ENSG00000088881	23	18	32	16	23	27	EBF4	early B cell factor 4	protein-coding	57593
ENSG00000088882	0	0	4	0	0	0	CPXM1	carboxypeptidase X, M14 family member 1	protein-coding	56265
ENSG00000088888	18225	17933	20770	15424	13974	19595	MAVS	mitochondrial antiviral signaling protein	protein-coding	57506
ENSG00000088899	623	552	858	609	437	697	LZTS3	leucine zipper tumor suppressor family member 3	protein-coding	9762
ENSG00000088926	0	0	0	0	3	0	F11	coagulation factor XI	protein-coding	2160
ENSG00000088930	5287	4921	5762	4192	4467	5918	XRN2	5'-3' exoribonuclease 2	protein-coding	22803
ENSG00000088970	264	274	250	192	203	301	KIZ	kizuna centrosomal protein	protein-coding	55857
ENSG00000088986	2832	2812	3300	2342	2439	2945	DYNLL1	dynein light chain LC8-type 1	protein-coding	8655
ENSG00000088992	0	0	0	2	2	0	TESC	tescalcin	protein-coding	54997
ENSG00000089006	3782	3395	4049	2947	2814	3772	SNX5	sorting nexin 5	protein-coding	27131
ENSG00000089009	24981	24385	27254	21062	21415	28557	RPL6	ribosomal protein L6	protein-coding	6128
ENSG00000089012	4	4	10	7	4	6	SIRPG	signal regulatory protein gamma	protein-coding	55423
ENSG00000089022	1483	1278	1502	1284	1075	1581	MAPKAPK5	mitogen-activated protein kinase-activated protein kinase 5	protein-coding	8550
ENSG00000089041	17	13	15	9	12	11	P2RX7	purinergic receptor P2X 7	protein-coding	5027
ENSG00000089048	1107	1163	1111	940	995	1494	ESF1	ESF1 nucleolar pre-rRNA processing protein homolog	protein-coding	51575
ENSG00000089050	1057	951	1085	867	919	1178	RBBP9	RB binding protein 9, serine hydrolase	protein-coding	10741
ENSG00000089053	3301	3345	3675	2655	2712	3581	ANAPC5	anaphase promoting complex subunit 5	protein-coding	51433
ENSG00000089057	4334	4344	4624	3581	3300	4564	SLC23A2	solute carrier family 23 member 2	protein-coding	9962
ENSG00000089060	1309	1344	1429	1216	1071	1436	SLC8B1	solute carrier family 8 member B1	protein-coding	80024
ENSG00000089063	3325	3181	3760	2785	2669	3281	TMEM230	transmembrane protein 230	protein-coding	29058
ENSG00000089091	164	158	132	114	117	182	DZANK1	double zinc ribbon and ankyrin repeat domains 1	protein-coding	55184
ENSG00000089094	1109	1050	1092	836	794	1213	KDM2B	lysine demethylase 2B	protein-coding	84678
ENSG00000089101	1	3	0	0	3	3	CFAP61	cilia and flagella associated protein 61	protein-coding	26074
ENSG00000089116	168	168	188	152	140	184	LHX5	LIM homeobox 5	protein-coding	64211
ENSG00000089123	792	786	899	685	663	928	TASP1	taspase 1	protein-coding	55617
ENSG00000089127	802	794	789	615	652	788	OAS1	2'-5'-oligoadenylate synthetase 1	protein-coding	4938
ENSG00000089154	8966	8518	9936	7642	6725	9870	GCN1	GCN1, eIF2 alpha kinase activator homolog	protein-coding	10985
ENSG00000089157	80536	77700	86880	66701	69142	86769	RPLP0	ribosomal protein lateral stalk subunit P0	protein-coding	6175
ENSG00000089159	9179	8830	11044	8242	6501	9305	PXN	paxillin	protein-coding	5829
ENSG00000089163	48	39	37	22	48	69	SIRT4	sirtuin 4	protein-coding	23409
ENSG00000089169	81	67	71	30	17	54	RPH3A	rabphilin 3A	protein-coding	22895
ENSG00000089177	1015	1026	1100	817	850	1161	KIF16B	kinesin family member 16B	protein-coding	55614
ENSG00000089195	1395	1444	1556	1234	1173	1490	TRMT6	tRNA methyltransferase 6	protein-coding	51605
ENSG00000089199	0	0	1	0	0	0	CHGB	chromogranin B	protein-coding	1114
ENSG00000089220	4428	4339	4829	3360	3518	4856	PEBP1	phosphatidylethanolamine binding protein 1	protein-coding	5037
ENSG00000089225	0	0	0	0	0	0	TBX5	T-box 5	protein-coding	6910
ENSG00000089234	1136	1099	1215	950	866	1138	BRAP	BRCA1 associated protein	protein-coding	8315
ENSG00000089248	3425	3355	4297	3399	2972	3715	ERP29	endoplasmic reticulum protein 29	protein-coding	10961
ENSG00000089250	0	0	0	2	0	0	NOS1	nitric oxide synthase 1	protein-coding	4842
ENSG00000089280	10342	10298	10737	8011	7685	10010	FUS	FUS RNA binding protein	protein-coding	2521
ENSG00000089289	2884	2661	2830	2206	2521	3228	IGBP1	immunoglobulin binding protein 1	protein-coding	3476
ENSG00000089327	2664	2571	3040	2535	1945	2798	FXYD5	FXYD domain containing ion transport regulator 5	protein-coding	53827
ENSG00000089335	975	934	969	661	763	991	ZNF302	zinc finger protein 302	protein-coding	55900
ENSG00000089351	1745	1640	1894	1482	1539	2019	GRAMD1A	GRAM domain containing 1A	protein-coding	57655
ENSG00000089356	179	145	156	138	127	176	FXYD3	FXYD domain containing ion transport regulator 3	protein-coding	5349
ENSG00000089472	4	1	2	2	0	7	HEPH	hephaestin	protein-coding	9843
ENSG00000089486	45	52	80	71	67	84	CDIP1	cell death inducing p53 target 1	protein-coding	29965
ENSG00000089505	84	83	96	73	70	116	CMTM1	CKLF like MARVEL transmembrane domain containing 1	protein-coding	113540
ENSG00000089558	0	0	0	1	0	0	KCNH4	potassium voltage-gated channel subfamily H member 4	protein-coding	23415
ENSG00000089597	19719	19000	22273	17160	15811	21640	GANAB	glucosidase II alpha subunit	protein-coding	23193
ENSG00000089639	711	665	783	581	625	981	GMIP	GEM interacting protein	protein-coding	51291
ENSG00000089682	1629	1645	1732	1255	1257	1823	RBM41	RNA binding motif protein 41	protein-coding	55285
ENSG00000089685	1308	1407	1538	1122	955	1397	BIRC5	baculoviral IAP repeat containing 5	protein-coding	332
ENSG00000089692	9	9	2	0	0	3	LAG3	lymphocyte activating 3	protein-coding	3902
ENSG00000089693	5509	5649	7091	5337	4973	6264	MLF2	myeloid leukemia factor 2	protein-coding	8079
ENSG00000089723	28	32	23	22	14	25	OTUB2	OTU deubiquitinase, ubiquitin aldehyde binding 2	protein-coding	78990
ENSG00000089737	264	247	253	217	219	296	DDX24	DEAD-box helicase 24	protein-coding	57062
ENSG00000089775	1244	1278	1345	967	892	1390	ZBTB25	zinc finger and BTB domain containing 25	protein-coding	7597
ENSG00000089818	741	666	804	563	558	782	NECAP1	NECAP endocytosis associated 1	protein-coding	25977
ENSG00000089820	173	181	174	134	124	192	ARHGAP4	Rho GTPase activating protein 4	protein-coding	393
ENSG00000089847	65	49	69	65	43	56	ANKRD24	ankyrin repeat domain 24	protein-coding	170961
ENSG00000089876	3088	3021	3490	2701	2320	3065	DHX32	DEAH-box helicase 32 (putative)	protein-coding	55760
ENSG00000089902	2459	2288	2695	2094	1843	2718	RCOR1	REST corepressor 1	protein-coding	23186
ENSG00000089916	3046	3504	3505	2708	2267	3583	GPATCH2L	G-patch domain containing 2 like	protein-coding	55668
ENSG00000090006	279	264	277	230	268	458	LTBP4	latent transforming growth factor beta binding protein 4	protein-coding	8425
ENSG00000090013	1206	1026	1887	1359	1006	1295	BLVRB	biliverdin reductase B	protein-coding	645
ENSG00000090020	3225	2928	3302	2530	2610	3673	SLC9A1	solute carrier family 9 member A1	protein-coding	6548
ENSG00000090054	3492	3059	3775	2687	2609	3541	SPTLC1	serine palmitoyltransferase long chain base subunit 1	protein-coding	10558
ENSG00000090060	9348	9295	10668	8368	7371	10458	PAPOLA	poly(A) polymerase alpha	protein-coding	10914
ENSG00000090061	501	497	526	428	356	526	CCNK	cyclin K	protein-coding	8812
ENSG00000090097	755	650	975	755	602	724	PCBP4	poly(rC) binding protein 4	protein-coding	57060
ENSG00000090104	0	0	0	0	6	0	RGS1	regulator of G protein signaling 1	protein-coding	5996
ENSG00000090238	829	724	970	621	709	916	YPEL3	yippee like 3	protein-coding	83719
ENSG00000090263	728	707	804	610	621	833	MRPS33	mitochondrial ribosomal protein S33	protein-coding	51650
ENSG00000090266	279	235	338	205	166	268	NDUFB2	NADH:ubiquinone oxidoreductase subunit B2	protein-coding	4708
ENSG00000090273	2149	2223	2712	2079	1820	2279	NUDC	nuclear distribution C, dynein complex regulator	protein-coding	10726
ENSG00000090316	1535	1386	1732	1323	1142	1484	MAEA	macrophage erythroblast attacher	protein-coding	10296
ENSG00000090339	5125	5021	5212	3967	4119	5530	ICAM1	intercellular adhesion molecule 1	protein-coding	3383
ENSG00000090372	3913	3425	3932	3149	2847	4040	STRN4	striatin 4	protein-coding	29888
ENSG00000090376	589	628	366	350	493	762	IRAK3	interleukin 1 receptor associated kinase 3	protein-coding	11213
ENSG00000090382	18	27	31	54	34	20	LYZ	lysozyme	protein-coding	4069
ENSG00000090402	8	8	18	4	2	16	SI	sucrase-isomaltase	protein-coding	6476
ENSG00000090432	1086	1115	1296	950	887	1252	MUL1	mitochondrial E3 ubiquitin protein ligase 1	protein-coding	79594
ENSG00000090447	820	814	901	675	614	955	TFAP4	transcription factor AP-4	protein-coding	7023
ENSG00000090470	902	832	1006	750	643	1045	PDCD7	programmed cell death 7	protein-coding	10081
ENSG00000090487	1978	1758	2029	1657	1541	1966	SPG21	SPG21, maspardin	protein-coding	51324
ENSG00000090512	1	2	1	2	0	0	FETUB	fetuin B	protein-coding	26998
ENSG00000090520	1063	1147	1233	887	863	1243	DNAJB11	DnaJ heat shock protein family (Hsp40) member B11	protein-coding	51726
ENSG00000090530	69	60	139	123	57	101	P3H2	prolyl 3-hydroxylase 2	protein-coding	55214
ENSG00000090534	0	0	2	1	3	4	THPO	thrombopoietin	protein-coding	7066
ENSG00000090539	0	0	0	0	0	0	CHRD	chordin	protein-coding	8646
ENSG00000090554	20	14	17	11	21	28	FLT3LG	fms related tyrosine kinase 3 ligand	protein-coding	2323
ENSG00000090565	157	246	275	159	253	142	RAB11FIP3	RAB11 family interacting protein 3	protein-coding	9727
ENSG00000090581	882	833	889	581	826	1026	GNPTG	N-acetylglucosamine-1-phosphate transferase subunit gamma	protein-coding	84572
ENSG00000090612	552	516	503	372	438	578	ZNF268	zinc finger protein 268	protein-coding	10795
ENSG00000090615	4808	4778	5742	4335	3473	4944	GOLGA3	golgin A3	protein-coding	2802
ENSG00000090621	7396	6960	7951	6057	5833	8026	PABPC4	poly(A) binding protein cytoplasmic 4	protein-coding	8761
ENSG00000090659	2	0	0	2	0	0	CD209	CD209 molecule	protein-coding	30835
ENSG00000090661	420	361	535	384	343	488	CERS4	ceramide synthase 4	protein-coding	79603
ENSG00000090674	421	439	515	380	324	493	MCOLN1	mucolipin 1	protein-coding	57192
ENSG00000090686	2631	2631	3060	2254	2078	2707	USP48	ubiquitin specific peptidase 48	protein-coding	84196
ENSG00000090776	399	405	416	295	448	607	EFNB1	ephrin B1	protein-coding	1947
ENSG00000090857	3155	3032	3349	2674	2481	3276	PDPR	pyruvate dehydrogenase phosphatase regulatory subunit	protein-coding	55066
ENSG00000090861	5942	5834	10049	7640	4136	5789	AARS	alanyl-tRNA synthetase	protein-coding	16
ENSG00000090863	10286	10190	11967	9139	8608	12122	GLG1	golgi glycoprotein 1	protein-coding	2734
ENSG00000090889	1458	1439	1556	1109	1022	1470	KIF4A	kinesin family member 4A	protein-coding	24137
ENSG00000090905	4051	3904	4649	3420	2876	4068	TNRC6A	trinucleotide repeat containing 6A	protein-coding	27327
ENSG00000090924	940	956	1073	843	842	1031	PLEKHG2	pleckstrin homology and RhoGEF domain containing G2	protein-coding	64857
ENSG00000090932	7	14	0	4	0	2	DLL3	delta like canonical Notch ligand 3	protein-coding	10683
ENSG00000090971	583	559	753	538	426	630	NAT14	N-acetyltransferase 14 (putative)	protein-coding	57106
ENSG00000090975	1726	1729	1841	1511	1296	1801	PITPNM2	phosphatidylinositol transfer protein membrane associated 2	protein-coding	57605
ENSG00000090989	2092	2131	2321	1654	1737	2402	EXOC1	exocyst complex component 1	protein-coding	55763
ENSG00000091009	1266	1240	1339	921	1030	1560	RBM27	RNA binding motif protein 27	protein-coding	54439
ENSG00000091010	6	8	4	2	10	6	POU4F3	POU class 4 homeobox 3	protein-coding	5459
ENSG00000091039	4424	4490	5301	4036	3695	4982	OSBPL8	oxysterol binding protein like 8	protein-coding	114882
ENSG00000091073	3796	3480	4020	3056	2808	3994	DTX2	deltex E3 ubiquitin ligase 2	protein-coding	113878
ENSG00000091106	43	57	40	29	36	36	NLRC4	NLR family CARD domain containing 4	protein-coding	58484
ENSG00000091127	2422	2244	2362	1732	1700	2722	PUS7	pseudouridylate synthase 7	protein-coding	54517
ENSG00000091128	11	18	4	3	8	10	LAMB4	laminin subunit beta 4	protein-coding	22798
ENSG00000091129	36	34	39	29	24	38	NRCAM	neuronal cell adhesion molecule	protein-coding	4897
ENSG00000091136	21211	20144	26552	20902	16692	23026	LAMB1	laminin subunit beta 1	protein-coding	3912
ENSG00000091137	12	4	10	15	3	8	SLC26A4	solute carrier family 26 member 4	protein-coding	5172
ENSG00000091138	10	24	29	18	14	35	SLC26A3	solute carrier family 26 member 3	protein-coding	1811
ENSG00000091140	6052	5771	6689	4975	4802	6655	DLD	dihydrolipoamide dehydrogenase	protein-coding	1738
ENSG00000091157	1010	1062	1133	873	755	1007	WDR7	WD repeat domain 7	protein-coding	23335
ENSG00000091164	2035	2133	2365	1859	1789	2395	TXNL1	thioredoxin like 1	protein-coding	9352
ENSG00000091181	0	0	0	0	0	1	IL5RA	interleukin 5 receptor subunit alpha	protein-coding	3568
ENSG00000091262	12	16	17	4	15	14	ABCC6	ATP binding cassette subfamily C member 6	protein-coding	368
ENSG00000091317	14423	14334	14217	10956	12824	17836	CMTM6	CKLF like MARVEL transmembrane domain containing 6	protein-coding	54918
ENSG00000091409	16128	16109	18909	14176	14870	20573	ITGA6	integrin subunit alpha 6	protein-coding	3655
ENSG00000091428	76	75	39	44	81	66	RAPGEF4	Rap guanine nucleotide exchange factor 4	protein-coding	11069
ENSG00000091436	2909	2762	3336	2646	2182	3119	MAP3K20	mitogen-activated protein kinase kinase kinase 20	protein-coding	51776
ENSG00000091482	0	0	0	0	0	0	SMPX	small muscle protein X-linked	protein-coding	23676
ENSG00000091483	2514	2522	3042	2488	2043	2773	FH	fumarate hydratase	protein-coding	2271
ENSG00000091490	3138	3034	4826	3621	2193	3177	SEL1L3	SEL1L family member 3	protein-coding	23231
ENSG00000091513	2	7	1	1	2	2	TF	transferrin	protein-coding	7018
ENSG00000091527	8114	7836	9789	7455	6191	8792	CDV3	CDV3 homolog	protein-coding	55573
ENSG00000091536	46	54	85	41	31	62	MYO15A	myosin XVA	protein-coding	51168
ENSG00000091542	2389	2359	2683	2040	1754	2780	ALKBH5	alkB homolog 5, RNA demethylase	protein-coding	54890
ENSG00000091583	0	0	0	0	0	0	APOH	apolipoprotein H	protein-coding	350
ENSG00000091592	1400	1282	1513	1060	925	1413	NLRP1	NLR family pyrin domain containing 1	protein-coding	22861
ENSG00000091622	1162	1070	1538	1127	879	1165	PITPNM3	PITPNM family member 3	protein-coding	83394
ENSG00000091640	930	870	1074	834	766	1192	SPAG7	sperm associated antigen 7	protein-coding	9552
ENSG00000091651	519	476	505	434	322	371	ORC6	origin recognition complex subunit 6	protein-coding	23594
ENSG00000091656	1833	1862	2104	1529	1390	1994	ZFHX4	zinc finger homeobox 4	protein-coding	79776
ENSG00000091664	0	0	0	0	0	2	SLC17A6	solute carrier family 17 member 6	protein-coding	57084
ENSG00000091704	0	4	0	0	1	4	CPA1	carboxypeptidase A1	protein-coding	1357
ENSG00000091732	357	317	407	297	305	442	ZC3HC1	zinc finger C3HC-type containing 1	protein-coding	51530
ENSG00000091831	72	41	58	54	30	63	ESR1	estrogen receptor 1	protein-coding	2099
ENSG00000091844	245	276	284	197	218	323	RGS17	regulator of G protein signaling 17	protein-coding	26575
ENSG00000091879	11	6	14	6	4	14	ANGPT2	angiopoietin 2	protein-coding	285
ENSG00000091947	1698	1512	1804	1306	1429	1683	TMEM101	transmembrane protein 101	protein-coding	84336
ENSG00000091972	0	2	0	0	0	4	CD200	CD200 molecule	protein-coding	4345
ENSG00000091986	883	875	1205	941	725	1022	CCDC80	coiled-coil domain containing 80	protein-coding	151887
ENSG00000092009	0	2	1	0	0	0	CMA1	chymase 1	protein-coding	1215
ENSG00000092010	210	286	253	260	1121	204	PSME1	proteasome activator subunit 1	protein-coding	5720
ENSG00000092020	212	197	221	188	195	250	PPP2R3C	protein phosphatase 2 regulatory subunit B''gamma	protein-coding	55012
ENSG00000092036	594	528	750	522	497	642	HAUS4	HAUS augmin like complex subunit 4	protein-coding	54930
ENSG00000092051	3	2	2	6	0	7	JPH4	junctophilin 4	protein-coding	84502
ENSG00000092054	1	8	5	3	3	5	MYH7	myosin heavy chain 7	protein-coding	4625
ENSG00000092067	0	0	0	2	0	0	CEBPE	CCAAT enhancer binding protein epsilon	protein-coding	1053
ENSG00000092068	79	65	61	66	72	76	SLC7A8	solute carrier family 7 member 8	protein-coding	23428
ENSG00000092094	412	379	320	261	270	429	OSGEP	O-sialoglycoprotein endopeptidase	protein-coding	55644
ENSG00000092096	0	0	2	0	0	0	SLC22A17	solute carrier family 22 member 17	protein-coding	51310
ENSG00000092098	23	19	190	6	13	18	RNF31	ring finger protein 31	protein-coding	55072
ENSG00000092108	1190	1204	1365	1082	940	1257	SCFD1	sec1 family domain containing 1	protein-coding	23256
ENSG00000092140	1342	1340	1450	1215	995	1341	G2E3	G2/M-phase specific E3 ubiquitin protein ligase	protein-coding	55632
ENSG00000092148	9394	8931	9753	7729	6903	9673	HECTD1	HECT domain E3 ubiquitin protein ligase 1	protein-coding	25831
ENSG00000092199	12034	11673	13686	10045	9719	13095	HNRNPC	heterogeneous nuclear ribonucleoprotein C (C1/C2)	protein-coding	3183
ENSG00000092200	35	45	27	34	23	46	RPGRIP1	RPGR interacting protein 1	protein-coding	57096
ENSG00000092201	6853	6289	7303	5514	5085	7159	SUPT16H	SPT16 homolog, facilitates chromatin remodeling subunit	protein-coding	11198
ENSG00000092203	2875	2691	3439	2462	2240	3261	TOX4	TOX high mobility group box family member 4	protein-coding	9878
ENSG00000092208	230	196	336	260	212	222	GEMIN2	gem nuclear organelle associated protein 2	protein-coding	8487
ENSG00000092295	0	0	0	0	0	0	TGM1	transglutaminase 1	protein-coding	7051
ENSG00000092330	105	10	13	20	7	10	TINF2	TERF1 interacting nuclear factor 2	protein-coding	26277
ENSG00000092345	2	2	0	2	0	0	DAZL	deleted in azoospermia like	protein-coding	1618
ENSG00000092377	0	0	0	1	0	0	TBL1Y	transducin beta like 1 Y-linked	protein-coding	90665
ENSG00000092421	24	33	31	20	19	41	SEMA6A	semaphorin 6A	protein-coding	57556
ENSG00000092439	4321	3984	4388	3443	2915	4336	TRPM7	transient receptor potential cation channel subfamily M member 7	protein-coding	54822
ENSG00000092445	1501	1235	1678	1243	1056	1518	TYRO3	TYRO3 protein tyrosine kinase	protein-coding	7301
ENSG00000092470	445	409	400	326	287	427	WDR76	WD repeat domain 76	protein-coding	79968
ENSG00000092529	12	22	7	16	6	19	CAPN3	calpain 3	protein-coding	825
ENSG00000092531	483	428	540	446	426	466	SNAP23	synaptosome associated protein 23	protein-coding	8773
ENSG00000092607	8	6	8	10	12	4	TBX15	T-box 15	protein-coding	6913
ENSG00000092621	1894	1740	3496	2844	1270	1527	PHGDH	phosphoglycerate dehydrogenase	protein-coding	26227
ENSG00000092758	944	1060	1032	842	875	1096	COL9A3	collagen type IX alpha 3 chain	protein-coding	1299
ENSG00000092820	21789	20293	33241	25286	14783	20499	EZR	ezrin	protein-coding	7430
ENSG00000092841	3312	3366	4178	3093	2562	3315	MYL6	myosin light chain 6	protein-coding	4637
ENSG00000092847	3975	3765	4211	3439	2975	4127	AGO1	argonaute 1, RISC catalytic component	protein-coding	26523
ENSG00000092850	5	14	16	6	8	17	TEKT2	tektin 2	protein-coding	27285
ENSG00000092853	370	332	404	374	272	382	CLSPN	claspin	protein-coding	63967
ENSG00000092871	822	812	950	792	610	785	RFFL	ring finger and FYVE like domain containing E3 ubiquitin protein ligase	protein-coding	117584
ENSG00000092929	5838	5596	6960	5440	4328	5635	UNC13D	unc-13 homolog D	protein-coding	201294
ENSG00000092931	807	714	744	542	564	814	MFSD11	major facilitator superfamily domain containing 11	protein-coding	79157
ENSG00000092964	2506	2663	3419	2615	2125	3121	DPYSL2	dihydropyrimidinase like 2	protein-coding	1808
ENSG00000092969	492	422	1117	916	251	373	TGFB2	transforming growth factor beta 2	protein-coding	7042
ENSG00000092978	763	805	811	654	569	902	GPATCH2	G-patch domain containing 2	protein-coding	55105
ENSG00000093000	3346	3275	3792	2683	2350	3519	NUP50	nucleoporin 50	protein-coding	10762
ENSG00000093009	410	463	364	369	346	381	CDC45	cell division cycle 45	protein-coding	8318
ENSG00000093010	3929	3465	4158	3120	2864	3780	COMT	catechol-O-methyltransferase	protein-coding	1312
ENSG00000093072	38	34	55	59	44	68	ADA2	adenosine deaminase 2	protein-coding	51816
ENSG00000093100	14	34	21	20	7	37	AC016026.1		processed_transcript
ENSG00000093134	135	132	59	36	111	99	VNN3	vanin 3 [Source:HGNC Symbol;Acc:HGNC:16431]	protein-coding
ENSG00000093144	1889	1945	2073	1622	1543	2153	ECHDC1	ethylmalonyl-CoA decarboxylase 1	protein-coding	55862
ENSG00000093167	1434	1246	1511	1120	964	1407	LRRFIP2	LRR binding FLII interacting protein 2	protein-coding	9209
[truncated: 56,217 more rows]
